# Supplementary material for: Blood plasma and oral rinse liquid profiling for human papillomavirus in head and neck cancer – Unmasking false-positive p16 tissue cases and tracking disease dynamics
Source: J Transl Med. 2026 May 19;24:694. doi: 10.1186/s12967-026-08248-1 (PMC13192202; doi:10.1186/s12967-026-08248-1)
Supplement: Supplementary file 4 — Supplementary Material 4 [file 12967_2026_8248_MOESM4_ESM.xlsx]

## Sheet: Primer+Probe List
Assay Name	Primer/probe	Tm ddPCR	positive control gBlock	Sequence Probes: 5' FAM/HEX - ZEN - 3' Iowa Black FQ	Fluorophor	Refernce Sequence	Start	Stop
HPV16 E1-E4	HPV16.E1-E4.fwd	60	E1E4	ATCCTGCAGCAGCAACGAA		NC_001526.4	2492	2503
	HPV16.E1-E4.rev			CGACGGCTTTGGTATGGGT		NC_001526.4	2573	2555
	HPV.16.E1_E4.prb			CTGAAATTATTAGGCAGCACTTGGCCA	FAM	NC_001526.4	2514	2540
HPV16 E2	HPV16.E2.fwd	60	E2E6	TGCCAACGTTTAAATGTGTGTC		NC_001526.4	1904	1925
	HPV16.E2.rev			AGCACATTCTAGGCGCAT		NC_001526.4	1997	2014
	HPV16.E2.prb			AGACCTACGTGACCATATA	FAM	NC_001526.4	1963	1981
HPV16 E6	HPV16.E6.fwd	60	E2E6	CAGGAGCGACCCAGAAAGTT		NC_001526.4	7161	7180
	HPV16.E6.rev			CCTCACGTCGCAGTAACTGT		NC_001526.4	7269	7250
	HPV16.E6.prb			ACAGTTATGCACAGAGCTGC	FAM	NC_001526.4	7184	7203
HPV16 E7	HPV16.Kang.fwd	60	E7	AGGATGAAATAGATGGTCCA		NC_001526.4	7604	7900
	HPV16.Kang.rev			GTAGAGTCACACTTGCAACA		NC_001526.4	7794	7775
	HPV16.Kang.probe			TGGACAAGCAGAACCGGACAGAGCCC	FAM	NC_001526.4	7729	7754
Reference Assay	EIF2C1.gDNA1 - Fw Primer	60	EIF2C1	CCTGCCATGTGGAAGATGAT		NC_060925.1	35893777	35893796	chr1
	EIF2C1.gDNA1 - Rv Primer			GAGTGTGGTCACTGGACTTG		NC_060925.1	35893864	35893845	chr1
	EIF2C1.gDNA1 - Probe			AGAGCTATGGAGCCAGGGGCACCC	HEX	NC_060925.1	35893821	35893844	chr1

## Sheet: gBlocks List
positive control gBlock	Sequence
EIF2C1	GAGCCAAGCCTGTGCCACCCTTTACCTCCTCA TGAGGTTCAGTTTTGGAGCCACCAGTgtaagagttcaaaccagctgagtgacctggaatcagtagagaaaaattgatgtaaagcatcagctgcgaaaaaaa gATTTTGCAAGAGTAAAGATGCAAGTAACCATGTCCCTGGCATCTTTGG TGGGAA GAGCACCAGACTTAATTATTTTTATTATAAGGCCTGCTGAAAATGACTGAATATAAACTTGTGGTAGTTGGAGCTGCTGGCGTAGGCAAGAGTGCCTTGACGATACAGCTAATTCAGAATCATTTTGTGGACGAATATGGCCGAGGCTGGGAGTGTGGTCACTGGACTTGGGGTGCCCCTGGCTCCATAGCTCTCCCCACTCACCAT…
E1E4	ACAAGCAGAACCGGACAGAGCCCA TTACAATATTGTAACCTTTTGT TGCAAGTGTGACTCTACGCTTCG GTTGTGCGTACAAAGCACACACG TAGACATTCGTACTTTGGAAGAC CTGTTAATGGGCACACTAGGAAT TGTGTGCCCCATCTGTTCTCAG AAACCATAATCTACCATGGCTGA TCCTGCAGCAGCAACGAAGTAT CCTCTCCTGAAATTATTAGGCA GCACTTGGCCAACCACCCCGCC GCGACCCATACCAAAGCCGTCG CCTTGGGCACCGAAGAAACACA GACGACTATCCAGCGACCAAGA TCAGAGCCAGACACCGGAAACC CTGCCACACCACTAAGTTGT TGCACAGAGACTCAGTGGACAG TGC…
E2E6	ATGCACCAAAAGAGAACTGCAATGTTTCAGGACCCACAGGAGCGACCCAGAAAGTTACCACAGTTATGCACAGAGCTGCAAACAACTATACATGATATAATATTAGAATGTGTGTACTGCAAGCAACAGTTACTGCGACGTGAGGTATATGACTTTGCTTTTCGGGATTTATGCATAGTATATAGAGATGGGAATCCATATGCTGTATGTGATAAATGTTTAAAGTTTTATTCTAAAATTAGTGAGTATAGACATTATTGTTATAGTTTGTATGGAACAACATTAGAACAGCAATACAACAAACCGTTGTGTGATTTGTTAATTAGGTGTATTAACTGTCAAAAGCCACTGTGTCCTGAAGAAAAGGAAAACGATGGAGACTCTTTGCCAACGTTTAAA…
E7	ctcagaggaggaggatgaaatagatggtccagctggacaagcagaaccggacagagcccattacaatattgtaaccttttgttgcaagtgtgactctacgcttcggttgtgcgtacatttgagaatctggccaagctccagctaatctacttggatgggttgccagctatctggagaaaaagatcttcctcagaagaataggcttgttgttttacagtgttagtgatccattccctttCTCAATGAACTGGGAGAGAGACAGCTTGTACACGTGGTCAAGTGGG CCAAGGCCTTGCCTG ATTG CG AGAGAGCTGCATCAGTTCAC TTTTGACCTGCTAATCAAGTCAgtccatcttgtcgtcttcggaaatgttatgaagcagggatgactctg…
E6	GGCTCCCCTTTCTTGCGGAGATTCTCTTCCTCTGTGCGCCGGTCTCTCCCAGGACAGGCACAAACACGCACCTCAAAGAAAGCTGTTCCGTCCCAGTAGATTACCACTACTCAGGATAGGAAAAGAGAAGCAAGAGGCAGTAAGGAAATCAGGTCCTACTGCAGTGTCACCACCAGCTGTGGGTCTGTTACTCGGCATGGAATGGTGATCTCAGTTATTTCCGTGAGAAAGATGAATATAGTTCCTCGGCATCATTAGGGAGGAAGCCCACGGTGGGATCTGCCAGGAGTGGAGCCGTGAATAAATCAGGGGAACTGCTGTGAGGGTTTTTTGATGTTACCATAAATCAAAAATGCACCACAGTGAGTGCAGTTGTTTACCATGATAACGACACAACAC…

## Sheet: Thresholds
Assay Name	Threshold FAM	Threshold HEX
HPV16 E1-E4	3000
HPV16 E2	4500
HPV16 E6	2000
HPV16 E7	4000
Reference Assay		3000
