# Supplementary material for: Blood plasma and oral rinse liquid profiling for human papillomavirus in head and neck cancer – Unmasking false-positive p16 tissue cases and tracking disease dynamics
Source: J Transl Med. 2026 May 19;24:694. doi: 10.1186/s12967-026-08248-1 (PMC13192202; doi:10.1186/s12967-026-08248-1)
Supplement: Supplementary file 5 — Supplementary Material 5 [file 12967_2026_8248_MOESM5_ESM.xlsx]

## Sheet: dMIQE2020
ITEM TO CHECK	PROVIDED	COMMENT
Column1	Y/N	Column2	Y	Y	raw data uploaded to online repository with ID:
1. SPECIMEN			N	N	raw data included as supplemental files:
Detailed description of specimen type and numbers	Y	See results section		NA	raw data available on request:
Sampling procedure (including time to storage)	Y	See materials and methods section and S1			raw data not available:
Sample aliquotation, storage conditions and duration	Y	See S1
2. NUCLEIC ACID EXTRACTION
Description of extraction method including amount of sample processed	Y	See materials and methods section and S1
Volume of solvent used to elute/resuspend extract	Y	See S1
Number of extraction replicates	Y	See S1
Extraction blanks included?	N	not specifically performed as no-template controls (NTCs) were used in ddPCR to detect contamination, reducing the necessity for extraction blanks
3. NUCLEIC ACID ASSESSMENT AND STORAGE
Method to evaluate quality of nucleic acids	Y	See materials and methods section and S1
Method to evaluate quantity of nucleic acids (including molecular weight and calculations when using mass)	Y	See materials and methods section and S1
Storage conditions: temperature, concentration, duration, buffer, aliquots	Y	See materials and methods section and S1
Clear description of dilution steps used to prepare working DNA solution	Y	See materials and methods section and S1
4. NUCLEIC ACID MODIFICATION
Template modification (digestion, sonication, pre-amplification, bisulphite etc.)	N	Template DNA was not modified prior to ddPCR analysis
Details of repurification following modification if performed	N	Not applicable
5. REVERSE TRANSCRIPTION
cDNA priming method and concentration	Y	See materials and methods section and S1
One or two step protocol (include reaction details for two step)	Y	See S1
Amount of RNA added per reaction	Y	See S1
Detailed reaction components and conditions	Y	See S1
Estimated copies measured with and without addition of RT*	Y	We used extracted RNA from primary tumor tissue that were positive for HPV16 DNA and have run the same HPV16 DANN ddPCR assays. No HPV16 DNA was detected in the RNA sample
Manufacturer of reagents used with catalogue and lot numbers	Y	See S1
Storage of cDNA: temperature, concentration, duration, buffer and aliquots	Y	See S1
6. dPCR OLIGONUCLEOTIDES DESIGN AND TARGET INFORMATION
Sequence accession number or official gene symbol	Y	See S2
Method (software) used for design and in silico verification	Y	See materials and methods section and S2
Location of amplicon	Y	See S2
Amplicon length	Y	See S2
Primer and probe sequences (or amplicon context sequence)**	Y	See S2
Location and identity of any modifications	N	Not applicable
Manufacturer of oligonucleotides	Y	See materials and methods section and S2
7. dPCR PROTOCOL
Manufacturer of dPCR instrument and instrument model	Y	See materials and methods section
Buffer/kit manufacturer with catalogue and lot number	Y	See materials and methods section and S1/S2
Primer and probe concentration	Y	See materials and methods section and S1/S2
Pre-reaction volume and composition (incl. amount of template and if restriction enzyme added)	Y	See materials and methods section and S1/S2
Template treatment (initial heating or chemical denaturation)	Y	See materials and methods section and S1/S2
Polymerase identity and concentration, Mg++ and dNTP concentrations***	Y	See materials and methods section and S1/S2
Complete thermocycling parameters	Y	See materials and methods section and S1/S2
8. ASSAY VALIDATION
Details of optimisation performed	Y	See materials and methods section
Analytical specificity (vs. related sequences) and limit of blank (LOB)	Y	See materials and methods section and S1/S2
Analytical sensitivity/LoD and how this was evaluated	Y	See materials and methods section and S1/S2
Testing for inhibitors (from biological matrix/extraction)	Y	A dilution series was run, results were linear to the dilution. This indicates that no inhibitor was present. If an inhibor was present, diluting it out should not result in linear results.
9. DATA ANALYSIS
Description of dPCR experimental design	Y	See S2
Comprehensive details negative and positive of controls (whether applied for QC or for estimation of error)	Y	See materials and methods section and S1/S2
Partition classification method (thresholding)	Y	See materials and methods section and S1/S2
Examples of positive and negative experimental results (including fluorescence plots in supplemental material)	Y	Results are Provided in S3
Description of technical replication	Y	Duplicates perforemd as described in materials and methods section
Repeatability (intra-experiment variation)	Y	Experiments were performed on the same machine and no changes were made to sample handling
Reproducibility (inter-experiment/user/lab etc. variation )	Y	Experiments were perfomed in the same lab
Number of partitions measured (average and standard deviation )	Y	2 Partiotions
Partition volume	Y	21uL
Copies per partition (λ or equivalent ) (average and standard deviation)	Y	Provided in S4
dPCR analysis program (source, version)	Y	see: 2.7 Statistical Analysis
Description of normalisation method	Y	see: 2.3 Digital droplet PCR
Statistical methods used for analysis	Y	see: 2.7 Statistical Analysis
Data transparency		ddPCR Results are provided in S4, Raw data is provided on the ZENODO repository
Table S1. dMIQE2020 checklist for authors, reviewers and editors. Authors should fill detail whether information is provided. Where ‘yes’ is selected use comment box to detail location of information or to include the information. Where ‘no’ is selected use comment box to outline rationale for omission. Sections 4 and 5 may not apply depending on experiment.
* Assessing the absence of DNA using a no RT assay (or where RT has been inactivated) is essential when first extracting RNA. Once the sample has been validated as DNA-free, inclusion of a no-RT control is desirable, but no longer essential.
** Disclosure of the primer and probe sequence is highly desirable and strongly encouraged. However, since not all commercial pre-designed assay vendors provide this information when it is not available assay context sequences must be submitted (Bustin et al. Primer sequence disclosure: A clarification of the miqe guidelines. Clin Chem 2011;57:919-21.)
*** Details of reaction components is highly desirable, however not always possible for commercial disclosure reasons. Inclusion of catalogue number is essential where component reagent details are not available.
