# Supplementary material for: Blood plasma and oral rinse liquid profiling for human papillomavirus in head and neck cancer – Unmasking false-positive p16 tissue cases and tracking disease dynamics
Source: J Transl Med. 2026 May 19;24:694. doi: 10.1186/s12967-026-08248-1 (PMC13192202; doi:10.1186/s12967-026-08248-1)
Supplement: Supplementary file 6 — Supplementary Material 6 [file 12967_2026_8248_MOESM6_ESM.xlsx]

## Sheet: Sheet1
Patient ID	Sample Name	Sample Material (=FFPE, Buffy Coat, Blood, Oral Rinse)	Isolated Material (=gDNA, cfDNA, RNA)	ddPCR Assay	Mut Concentration	WT Concentration	Mut Allele Freq = Mut Conc / (Mut Conc + WT Conc)	Mut Positive Droplets	WT Positive Droplets	Total Droplets	Age	Sex (0=male, 1=female)	Treatment Strategy	p16 IHC (0=negativ, 1=positive)	ICD-10	Localisation	T.x	N.x	M.x	R.x	G.x	Stage.x	Days (Diagnosis - Progression)	Progression Status (0=no progression, 1=progression)	Smoker Status (0=non smoker, 1=smoker, 2=former smoker)	Alcohol abuse (0=no, 1= yes, 2=former)	Days (Diagnosis - Death)	Survival Status (0=Survival, 1=Death)	Days (Diagnosis - Last seen alive)	Days (Diagnosis - Last clinical imaging)	Plate Well (for Raw Data found on ZENODO)	Plate Name (for Raw Data found on ZENODO)
1	1 T	FFPE	gDNA	HPV16 E7	0	276	0	0	7645	36510	<40	0	curative	0	C02.1	Lip and oral cavity	2	3b	0	0	3	IVB	435	1	0	0	718	1		607	E02|F02	TUM_WinterLab_HPV-HNSCC_ddPCR_Plate_011
1	1 T	FFPE	gDNA	HPV16 E7	0	256	0	0	7661	39228	<40	0	curative	0	C02.1	Lip and oral cavity	2	3b	0	0	3	IVB	435	1	0	0	718	1		607	E02|F02	TUM_WinterLab_HPV-HNSCC_ddPCR_Plate_012
1	1BC01	Buffy Coat	gDNA	HPV16 E7	0	26.1	0	0	818	37252	<40	0	curative	0	C02.1	Lip and oral cavity	2	3b	0	0	3	IVB	435	1	0	0	718	1		607	A03|B03	TUM_WinterLab_HPV-HNSCC_ddPCR_Plate_003
1	1BC02	Buffy Coat	gDNA	HPV16 E7	0	51.5	0	0	1677	39128	<40	0	curative	0	C02.1	Lip and oral cavity	2	3b	0	0	3	IVB	435	1	0	0	718	1		607	A11|B11	TUM_WinterLab_HPV-HNSCC_ddPCR_Plate_006
1	1P01	Blood	cfDNA	HPV16 E7	0	6.16	0	0	189	36211	<40	0	curative	0	C02.1	Lip and oral cavity	2	3b	0	0	3	IVB	435	1	0	0	718	1		607	E02|F02	TUM_WinterLab_HPV-HNSCC_ddPCR_Plate_003
1	1P02	Blood	cfDNA	HPV16 E7	0	57.9	0	0	1720	35802	<40	0	curative	0	C02.1	Lip and oral cavity	2	3b	0	0	3	IVB	435	1	0	0	718	1		607	G02|H02	TUM_WinterLab_HPV-HNSCC_ddPCR_Plate_003
1	1Sp01	Oral rinse	cfDNA	HPV16 E7	0	2410	0	0	30005	34426	<40	0	curative	0	C02.1	Lip and oral cavity	2	3b	0	0	3	IVB	435	1	0	0	718	1		607	A02|B02	TUM_WinterLab_HPV-HNSCC_ddPCR_Plate_008
1	1SpPD01	Oral rinse	gDNA	HPV16 E7	0	1850	0	0	32453	40911	<40	0	curative	0	C02.1	Lip and oral cavity	2	3b	0	0	3	IVB	435	1	0	0	718	1		607	E05|F05	TUM_WinterLab_HPV-HNSCC_ddPCR_Plate_025
1	1SpPD01	Oral rinse	gDNA	HPV16 E2	0	1780	0	0	33925	43524	<40	0	curative	0	C02.1	Lip and oral cavity	2	3b	0	0	3	IVB	435	1	0	0	718	1		607	E02|F02	TUM_WinterLab_HPV-HNSCC_ddPCR_Plate_036
1	1SpPD01	Oral rinse	gDNA	HPV16 E6.FL.III	0	1820	0	0	35511	45136	<40	0	curative	0	C02.1	Lip and oral cavity	2	3b	0	0	3	IVB	435	1	0	0	718	1		607	A02|B02	TUM_WinterLab_HPV-HNSCC_ddPCR_Plate_050
1	1T	FFPE	gDNA	HPV16 E6.FL.III	0	50.3	0	0	1924	45952	<40	0	curative	0	C02.1	Lip and oral cavity	2	3b	0	0	3	IVB	435	1	0	0	718	1		607	G10|H10	TUM_WinterLab_HPV-HNSCC_ddPCR_Plate_044
1	1T	FFPE	gDNA	HPV16 E6.FL.III	0	113	0	0	4163	45574	<40	0	curative	0	C02.1	Lip and oral cavity	2	3b	0	0	3	IVB	435	1	0	0	718	1		607	C02|D02	TUM_WinterLab_HPV-HNSCC_ddPCR_Plate_049
2	2 T	FFPE	gDNA	HPV16 E7	0	203	0	0	5850	36844	60-70	0	curative	1	C13.2	hypopharynx	3	0	0	0	2	III		0	0	1		0	1743	1197	A04|B04	TUM_WinterLab_HPV-HNSCC_ddPCR_Plate_011
2	2 T	FFPE	gDNA	HPV16 E7	0	180	0	0	5466	38567	60-70	0	curative	1	C13.2	hypopharynx	3	0	0	0	2	III		0	0	1		0	1743	1197	A04|B04	TUM_WinterLab_HPV-HNSCC_ddPCR_Plate_012
2	2BC01	Buffy Coat	gDNA	HPV16 E7	0	45.9	0	0	1417	37039	60-70	0	curative	1	C13.2	hypopharynx	3	0	0	0	2	III		0	0	1		0	1743	1197	G10|H10	TUM_WinterLab_HPV-HNSCC_ddPCR_Plate_003
2	2BC02	Buffy Coat	gDNA	HPV16 E7	0	54.7	0	0	1763	38841	60-70	0	curative	1	C13.2	hypopharynx	3	0	0	0	2	III		0	0	1		0	1743	1197	E10|F10	TUM_WinterLab_HPV-HNSCC_ddPCR_Plate_003
2	2BC03	Buffy Coat	gDNA	HPV16 E7	0	67.2	0	0	2114	38101	60-70	0	curative	1	C13.2	hypopharynx	3	0	0	0	2	III		0	0	1		0	1743	1197	E04|F04	TUM_WinterLab_HPV-HNSCC_ddPCR_Plate_034
2	2BC04	Buffy Coat	gDNA	HPV16 E7	0	60	0	0	1760	35392	60-70	0	curative	1	C13.2	hypopharynx	3	0	0	0	2	III		0	0	1		0	1743	1197	C03|D03	TUM_WinterLab_HPV-HNSCC_ddPCR_Plate_041
2	2BC05	Buffy Coat	gDNA	HPV16 E7	0	67.9	0	0	2412	43005	60-70	0	curative	1	C13.2	hypopharynx	3	0	0	0	2	III		0	0	1		0	1743	1197	E03|F03	TUM_WinterLab_HPV-HNSCC_ddPCR_Plate_049
2	2P01	Blood	cfDNA	HPV16 E7	0	36.9	0	0	1070	34698	60-70	0	curative	1	C13.2	hypopharynx	3	0	0	0	2	III		0	0	1		0	1743	1197	E04|F04	TUM_WinterLab_HPV-HNSCC_ddPCR_Plate_059
2	2P01	Blood	cfDNA	HPV16 E2	0	34.5	0	0	1262	43635	60-70	0	curative	1	C13.2	hypopharynx	3	0	0	0	2	III		0	0	1		0	1743	1197	E04|F04|A09|B09	TUM_WinterLab_HPV-HNSCC_ddPCR_Plate_059
2	2P02	Blood	cfDNA	HPV16 E7	0	120	0	0	2997	30920	60-70	0	curative	1	C13.2	hypopharynx	3	0	0	0	2	III		0	0	1		0	1743	1197	A09|B09	TUM_WinterLab_HPV-HNSCC_ddPCR_Plate_059
2	2P03	Blood	cfDNA	HPV16 E7	0	40.4	0	0	1203	35677	60-70	0	curative	1	C13.2	hypopharynx	3	0	0	0	2	III		0	0	1		0	1743	1197	E02|F02	TUM_WinterLab_HPV-HNSCC_ddPCR_Plate_033
2	2P04	Blood	cfDNA	HPV16 E7	0	8.23	0	0	239	34291	60-70	0	curative	1	C13.2	hypopharynx	3	0	0	0	2	III		0	0	1		0	1743	1197	C04|D04	TUM_WinterLab_HPV-HNSCC_ddPCR_Plate_011
2	2P05	Blood	cfDNA	HPV16 E7	0	10	0	0	359	42228	60-70	0	curative	1	C13.2	hypopharynx	3	0	0	0	2	III		0	0	1		0	1743	1197	C04	TUM_WinterLab_HPV-HNSCC_ddPCR_Plate_012
2	2P06	Blood	cfDNA	HPV16 E7	0	7.42	0	0	229	36425	60-70	0	curative	1	C13.2	hypopharynx	3	0	0	0	2	III		0	0	1		0	1743	1197	E11|F11	TUM_WinterLab_HPV-HNSCC_ddPCR_Plate_003
2	2P06	Blood	cfDNA	HPV16 E7	0	5.13	0	0	165	37906	60-70	0	curative	1	C13.2	hypopharynx	3	0	0	0	2	III		0	0	1		0	1743	1197	E02|F02	TUM_WinterLab_HPV-HNSCC_ddPCR_Plate_007
2	2Sp01	Oral rinse	cfDNA	HPV16 E7	0	48.9	0	0	1485	36459	60-70	0	curative	1	C13.2	hypopharynx	3	0	0	0	2	III		0	0	1		0	1743	1197	G07|H07	TUM_WinterLab_HPV-HNSCC_ddPCR_Plate_009
2	2Sp02	Oral rinse	cfDNA	HPV16 E7	0	4.27	0	0	133	36694	60-70	0	curative	1	C13.2	hypopharynx	3	0	0	0	2	III		0	0	1		0	1743	1197	A08|B08	TUM_WinterLab_HPV-HNSCC_ddPCR_Plate_009
2	2Sp03	Oral rinse	cfDNA	HPV16 E7	0	2.01	0	0	76	44557	60-70	0	curative	1	C13.2	hypopharynx	3	0	0	0	2	III		0	0	1		0	1743	1197	E05|F05	TUM_WinterLab_HPV-HNSCC_ddPCR_Plate_014
2	2SpPD01	Oral rinse	gDNA	HPV16 E7	0	704	0	0	18654	41425	60-70	0	curative	1	C13.2	hypopharynx	3	0	0	0	2	III		0	0	1		0	1743	1197	C06|D06	TUM_WinterLab_HPV-HNSCC_ddPCR_Plate_016
2	2SpPD01	Oral rinse	gDNA	HPV16 E2	0	1170	0	0	22282	35431	60-70	0	curative	1	C13.2	hypopharynx	3	0	0	0	2	III		0	0	1		0	1743	1197	A04|B04	TUM_WinterLab_HPV-HNSCC_ddPCR_Plate_018
2	2SpPD01	Oral rinse	gDNA	HPV16 E6.FL.III	0.0291	1120	0	1	24853	40435	60-70	0	curative	1	C13.2	hypopharynx	3	0	0	0	2	III		0	0	1		0	1743	1197	A11|B11	TUM_WinterLab_HPV-HNSCC_ddPCR_Plate_003
2	2SpPD02	Oral rinse	gDNA	HPV16 E7	0	243	0	0	7999	42813	60-70	0	curative	1	C13.2	hypopharynx	3	0	0	0	2	III		0	0	1		0	1743	1197	G04|H04	TUM_WinterLab_HPV-HNSCC_ddPCR_Plate_034
2	2SpPD02	Oral rinse	gDNA	HPV16 E2	0	410	0	0	13448	45714	60-70	0	curative	1	C13.2	hypopharynx	3	0	0	0	2	III		0	0	1		0	1743	1197	C11|D11	TUM_WinterLab_HPV-HNSCC_ddPCR_Plate_003
2	2SpPD02	Oral rinse	gDNA	HPV16 E6.FL.III	0	439	0	0	14490	46487	60-70	0	curative	1	C13.2	hypopharynx	3	0	0	0	2	III		0	0	1		0	1743	1197	A03|B03	TUM_WinterLab_HPV-HNSCC_ddPCR_Plate_053
2	2SpPD03	Oral rinse	gDNA	HPV16 E7	0	608	0	0	15913	39426	60-70	0	curative	1	C13.2	hypopharynx	3	0	0	0	2	III		0	0	1		0	1743	1197	G02|H02	TUM_WinterLab_HPV-HNSCC_ddPCR_Plate_009
2	2SpPD03	Oral rinse	gDNA	HPV16 E2	0	613	0	0	17859	43978	60-70	0	curative	1	C13.2	hypopharynx	3	0	0	0	2	III		0	0	1		0	1743	1197	G02|H02	TUM_WinterLab_HPV-HNSCC_ddPCR_Plate_055
2	2T	FFPE	gDNA	HPV16 E2	0	227	0	0	7513	42766	60-70	0	curative	1	C13.2	hypopharynx	3	0	0	0	2	III		0	0	1		0	1743	1197	A03|B03	TUM_WinterLab_HPV-HNSCC_ddPCR_Plate_009
2	2T	FFPE	gDNA	HPV16 E6.FL.III	0	209	0	0	7423	45531	60-70	0	curative	1	C13.2	hypopharynx	3	0	0	0	2	III		0	0	1		0	1743	1197	A03|B03	TUM_WinterLab_HPV-HNSCC_ddPCR_Plate_055
3	3BC01	Buffy Coat	gDNA	HPV16 E7	0	20.5	0	0	676	39120	70-80	0		0	C03.0	Lip and oral cavity	2	0	0	0	2	II	42202	1	0	1	42283	1		42140	E10|F10	TUM_WinterLab_HPV-HNSCC_ddPCR_Plate_013
3	3BC02	Buffy Coat	gDNA	HPV16 E7	0	56.1	0	0	3687	79179	70-80	0		0	C03.0	Lip and oral cavity	2	0	0	0	2	II	42202	1	0	1	42283	1		42140	E07|F07	TUM_WinterLab_HPV-HNSCC_ddPCR_Plate_055
3	3BC03	Buffy Coat	gDNA	HPV16 E7	0.0341	79.9	0	1	2265	34479	70-80	0		0	C03.0	Lip and oral cavity	2	0	0	0	2	II	42202	1	0	1	42283	1		42140	A06|B06	TUM_WinterLab_HPV-HNSCC_ddPCR_Plate_015
3	3BC04	Buffy Coat	gDNA	HPV16 E7	0	83	0	0	2777	40777	70-80	0		0	C03.0	Lip and oral cavity	2	0	0	0	2	II	42202	1	0	1	42283	1		42140	G10|H10	TUM_WinterLab_HPV-HNSCC_ddPCR_Plate_055
3	3P01	Blood	cfDNA	HPV16 E7	0	22.9	0	0	712	37014	70-80	0		0	C03.0	Lip and oral cavity	2	0	0	0	2	II	42202	1	0	1	42283	1		42140	G07|H07	TUM_WinterLab_HPV-HNSCC_ddPCR_Plate_017
3	3P02	Blood	cfDNA	HPV16 E7	0	17.1	0	0	548	38044	70-80	0		0	C03.0	Lip and oral cavity	2	0	0	0	2	II	42202	1	0	1	42283	1		42140	C02|D02	TUM_WinterLab_HPV-HNSCC_ddPCR_Plate_056
3	3P03	Blood	cfDNA	HPV16 E7	0	10.2	0	0	334	38538	70-80	0		0	C03.0	Lip and oral cavity	2	0	0	0	2	II	42202	1	0	1	42283	1		42140	A11|B11	TUM_WinterLab_HPV-HNSCC_ddPCR_Plate_009
3	3P04	Blood	cfDNA	HPV16 E7	0	16.7	0	0	553	39191	70-80	0		0	C03.0	Lip and oral cavity	2	0	0	0	2	II	42202	1	0	1	42283	1		42140	C11|D11	TUM_WinterLab_HPV-HNSCC_ddPCR_Plate_009
3	3Sp01	Oral rinse	cfDNA	HPV16 E7	0	129	0	0	3775	36247	70-80	0		0	C03.0	Lip and oral cavity	2	0	0	0	2	II	42202	1	0	1	42283	1		42140	A06|B06	TUM_WinterLab_HPV-HNSCC_ddPCR_Plate_013
3	3Sp02	Oral rinse	cfDNA	HPV16 E7	0	76.8	0	0	2359	37316	70-80	0		0	C03.0	Lip and oral cavity	2	0	0	0	2	II	42202	1	0	1	42283	1		42140	G03|H03	TUM_WinterLab_HPV-HNSCC_ddPCR_Plate_020
3	3Sp03	Oral rinse	cfDNA	HPV16 E7	0	652	0	0	15195	35712	70-80	0		0	C03.0	Lip and oral cavity	2	0	0	0	2	II	42202	1	0	1	42283	1		42140	E11|F11	TUM_WinterLab_HPV-HNSCC_ddPCR_Plate_016
3	3SpPD01	Oral rinse	gDNA	HPV16 E7	0	566	0	0	15127	39606	70-80	0		0	C03.0	Lip and oral cavity	2	0	0	0	2	II	42202	1	0	1	42283	1		42140	C08|D08	TUM_WinterLab_HPV-HNSCC_ddPCR_Plate_043
3	3SpPD01	Oral rinse	gDNA	HPV16 E2	0	1000	0	0	25382	44218	70-80	0		0	C03.0	Lip and oral cavity	2	0	0	0	2	II	42202	1	0	1	42283	1		42140	E05|F05	TUM_WinterLab_HPV-HNSCC_ddPCR_Plate_050
3	3SpPD01	Oral rinse	gDNA	HPV16 E6.FL.III	0	1020	0	0	26884	46477	70-80	0		0	C03.0	Lip and oral cavity	2	0	0	0	2	II	42202	1	0	1	42283	1		42140	C08|D08	TUM_WinterLab_HPV-HNSCC_ddPCR_Plate_043
3	3SpPD02	Oral rinse	gDNA	HPV16 E7	0	2040	0	0	35987	43727	70-80	0		0	C03.0	Lip and oral cavity	2	0	0	0	2	II	42202	1	0	1	42283	1		42140	E08|F08	TUM_WinterLab_HPV-HNSCC_ddPCR_Plate_043
3	3SpPD02	Oral rinse	gDNA	HPV16 E2	0	1980	0	0	36290	44564	70-80	0		0	C03.0	Lip and oral cavity	2	0	0	0	2	II	42202	1	0	1	42283	1		42140	G02|H02	TUM_WinterLab_HPV-HNSCC_ddPCR_Plate_054
3	3SpPD02	Oral rinse	gDNA	HPV16 E6.FL.III	0	2060	0	0	38007	46020	70-80	0		0	C03.0	Lip and oral cavity	2	0	0	0	2	II	42202	1	0	1	42283	1		42140	E08|F08	TUM_WinterLab_HPV-HNSCC_ddPCR_Plate_043
3	3SpPD03	Oral rinse	gDNA	HPV16 E7	0	1970	0	0	36988	45491	70-80	0		0	C03.0	Lip and oral cavity	2	0	0	0	2	II	42202	1	0	1	42283	1		42140	G08|H08	TUM_WinterLab_HPV-HNSCC_ddPCR_Plate_043
3	3SpPD03	Oral rinse	gDNA	HPV16 E2	0	1980	0	0	36912	45310	70-80	0		0	C03.0	Lip and oral cavity	2	0	0	0	2	II	42202	1	0	1	42283	1		42140	G08|H08	TUM_WinterLab_HPV-HNSCC_ddPCR_Plate_043
3	3SpPD03	Oral rinse	gDNA	HPV16 E6.FL.III	0	2070	0	0	38474	46466	70-80	0		0	C03.0	Lip and oral cavity	2	0	0	0	2	II	42202	1	0	1	42283	1		42140	C03|D03	TUM_WinterLab_HPV-HNSCC_ddPCR_Plate_038
3	3T	FFPE	gDNA	HPV16 E7	0	61.9	0	0	2299	44870	70-80	0		0	C03.0	Lip and oral cavity	2	0	0	0	2	II	42202	1	0	1	42283	1		42140	C10|D10	TUM_WinterLab_HPV-HNSCC_ddPCR_Plate_056
3	3T	FFPE	gDNA	HPV16 E2	0	47.1	0	0	1755	44709	70-80	0		0	C03.0	Lip and oral cavity	2	0	0	0	2	II	42202	1	0	1	42283	1		42140	C11|D11	TUM_WinterLab_HPV-HNSCC_ddPCR_Plate_018
3	3T	FFPE	gDNA	HPV16 E6.FL.III	0	33	0	0	1268	45786	70-80	0		0	C03.0	Lip and oral cavity	2	0	0	0	2	II	42202	1	0	1	42283	1		42140	C03|D03	TUM_WinterLab_HPV-HNSCC_ddPCR_Plate_058
3	3T	FFPE	RNA	HPV16 E1-E4	0		0	0		31797	70-80	0		0	C03.0	Lip and oral cavity	2	0	0	0	2	II	42202	1	0	1	42283	1		42140	E03|F03	TUM_WinterLab_HPV-HNSCC_ddPCR_Plate_041
3	3T	FFPE	RNA	HPV16 E1-E4		0.0306			2	76818	70-80	0		0	C03.0	Lip and oral cavity	2	0	0	0	2	II	42202	1	0	1	42283	1		42140	G03|H03	TUM_WinterLab_HPV-HNSCC_ddPCR_Plate_049
3	3T	FFPE	RNA	HPV16 E6*I	0		0	0		45021	70-80	0		0	C03.0	Lip and oral cavity	2	0	0	0	2	II	42202	1	0	1	42283	1		42140	E04|F04	TUM_WinterLab_HPV-HNSCC_ddPCR_Plate_011
4	4BC01	Buffy Coat	gDNA	HPV16 E7	0	41.7	0	0	1325	38084	60-70	0	curative	1	C09.9	oropharynx	3	2	0	1		II	207	1	0	1	207	1		163	E04|F04	TUM_WinterLab_HPV-HNSCC_ddPCR_Plate_012
4	4BC02	Buffy Coat	gDNA	HPV16 E7	0	52.1	0	0	1621	37395	60-70	0	curative	1	C09.9	oropharynx	3	2	0	1		II	207	1	0	1	207	1		163	A12|B12	TUM_WinterLab_HPV-HNSCC_ddPCR_Plate_003
4	4P01	Blood	cfDNA	HPV16 E2	0	52.9	0	0	1892	42993	60-70	0	curative	1	C09.9	oropharynx	3	2	0	1		II	207	1	0	1	207	1		163	G05|H05	TUM_WinterLab_HPV-HNSCC_ddPCR_Plate_014
4	4P01	Blood	cfDNA	HPV16 E7	0	85.8	0	0	2583	36707	60-70	0	curative	1	C09.9	oropharynx	3	2	0	1		II	207	1	0	1	207	1		163	G11|H11	TUM_WinterLab_HPV-HNSCC_ddPCR_Plate_003
4	4P01	Blood	cfDNA	HPV16 E2	0	72.7	0	0	2643	44126	60-70	0	curative	1	C09.9	oropharynx	3	2	0	1		II	207	1	0	1	207	1		163	C05|D05	TUM_WinterLab_HPV-HNSCC_ddPCR_Plate_034
4	4P02	Blood	cfDNA	HPV16 E7	0	38.2	0	0	1224	38326	60-70	0	curative	1	C09.9	oropharynx	3	2	0	1		II	207	1	0	1	207	1		163	G10|H10	TUM_WinterLab_HPV-HNSCC_ddPCR_Plate_013
4	4P02	Blood	cfDNA	HPV16 E2	0	38.7	0	0	1450	44777	60-70	0	curative	1	C09.9	oropharynx	3	2	0	1		II	207	1	0	1	207	1		163	C06|D06	TUM_WinterLab_HPV-HNSCC_ddPCR_Plate_013
4	4P03	Blood	cfDNA	HPV16 E7	0	144	0	0	4594	39966	60-70	0	curative	1	C09.9	oropharynx	3	2	0	1		II	207	1	0	1	207	1		163	E04|F04	TUM_WinterLab_HPV-HNSCC_ddPCR_Plate_040
4	4P03	Blood	cfDNA	HPV16 E2	0	161	0	0	5553	43324	60-70	0	curative	1	C09.9	oropharynx	3	2	0	1		II	207	1	0	1	207	1		163	G05|H05	TUM_WinterLab_HPV-HNSCC_ddPCR_Plate_050
4	4P04	Blood	cfDNA	HPV16 E7	0	31.2	0	0	963	36738	60-70	0	curative	1	C09.9	oropharynx	3	2	0	1		II	207	1	0	1	207	1		163	G03|H03	TUM_WinterLab_HPV-HNSCC_ddPCR_Plate_041
4	4P04	Blood	cfDNA	HPV16 E2	0	33.5	0	0	1211	43111	60-70	0	curative	1	C09.9	oropharynx	3	2	0	1		II	207	1	0	1	207	1		163	A04|B04	TUM_WinterLab_HPV-HNSCC_ddPCR_Plate_049
4	4P05	Blood	cfDNA	HPV16 E7	0	48.3	0	0	1453	36121	60-70	0	curative	1	C09.9	oropharynx	3	2	0	1		II	207	1	0	1	207	1		163	G02|H02	TUM_WinterLab_HPV-HNSCC_ddPCR_Plate_033
4	4T	FFPE	gDNA	HPV16 E7	0	110	0	0	3921	43842	60-70	0	curative	1	C09.9	oropharynx	3	2	0	1		II	207	1	0	1	207	1		163	G04|H04	TUM_WinterLab_HPV-HNSCC_ddPCR_Plate_011
4	4T	FFPE	gDNA	HPV16 E2	0	233	0	0	7897	43901	60-70	0	curative	1	C09.9	oropharynx	3	2	0	1		II	207	1	0	1	207	1		163	G04|H04	TUM_WinterLab_HPV-HNSCC_ddPCR_Plate_012
4	4T	FFPE	gDNA	HPV16 E6.FL.III	0	47.7	0	0	1807	45471	60-70	0	curative	1	C09.9	oropharynx	3	2	0	1		II	207	1	0	1	207	1		163	C02|D02	TUM_WinterLab_HPV-HNSCC_ddPCR_Plate_004
4	4T	FFPE	gDNA	HPV16 E6.FL.III	0	107	0	0	3915	45061	60-70	0	curative	1	C09.9	oropharynx	3	2	0	1		II	207	1	0	1	207	1		163	E04|F04	TUM_WinterLab_HPV-HNSCC_ddPCR_Plate_007
5	5 T	FFPE	gDNA	HPV16 E7	0	205	0	0	5657	35424	70-80	0	curative	1	C04.8	Lip and oral cavity	3	2b	0	x	3	IVA	545	1	0	0	545	1		345	C03|D03	TUM_WinterLab_HPV-HNSCC_ddPCR_Plate_014
5	5 T	FFPE	gDNA	HPV16 E7	0	184	0	0	5267	36441	70-80	0	curative	1	C04.8	Lip and oral cavity	3	2b	0	x	3	IVA	545	1	0	0	545	1		345	A06|B06	TUM_WinterLab_HPV-HNSCC_ddPCR_Plate_014
5	5BC01	Buffy Coat	gDNA	HPV16 E7	0.0334	24.7	0	1	731	35239	70-80	0	curative	1	C04.8	Lip and oral cavity	3	2b	0	x	3	IVA	545	1	0	0	545	1		345	E06|F06	TUM_WinterLab_HPV-HNSCC_ddPCR_Plate_016
5	5P01	Blood	cfDNA	HPV16 E7	0	48.5	0	0	1442	35694	70-80	0	curative	1	C04.8	Lip and oral cavity	3	2b	0	x	3	IVA	545	1	0	0	545	1		345	G12|H12	TUM_WinterLab_HPV-HNSCC_ddPCR_Plate_021
5	5P01	Blood	cfDNA	HPV16 E2	0	48.6	0	0	1640	40520	70-80	0	curative	1	C04.8	Lip and oral cavity	3	2b	0	x	3	IVA	545	1	0	0	545	1		345	C05	TUM_WinterLab_HPV-HNSCC_ddPCR_Plate_032
5	5T	FFPE	gDNA	HPV16 E2	0	238	0	0	7875	42961	70-80	0	curative	1	C04.8	Lip and oral cavity	3	2b	0	x	3	IVA	545	1	0	0	545	1		345	D05|C07	TUM_WinterLab_HPV-HNSCC_ddPCR_Plate_032
5	5T	FFPE	gDNA	HPV16 E6.FL.III	0	33.1	0	0	1267	45654	70-80	0	curative	1	C04.8	Lip and oral cavity	3	2b	0	x	3	IVA	545	1	0	0	545	1		345	A02|B02	TUM_WinterLab_HPV-HNSCC_ddPCR_Plate_004
5	5T	FFPE	gDNA	HPV16 E6.FL.III	0	223	0	0	7949	45989	70-80	0	curative	1	C04.8	Lip and oral cavity	3	2b	0	x	3	IVA	545	1	0	0	545	1		345	G05|H05	TUM_WinterLab_HPV-HNSCC_ddPCR_Plate_034
5	5TR	FFPE	RNA	HPV16 E1-E4	0		0	0		44858	70-80	0	curative	1	C04.8	Lip and oral cavity	3	2b	0	x	3	IVA	545	1	0	0	545	1		345	E02|F02	TUM_WinterLab_HPV-HNSCC_ddPCR_Plate_006
5	5TR	FFPE	RNA	HPV16 E6*I		0.0129			1	91118	70-80	0	curative	1	C04.8	Lip and oral cavity	3	2b	0	x	3	IVA	545	1	0	0	545	1		345	A08|B08	TUM_WinterLab_HPV-HNSCC_ddPCR_Plate_053
5	5TR	FFPE	RNA	HPV16 E6*I	0		0	0		46260	70-80	0	curative	1	C04.8	Lip and oral cavity	3	2b	0	x	3	IVA	545	1	0	0	545	1		345	A07|B07	TUM_WinterLab_HPV-HNSCC_ddPCR_Plate_013
6	6BC01	Buffy Coat	gDNA	HPV16 E7	0.0307	32	0	1	1030	38330	60-70	0	curative	0	C04.0	Lip and oral cavity	2	2c	0	0	2	IVA	510	1	1	1	510	1		132	C06|D06	TUM_WinterLab_HPV-HNSCC_ddPCR_Plate_055
6	6P01	Blood	cfDNA	HPV16 E7	0	7.25	0	0	203	33031	60-70	0	curative	0	C04.0	Lip and oral cavity	2	2c	0	0	2	IVA	510	1	1	1	510	1		132	G07|H07	TUM_WinterLab_HPV-HNSCC_ddPCR_Plate_055
6	6P01	Blood	cfDNA	HPV16 E2	0	7.64	0	0	275	42489	60-70	0	curative	0	C04.0	Lip and oral cavity	2	2c	0	0	2	IVA	510	1	1	1	510	1		132	A11|B11	TUM_WinterLab_HPV-HNSCC_ddPCR_Plate_013
6	6T	FFPE	gDNA	HPV16 E7	0	89.4	0	0	3212	43878	60-70	0	curative	0	C04.0	Lip and oral cavity	2	2c	0	0	2	IVA	510	1	1	1	510	1		132	C06|D06	TUM_WinterLab_HPV-HNSCC_ddPCR_Plate_015
6	6T	FFPE	gDNA	HPV16 E2	0	119	0	0	4152	43175	60-70	0	curative	0	C04.0	Lip and oral cavity	2	2c	0	0	2	IVA	510	1	1	1	510	1		132	E02|F02	TUM_WinterLab_HPV-HNSCC_ddPCR_Plate_017
6	6T	FFPE	gDNA	HPV16 E6.FL.III	0	116	0	0	4312	45745	60-70	0	curative	0	C04.0	Lip and oral cavity	2	2c	0	0	2	IVA	510	1	1	1	510	1		132	A11|B11	TUM_WinterLab_HPV-HNSCC_ddPCR_Plate_055
6	6TR	FFPE	RNA	HPV16 E1-E4	0		0	0		45216	60-70	0	curative	0	C04.0	Lip and oral cavity	2	2c	0	0	2	IVA	510	1	1	1	510	1		132	E11|F11	TUM_WinterLab_HPV-HNSCC_ddPCR_Plate_020
6	6TR	FFPE	RNA	HPV16 E1-E4		0.0516			4	91211	60-70	0	curative	0	C04.0	Lip and oral cavity	2	2c	0	0	2	IVA	510	1	1	1	510	1		132	A04	TUM_WinterLab_HPV-HNSCC_ddPCR_Plate_056
6	6TR	FFPE	RNA	HPV16 E6*I	0		0	0		45995	60-70	0	curative	0	C04.0	Lip and oral cavity	2	2c	0	0	2	IVA	510	1	1	1	510	1		132	G04|H04	TUM_WinterLab_HPV-HNSCC_ddPCR_Plate_032
7	7 SpPD05	Oral rinse	gDNA	HPV16 E2	0.0308	1200	0	1	24434	38137	70-80	1	curative	0	C06.0	Lip and oral cavity	2	0	0	0	2	II	1185	1	2	0		0	1693	1575	A02|B02	TUM_WinterLab_HPV-HNSCC_ddPCR_Plate_061
7	7 T	FFPE	gDNA	HPV16 E7	0	76.9	0	0	2387	37723	70-80	1	curative	0	C06.0	Lip and oral cavity	2	0	0	0	2	II	1185	1	2	0		0	1693	1575	A02|B02	TUM_WinterLab_HPV-HNSCC_ddPCR_Plate_062
7	7 T	FFPE	gDNA	HPV16 E7	0	78.3	0	0	2434	37818	70-80	1	curative	0	C06.0	Lip and oral cavity	2	0	0	0	2	II	1185	1	2	0		0	1693	1575	A02	TUM_WinterLab_HPV-HNSCC_ddPCR_Plate_063
7	7BC01	Buffy Coat	gDNA	HPV16 E7	0	53.7	0	0	1821	40816	70-80	1	curative	0	C06.0	Lip and oral cavity	2	0	0	0	2	II	1185	1	2	0		0	1693	1575	B02	TUM_WinterLab_HPV-HNSCC_ddPCR_Plate_063
7	7BC02	Buffy Coat	gDNA	HPV16 E7	0	37.4	0	0	1220	38972	70-80	1	curative	0	C06.0	Lip and oral cavity	2	0	0	0	2	II	1185	1	2	0		0	1693	1575	A02|B02	TUM_WinterLab_HPV-HNSCC_ddPCR_Plate_060
7	7BC03	Buffy Coat	gDNA	HPV16 E7	0	88.3	0	0	2744	37952	70-80	1	curative	0	C06.0	Lip and oral cavity	2	0	0	0	2	II	1185	1	2	0		0	1693	1575	C02|D02	TUM_WinterLab_HPV-HNSCC_ddPCR_Plate_061
7	7BC05	Buffy Coat	gDNA	HPV16 E7	0	57.6	0	0	1813	37920	70-80	1	curative	0	C06.0	Lip and oral cavity	2	0	0	0	2	II	1185	1	2	0		0	1693	1575	C02|D02	TUM_WinterLab_HPV-HNSCC_ddPCR_Plate_062
7	7BC06	Buffy Coat	gDNA	HPV16 E7	0	72.8	0	0	2501	41695	70-80	1	curative	0	C06.0	Lip and oral cavity	2	0	0	0	2	II	1185	1	2	0		0	1693	1575	C02|D02	TUM_WinterLab_HPV-HNSCC_ddPCR_Plate_063
7	7BC07	Buffy Coat	gDNA	HPV16 E7	0.0538	96.7	0	2	3453	43751	70-80	1	curative	0	C06.0	Lip and oral cavity	2	0	0	0	2	II	1185	1	2	0		0	1693	1575	C02|D02	TUM_WinterLab_HPV-HNSCC_ddPCR_Plate_060
7	7BC08	Buffy Coat	gDNA	HPV16 E7	0.027	144	0	1	5026	43599	70-80	1	curative	0	C06.0	Lip and oral cavity	2	0	0	0	2	II	1185	1	2	0		0	1693	1575	E05|F05	TUM_WinterLab_HPV-HNSCC_ddPCR_Plate_061
7	7BC09	Buffy Coat	gDNA	HPV16 E7	0	68.7	0	0	2482	43733	70-80	1	curative	0	C06.0	Lip and oral cavity	2	0	0	0	2	II	1185	1	2	0		0	1693	1575	E05|F05	TUM_WinterLab_HPV-HNSCC_ddPCR_Plate_062
7	7BC10	Buffy Coat	gDNA	HPV16 E7	0	63.5	0	0	2180	41481	70-80	1	curative	0	C06.0	Lip and oral cavity	2	0	0	0	2	II	1185	1	2	0		0	1693	1575	E05|F05	TUM_WinterLab_HPV-HNSCC_ddPCR_Plate_063
7	7P01	Blood	cfDNA	HPV16 E7	0	8.83	0	0	279	37305	70-80	1	curative	0	C06.0	Lip and oral cavity	2	0	0	0	2	II	1185	1	2	0		0	1693	1575	E05|F05	TUM_WinterLab_HPV-HNSCC_ddPCR_Plate_060
7	7P02	Blood	cfDNA	HPV16 E7	0	107	0	0	3196	36645	70-80	1	curative	0	C06.0	Lip and oral cavity	2	0	0	0	2	II	1185	1	2	0		0	1693	1575	C09|D09	TUM_WinterLab_HPV-HNSCC_ddPCR_Plate_061
7	7P03	Blood	cfDNA	HPV16 E7	0	6.93	0	0	216	36771	70-80	1	curative	0	C06.0	Lip and oral cavity	2	0	0	0	2	II	1185	1	2	0		0	1693	1575	C09|D09	TUM_WinterLab_HPV-HNSCC_ddPCR_Plate_062
7	7P04	Blood	cfDNA	HPV16 E7	0	9.54	0	0	266	32932	70-80	1	curative	0	C06.0	Lip and oral cavity	2	0	0	0	2	II	1185	1	2	0		0	1693	1575	C09|D09	TUM_WinterLab_HPV-HNSCC_ddPCR_Plate_063
7	7P05	Blood	cfDNA	HPV16 E7	0	11.3	0	0	364	37973	70-80	1	curative	0	C06.0	Lip and oral cavity	2	0	0	0	2	II	1185	1	2	0		0	1693	1575	C09|D09	TUM_WinterLab_HPV-HNSCC_ddPCR_Plate_060
7	7P06	Blood	cfDNA	HPV16 E7	0	15	0	0	491	38805	70-80	1	curative	0	C06.0	Lip and oral cavity	2	0	0	0	2	II	1185	1	2	0		0	1693	1575	C02|D02	TUM_WinterLab_HPV-HNSCC_ddPCR_Plate_008
7	7P07	Blood	cfDNA	HPV16 E7	0	18.1	0	0	427	27995	70-80	1	curative	0	C06.0	Lip and oral cavity	2	0	0	0	2	II	1185	1	2	0		0	1693	1575	E08|F08	TUM_WinterLab_HPV-HNSCC_ddPCR_Plate_014
7	7P08	Blood	cfDNA	HPV16 E7	0	14.1	0	0	504	42389	70-80	1	curative	0	C06.0	Lip and oral cavity	2	0	0	0	2	II	1185	1	2	0		0	1693	1575	G08|H08	TUM_WinterLab_HPV-HNSCC_ddPCR_Plate_014
7	7P09	Blood	cfDNA	HPV16 E7	0	131	0	0	4610	43845	70-80	1	curative	0	C06.0	Lip and oral cavity	2	0	0	0	2	II	1185	1	2	0		0	1693	1575	E02|F02	TUM_WinterLab_HPV-HNSCC_ddPCR_Plate_020
7	7Sp01	Oral rinse	cfDNA	HPV16 E7	0	468	0	0	12372	37675	70-80	1	curative	0	C06.0	Lip and oral cavity	2	0	0	0	2	II	1185	1	2	0		0	1693	1575	A06|B06	TUM_WinterLab_HPV-HNSCC_ddPCR_Plate_032
7	7Sp03	Oral rinse	cfDNA	HPV16 E7	0	51.1	0	0	1680	39497	70-80	1	curative	0	C06.0	Lip and oral cavity	2	0	0	0	2	II	1185	1	2	0		0	1693	1575	G05|H05	TUM_WinterLab_HPV-HNSCC_ddPCR_Plate_025
7	7Sp05	Oral rinse	cfDNA	HPV16 E7	0	242	0	0	7482	40221	70-80	1	curative	0	C06.0	Lip and oral cavity	2	0	0	0	2	II	1185	1	2	0		0	1693	1575	G02|H02	TUM_WinterLab_HPV-HNSCC_ddPCR_Plate_036
7	7SpPD01	Oral rinse	gDNA	HPV16 E7	0	1900	0	0	30373	37949	70-80	1	curative	0	C06.0	Lip and oral cavity	2	0	0	0	2	II	1185	1	2	0		0	1693	1575	C02|D02	TUM_WinterLab_HPV-HNSCC_ddPCR_Plate_050
7	7SpPD01	Oral rinse	gDNA	HPV16 E2	0	1750	0	0	33612	43463	70-80	1	curative	0	C06.0	Lip and oral cavity	2	0	0	0	2	II	1185	1	2	0		0	1693	1575	A05|B05	TUM_WinterLab_HPV-HNSCC_ddPCR_Plate_047
7	7SpPD01	Oral rinse	gDNA	HPV16 E2	0	1650	0	0	32997	43702	70-80	1	curative	0	C06.0	Lip and oral cavity	2	0	0	0	2	II	1185	1	2	0		0	1693	1575	A05|B05	TUM_WinterLab_HPV-HNSCC_ddPCR_Plate_052
7	7SpPD01	Oral rinse	gDNA	HPV16 E6.FL.III	0	1850	0	0	28376	35830	70-80	1	curative	0	C06.0	Lip and oral cavity	2	0	0	0	2	II	1185	1	2	0		0	1693	1575	C05|D05	TUM_WinterLab_HPV-HNSCC_ddPCR_Plate_047
7	7SpPD02	Oral rinse	gDNA	HPV16 E7	0	1950	0	0	35752	44191	70-80	1	curative	0	C06.0	Lip and oral cavity	2	0	0	0	2	II	1185	1	2	0		0	1693	1575	C05|D05	TUM_WinterLab_HPV-HNSCC_ddPCR_Plate_052
7	7SpPD02	Oral rinse	gDNA	HPV16 E2	0	1940	0	0	37101	45886	70-80	1	curative	0	C06.0	Lip and oral cavity	2	0	0	0	2	II	1185	1	2	0		0	1693	1575	E10|F10	TUM_WinterLab_HPV-HNSCC_ddPCR_Plate_024
7	7SpPD02	Oral rinse	gDNA	HPV16 E6.FL.III	0	2060	0	0	38563	46696	70-80	1	curative	0	C06.0	Lip and oral cavity	2	0	0	0	2	II	1185	1	2	0		0	1693	1575	G06|H06	TUM_WinterLab_HPV-HNSCC_ddPCR_Plate_048
7	7SpPD03	Oral rinse	gDNA	HPV16 E2	0	1410	0	0	31435	45053	70-80	1	curative	0	C06.0	Lip and oral cavity	2	0	0	0	2	II	1185	1	2	0		0	1693	1575	G07|H07	TUM_WinterLab_HPV-HNSCC_ddPCR_Plate_054
7	7SpPD03	Oral rinse	gDNA	HPV16 E6.FL.III	0	1470	0	0	32514	45578	70-80	1	curative	0	C06.0	Lip and oral cavity	2	0	0	0	2	II	1185	1	2	0		0	1693	1575	G03|H03	TUM_WinterLab_HPV-HNSCC_ddPCR_Plate_032
7	7SpPD04	Oral rinse	gDNA	HPV16 E7	0	1650	0	0	29710	39428	70-80	1	curative	0	C06.0	Lip and oral cavity	2	0	0	0	2	II	1185	1	2	0		0	1693	1575	C11|D11	TUM_WinterLab_HPV-HNSCC_ddPCR_Plate_056
7	7SpPD04	Oral rinse	gDNA	HPV16 E2	0	1570	0	0	32740	44491	70-80	1	curative	0	C06.0	Lip and oral cavity	2	0	0	0	2	II	1185	1	2	0		0	1693	1575	A02|B02	TUM_WinterLab_HPV-HNSCC_ddPCR_Plate_058
7	7SpPD04	Oral rinse	gDNA	HPV16 E6.FL.III	0	1660	0	0	33314	44009	70-80	1	curative	0	C06.0	Lip and oral cavity	2	0	0	0	2	II	1185	1	2	0		0	1693	1575	A04|B04	TUM_WinterLab_HPV-HNSCC_ddPCR_Plate_041
7	7SpPD05	Oral rinse	gDNA	HPV16 E7	0	1210	0	0	28103	43742	70-80	1	curative	0	C06.0	Lip and oral cavity	2	0	0	0	2	II	1185	1	2	0		0	1693	1575	C04|D04	TUM_WinterLab_HPV-HNSCC_ddPCR_Plate_049
7	7SpPD06	Oral rinse	gDNA	HPV16 E7	0	1940	0	0	34595	42811	70-80	1	curative	0	C06.0	Lip and oral cavity	2	0	0	0	2	II	1185	1	2	0		0	1693	1575	A05|B05	TUM_WinterLab_HPV-HNSCC_ddPCR_Plate_011
7	7T	FFPE	gDNA	HPV16 E2	0	44.8	0	0	1594	42625	70-80	1	curative	0	C06.0	Lip and oral cavity	2	0	0	0	2	II	1185	1	2	0		0	1693	1575	A05|B05	TUM_WinterLab_HPV-HNSCC_ddPCR_Plate_011
7	7T	FFPE	gDNA	HPV16 E6.FL.III	0	24.7	0	0	925	44454	70-80	1	curative	0	C06.0	Lip and oral cavity	2	0	0	0	2	II	1185	1	2	0		0	1693	1575	A05|B05	TUM_WinterLab_HPV-HNSCC_ddPCR_Plate_011
7	7T	FFPE	gDNA	HPV16 E6.FL.III	0	69.1	0	0	2635	46161	70-80	1	curative	0	C06.0	Lip and oral cavity	2	0	0	0	2	II	1185	1	2	0		0	1693	1575	A05|B05	TUM_WinterLab_HPV-HNSCC_ddPCR_Plate_011
8	8 T	FFPE	gDNA	HPV16 E7	0	190	0	0	5776	38795	70-80	0	curative	0	C04.9	Lip and oral cavity	4a	0	0	x	2	IVA		0	0	2		0	42606	41366	A05|B05	TUM_WinterLab_HPV-HNSCC_ddPCR_Plate_012
8	8 T	FFPE	gDNA	HPV16 E7	0	182	0	0	5623	39301	70-80	0	curative	0	C04.9	Lip and oral cavity	4a	0	0	x	2	IVA		0	0	2		0	42606	41366	A05|B05	TUM_WinterLab_HPV-HNSCC_ddPCR_Plate_012
8	8BC01	Buffy Coat	gDNA	HPV16 E7	0	39.5	0	0	1361	41244	70-80	0	curative	0	C04.9	Lip and oral cavity	4a	0	0	x	2	IVA		0	0	2		0	42606	41366	A05|B05	TUM_WinterLab_HPV-HNSCC_ddPCR_Plate_012
8	8P01	Blood	cfDNA	HPV16 E7	0	12.3	0	0	405	38846	70-80	0	curative	0	C04.9	Lip and oral cavity	4a	0	0	x	2	IVA		0	0	2		0	42606	41366	A05|B05	TUM_WinterLab_HPV-HNSCC_ddPCR_Plate_012
9	9 T	FFPE	gDNA	HPV16 E7	0	267	0	0	7845	38592	60-70	0	curative	0	C04.9	Lip and oral cavity	2	0	0	0	3	II	392	1	1	1		0	1681	1386	A03|B03	TUM_WinterLab_HPV-HNSCC_ddPCR_Plate_004
9	9 T	FFPE	gDNA	HPV16 E7	0	246	0	0	7486	39688	60-70	0	curative	0	C04.9	Lip and oral cavity	2	0	0	0	3	II	392	1	1	1		0	1681	1386	A03|B03	TUM_WinterLab_HPV-HNSCC_ddPCR_Plate_004
9	9BC01	Buffy Coat	gDNA	HPV16 E7	0	43	0	0	1487	41448	60-70	0	curative	0	C04.9	Lip and oral cavity	2	0	0	0	3	II	392	1	1	1		0	1681	1386	A03|B03	TUM_WinterLab_HPV-HNSCC_ddPCR_Plate_004
9	9BC02	Buffy Coat	gDNA	HPV16 E7	0	74.8	0	0	2311	37505	60-70	0	curative	0	C04.9	Lip and oral cavity	2	0	0	0	3	II	392	1	1	1		0	1681	1386	A03|B03	TUM_WinterLab_HPV-HNSCC_ddPCR_Plate_004
9	9BC03	Buffy Coat	gDNA	HPV16 E7	0	965	0	0	22079	39458	60-70	0	curative	0	C04.9	Lip and oral cavity	2	0	0	0	3	II	392	1	1	1		0	1681	1386	A03|B03	TUM_WinterLab_HPV-HNSCC_ddPCR_Plate_007
9	9P01	Blood	cfDNA	HPV16 E7	0	20.9	0	0	593	33707	60-70	0	curative	0	C04.9	Lip and oral cavity	2	0	0	0	3	II	392	1	1	1		0	1681	1386	A03|B03	TUM_WinterLab_HPV-HNSCC_ddPCR_Plate_007
9	9P01	Blood	cfDNA	HPV16 E2	0	18.3	0	0	680	43965	60-70	0	curative	0	C04.9	Lip and oral cavity	2	0	0	0	3	II	392	1	1	1		0	1681	1386	A03|B03	TUM_WinterLab_HPV-HNSCC_ddPCR_Plate_007
9	9P03	Blood	cfDNA	HPV16 E7	0	6.55	0	0	209	37631	60-70	0	curative	0	C04.9	Lip and oral cavity	2	0	0	0	3	II	392	1	1	1		0	1681	1386	A03|B03	TUM_WinterLab_HPV-HNSCC_ddPCR_Plate_007
9	9Sp01	Oral rinse	cfDNA	HPV16 E7	0	557	0	0	15268	40476	60-70	0	curative	0	C04.9	Lip and oral cavity	2	0	0	0	3	II	392	1	1	1		0	1681	1386	E02|F02	TUM_WinterLab_HPV-HNSCC_ddPCR_Plate_004
9	9Sp02	Oral rinse	cfDNA	HPV16 E7	0	18.4	0	0	635	40939	60-70	0	curative	0	C04.9	Lip and oral cavity	2	0	0	0	3	II	392	1	1	1		0	1681	1386	E02|F02	TUM_WinterLab_HPV-HNSCC_ddPCR_Plate_004
9	9SpPD02	Oral rinse	gDNA	HPV16 E2	0	1030	0	0	26160	44750	60-70	0	curative	0	C04.9	Lip and oral cavity	2	0	0	0	3	II	392	1	1	1		0	1681	1386	E02|F02	TUM_WinterLab_HPV-HNSCC_ddPCR_Plate_004
9	9SpPD02	Oral rinse	gDNA	HPV16 E6.FL.III	0	1100	0	0	28510	47037	60-70	0	curative	0	C04.9	Lip and oral cavity	2	0	0	0	3	II	392	1	1	1		0	1681	1386	E02|F02	TUM_WinterLab_HPV-HNSCC_ddPCR_Plate_004
9	9T	FFPE	gDNA	HPV16 E2	0	295	0	0	10073	45486	60-70	0	curative	0	C04.9	Lip and oral cavity	2	0	0	0	3	II	392	1	1	1		0	1681	1386	G02|H02	TUM_WinterLab_HPV-HNSCC_ddPCR_Plate_004
9	9T	FFPE	gDNA	HPV16 E6.FL.III	0	278	0	0	9687	45991	60-70	0	curative	0	C04.9	Lip and oral cavity	2	0	0	0	3	II	392	1	1	1		0	1681	1386	G02|H02	TUM_WinterLab_HPV-HNSCC_ddPCR_Plate_004
10	10 T	FFPE	gDNA	HPV16 E7	0	192	0	0	5280	35142	70-80	0	curative	0	C04.8	Lip and oral cavity	4a	0	0	0	3	IVA	1098	1	0	2		0	1679	1406	G02|H02	TUM_WinterLab_HPV-HNSCC_ddPCR_Plate_004
10	10 T	FFPE	gDNA	HPV16 E7	0.0312	187	0	1	5540	37714	70-80	0	curative	0	C04.8	Lip and oral cavity	4a	0	0	0	3	IVA	1098	1	0	2		0	1679	1406	G02|H02	TUM_WinterLab_HPV-HNSCC_ddPCR_Plate_004
10	10BC01	Buffy Coat	gDNA	HPV16 E7	0	32.2	0	0	1113	41279	70-80	0	curative	0	C04.8	Lip and oral cavity	4a	0	0	0	3	IVA	1098	1	0	2		0	1679	1406	C04|D04	TUM_WinterLab_HPV-HNSCC_ddPCR_Plate_041
10	10P01	Blood	cfDNA	HPV16 E7	0	39.8	0	0	1220	36647	70-80	0	curative	0	C04.8	Lip and oral cavity	4a	0	0	0	3	IVA	1098	1	0	2		0	1679	1406	C04|D04	TUM_WinterLab_HPV-HNSCC_ddPCR_Plate_041
10	10P01	Blood	cfDNA	HPV16 E2	0	38.3	0	0	1426	44543	70-80	0	curative	0	C04.8	Lip and oral cavity	4a	0	0	0	3	IVA	1098	1	0	2		0	1679	1406	C04|D04	TUM_WinterLab_HPV-HNSCC_ddPCR_Plate_041
10	10T	FFPE	gDNA	HPV16 E2	0	243	0	0	8415	45148	70-80	0	curative	0	C04.8	Lip and oral cavity	4a	0	0	0	3	IVA	1098	1	0	2		0	1679	1406	C04|D04	TUM_WinterLab_HPV-HNSCC_ddPCR_Plate_041
10	10T	FFPE	gDNA	HPV16 E6.FL.III	0	229	0	0	7946	44891	70-80	0	curative	0	C04.8	Lip and oral cavity	4a	0	0	0	3	IVA	1098	1	0	2		0	1679	1406	E04|F04	TUM_WinterLab_HPV-HNSCC_ddPCR_Plate_049
10	10TR	FFPE	RNA	HPV16 E1-E4	0		0	0		44834	70-80	0	curative	0	C04.8	Lip and oral cavity	4a	0	0	0	3	IVA	1098	1	0	2		0	1679	1406	E04|F04	TUM_WinterLab_HPV-HNSCC_ddPCR_Plate_049
10	10TR	FFPE	RNA	HPV16 E6*I		0			0	91338	70-80	0	curative	0	C04.8	Lip and oral cavity	4a	0	0	0	3	IVA	1098	1	0	2		0	1679	1406	E04|F04	TUM_WinterLab_HPV-HNSCC_ddPCR_Plate_049
10	10TR	FFPE	RNA	HPV16 E6*I	0		0	0		46504	70-80	0	curative	0	C04.8	Lip and oral cavity	4a	0	0	0	3	IVA	1098	1	0	2		0	1679	1406	E04|F04	TUM_WinterLab_HPV-HNSCC_ddPCR_Plate_049
11	11 SpPD04	Oral rinse	gDNA	HPV16 E2	0	1770	0	0	29656	38161	50-60	0	curative	1	C04.9	Lip and oral cavity	2	2b	0	0	2	IVA		0	1	1		0	1678	1665	A04|B04	TUM_WinterLab_HPV-HNSCC_ddPCR_Plate_059
11	11 T	FFPE	gDNA	HPV16 E7	0	208	0	0	5727	35316	50-60	0	curative	1	C04.9	Lip and oral cavity	2	2b	0	0	2	IVA		0	1	1		0	1678	1665	A04|B04	TUM_WinterLab_HPV-HNSCC_ddPCR_Plate_059
11	11 T	FFPE	gDNA	HPV16 E7	0	200	0	0	2930	18779	50-60	0	curative	1	C04.9	Lip and oral cavity	2	2b	0	0	2	IVA		0	1	1		0	1678	1665	A04|B04	TUM_WinterLab_HPV-HNSCC_ddPCR_Plate_059
11	11BC01	Buffy Coat	gDNA	HPV16 E7	0	50.6	0	0	1645	39087	50-60	0	curative	1	C04.9	Lip and oral cavity	2	2b	0	0	2	IVA		0	1	1		0	1678	1665	A04|B04	TUM_WinterLab_HPV-HNSCC_ddPCR_Plate_059
11	11BC02	Buffy Coat	gDNA	HPV16 E7	0	1150	0	0	22646	36371	50-60	0	curative	1	C04.9	Lip and oral cavity	2	2b	0	0	2	IVA		0	1	1		0	1678	1665	A04|B04|E08|F08	TUM_WinterLab_HPV-HNSCC_ddPCR_Plate_059
11	11BC03	Buffy Coat	gDNA	HPV16 E7	0	68.1	0	0	2186	38844	50-60	0	curative	1	C04.9	Lip and oral cavity	2	2b	0	0	2	IVA		0	1	1		0	1678	1665	A04|B04|E08|F08	TUM_WinterLab_HPV-HNSCC_ddPCR_Plate_059
11	11BC04	Buffy Coat	gDNA	HPV16 E7	0.0295	59.7	0	1	1970	39822	50-60	0	curative	1	C04.9	Lip and oral cavity	2	2b	0	0	2	IVA		0	1	1		0	1678	1665	A04|B04|E08|F08	TUM_WinterLab_HPV-HNSCC_ddPCR_Plate_059
11	11BC05	Buffy Coat	gDNA	HPV16 E7	0	79.1	0	0	2322	35693	50-60	0	curative	1	C04.9	Lip and oral cavity	2	2b	0	0	2	IVA		0	1	1		0	1678	1665	A04|B04|E08|F08	TUM_WinterLab_HPV-HNSCC_ddPCR_Plate_059
11	11BC06	Buffy Coat	gDNA	HPV16 E7	0	215	0	0	7356	44035	50-60	0	curative	1	C04.9	Lip and oral cavity	2	2b	0	0	2	IVA		0	1	1		0	1678	1665	E08|F08	TUM_WinterLab_HPV-HNSCC_ddPCR_Plate_059
11	11BC07	Buffy Coat	gDNA	HPV16 E7	0	57.4	0	0	1871	39277	50-60	0	curative	1	C04.9	Lip and oral cavity	2	2b	0	0	2	IVA		0	1	1		0	1678	1665	E08|F08	TUM_WinterLab_HPV-HNSCC_ddPCR_Plate_059
11	11P01	Blood	cfDNA	HPV16 E7	0	34.1	0	0	1033	36204	50-60	0	curative	1	C04.9	Lip and oral cavity	2	2b	0	0	2	IVA		0	1	1		0	1678	1665	E08|F08	TUM_WinterLab_HPV-HNSCC_ddPCR_Plate_059
11	11P01	Blood	cfDNA	HPV16 E2	0.0267	31.9	0	1	1181	44126	50-60	0	curative	1	C04.9	Lip and oral cavity	2	2b	0	0	2	IVA		0	1	1		0	1678	1665	E08|F08	TUM_WinterLab_HPV-HNSCC_ddPCR_Plate_059
11	11P02	Blood	cfDNA	HPV16 E7	0	24.7	0	0	772	37218	50-60	0	curative	1	C04.9	Lip and oral cavity	2	2b	0	0	2	IVA		0	1	1		0	1678	1665	A03|B03	TUM_WinterLab_HPV-HNSCC_ddPCR_Plate_033
11	11P02	Blood	cfDNA	HPV16 E2	0	24.5	0	0	942	45797	50-60	0	curative	1	C04.9	Lip and oral cavity	2	2b	0	0	2	IVA		0	1	1		0	1678	1665	C05|D05	TUM_WinterLab_HPV-HNSCC_ddPCR_Plate_011
11	11P03	Blood	cfDNA	HPV16 E7	0	5.99	0	0	214	42122	50-60	0	curative	1	C04.9	Lip and oral cavity	2	2b	0	0	2	IVA		0	1	1		0	1678	1665	C05|D05	TUM_WinterLab_HPV-HNSCC_ddPCR_Plate_012
11	11P03	Blood	cfDNA	HPV16 E2	0	7.05	0	0	246	41188	50-60	0	curative	1	C04.9	Lip and oral cavity	2	2b	0	0	2	IVA		0	1	1		0	1678	1665	G03|H03	TUM_WinterLab_HPV-HNSCC_ddPCR_Plate_004
11	11P04	Blood	cfDNA	HPV16 E7	0	9.34	0	0	310	39202	50-60	0	curative	1	C04.9	Lip and oral cavity	2	2b	0	0	2	IVA		0	1	1		0	1678	1665	G12|H12	TUM_WinterLab_HPV-HNSCC_ddPCR_Plate_006
11	11P04	Blood	cfDNA	HPV16 E2	0	10.2	0	0	365	42279	50-60	0	curative	1	C04.9	Lip and oral cavity	2	2b	0	0	2	IVA		0	1	1		0	1678	1665	C08|D08	TUM_WinterLab_HPV-HNSCC_ddPCR_Plate_009
11	11P05	Blood	cfDNA	HPV16 E7	0	5.47	0	0	179	38559	50-60	0	curative	1	C04.9	Lip and oral cavity	2	2b	0	0	2	IVA		0	1	1		0	1678	1665	G06|H06	TUM_WinterLab_HPV-HNSCC_ddPCR_Plate_015
11	11P05	Blood	cfDNA	HPV16 E2	0	4.71	0	0	162	40571	50-60	0	curative	1	C04.9	Lip and oral cavity	2	2b	0	0	2	IVA		0	1	1		0	1678	1665	G06|H06	TUM_WinterLab_HPV-HNSCC_ddPCR_Plate_016
11	11P06	Blood	cfDNA	HPV16 E7	0	11.2	0	0	362	38275	50-60	0	curative	1	C04.9	Lip and oral cavity	2	2b	0	0	2	IVA		0	1	1		0	1678	1665	G09|H09	TUM_WinterLab_HPV-HNSCC_ddPCR_Plate_016
11	11P06	Blood	cfDNA	HPV16 E2	0	12.1	0	0	445	43437	50-60	0	curative	1	C04.9	Lip and oral cavity	2	2b	0	0	2	IVA		0	1	1		0	1678	1665	A02|B02	TUM_WinterLab_HPV-HNSCC_ddPCR_Plate_024
11	11P07	Blood	cfDNA	HPV16 E7	0	9.43	0	0	340	42592	50-60	0	curative	1	C04.9	Lip and oral cavity	2	2b	0	0	2	IVA		0	1	1		0	1678	1665	C03|D03	TUM_WinterLab_HPV-HNSCC_ddPCR_Plate_031
11	11P07	Blood	cfDNA	HPV16 E2	0	7.81	0	0	273	41273	50-60	0	curative	1	C04.9	Lip and oral cavity	2	2b	0	0	2	IVA		0	1	1		0	1678	1665	C03|D03	TUM_WinterLab_HPV-HNSCC_ddPCR_Plate_004
11	11Sp01	Oral rinse	cfDNA	HPV16 E7	0	491	0	0	13623	39897	50-60	0	curative	1	C04.9	Lip and oral cavity	2	2b	0	0	2	IVA		0	1	1		0	1678	1665	E06|F06	TUM_WinterLab_HPV-HNSCC_ddPCR_Plate_034
11	11Sp02	Oral rinse	cfDNA	HPV16 E7	0	262	0	0	7909	39601	50-60	0	curative	1	C04.9	Lip and oral cavity	2	2b	0	0	2	IVA		0	1	1		0	1678	1665	E03|F03	TUM_WinterLab_HPV-HNSCC_ddPCR_Plate_004
11	11Sp03	Oral rinse	cfDNA	HPV16 E7	0	7.52	0	0	270	42393	50-60	0	curative	1	C04.9	Lip and oral cavity	2	2b	0	0	2	IVA		0	1	1		0	1678	1665	C03|D03	TUM_WinterLab_HPV-HNSCC_ddPCR_Plate_053
11	11Sp03	Oral rinse	cfDNA	HPV16 E7	0	115	0	0	4025	43226	50-60	0	curative	1	C04.9	Lip and oral cavity	2	2b	0	0	2	IVA		0	1	1		0	1678	1665	G02|H02	TUM_WinterLab_HPV-HNSCC_ddPCR_Plate_006
11	11Sp04	Oral rinse	cfDNA	HPV16 E7	0	9.58	0	0	354	43670	50-60	0	curative	1	C04.9	Lip and oral cavity	2	2b	0	0	2	IVA		0	1	1		0	1678	1665	C08|D08	TUM_WinterLab_HPV-HNSCC_ddPCR_Plate_053
11	11SpPD01	Oral rinse	gDNA	HPV16 E2	0	383	0	0	11258	40545	50-60	0	curative	1	C04.9	Lip and oral cavity	2	2b	0	0	2	IVA		0	1	1		0	1678	1665	E04|F04	TUM_WinterLab_HPV-HNSCC_ddPCR_Plate_009
11	11SpPD01	Oral rinse	gDNA	HPV16 E6.FL.III	0	424	0	0	13636	45085	50-60	0	curative	1	C04.9	Lip and oral cavity	2	2b	0	0	2	IVA		0	1	1		0	1678	1665	G03|H03	TUM_WinterLab_HPV-HNSCC_ddPCR_Plate_055
11	11SpPD01	Oral rinse	gDNA	HPV16 E2	0	383	0	0	11259	40545	50-60	0	curative	1	C04.9	Lip and oral cavity	2	2b	0	0	2	IVA		0	1	1		0	1678	1665	G02|H02	TUM_WinterLab_HPV-HNSCC_ddPCR_Plate_014
11	11SpPD02	Oral rinse	gDNA	HPV16 E2	0	1240	0	0	26808	41086	50-60	0	curative	1	C04.9	Lip and oral cavity	2	2b	0	0	2	IVA		0	1	1		0	1678	1665	E08|F08	TUM_WinterLab_HPV-HNSCC_ddPCR_Plate_055
11	11SpPD02	Oral rinse	gDNA	HPV16 E6.FL.III	0	1300	0	0	27356	40837	50-60	0	curative	1	C04.9	Lip and oral cavity	2	2b	0	0	2	IVA		0	1	1		0	1678	1665	E06|F06	TUM_WinterLab_HPV-HNSCC_ddPCR_Plate_015
11	11SpPD02	Oral rinse	gDNA	HPV16 E2	0	1240	0	0	26811	41086	50-60	0	curative	1	C04.9	Lip and oral cavity	2	2b	0	0	2	IVA		0	1	1		0	1678	1665	G02|H02	TUM_WinterLab_HPV-HNSCC_ddPCR_Plate_017
11	11SpPD03	Oral rinse	gDNA	HPV16 E2	0	1200	0	0	26976	42259	50-60	0	curative	1	C04.9	Lip and oral cavity	2	2b	0	0	2	IVA		0	1	1		0	1678	1665	C11|D11	TUM_WinterLab_HPV-HNSCC_ddPCR_Plate_055
11	11SpPD03	Oral rinse	gDNA	HPV16 E2	0	1200	0	0	26977	42259	50-60	0	curative	1	C04.9	Lip and oral cavity	2	2b	0	0	2	IVA		0	1	1		0	1678	1665	C04|D04	TUM_WinterLab_HPV-HNSCC_ddPCR_Plate_016
11	11SpPD04	Oral rinse	gDNA	HPV16 E7	0	1820	0	0	30097	38247	50-60	0	curative	1	C04.9	Lip and oral cavity	2	2b	0	0	2	IVA		0	1	1		0	1678	1665	C05|D05	TUM_WinterLab_HPV-HNSCC_ddPCR_Plate_017
11	11SpPD04	Oral rinse	gDNA	HPV16 E2	0	1780	0	0	35573	45622	50-60	0	curative	1	C04.9	Lip and oral cavity	2	2b	0	0	2	IVA		0	1	1		0	1678	1665	A12|B12	TUM_WinterLab_HPV-HNSCC_ddPCR_Plate_055
11	11SpPD05	Oral rinse	gDNA	HPV16 E7	0.0277	1720	0	1	32674	42516	50-60	0	curative	1	C04.9	Lip and oral cavity	2	2b	0	0	2	IVA		0	1	1		0	1678	1665	G11|H11	TUM_WinterLab_HPV-HNSCC_ddPCR_Plate_020
11	11SpPR01	Oral rinse	RNA	HPV16 E7	0	0.127	0	0	4	36934	50-60	0	curative	1	C04.9	Lip and oral cavity	2	2b	0	0	2	IVA		0	1	1		0	1678	1665	C04|D04	TUM_WinterLab_HPV-HNSCC_ddPCR_Plate_056
11	11T	FFPE	gDNA	HPV16 E2	0	236	0	0	7748	42610	50-60	0	curative	1	C04.9	Lip and oral cavity	2	2b	0	0	2	IVA		0	1	1		0	1678	1665	A06|B06	TUM_WinterLab_HPV-HNSCC_ddPCR_Plate_031
11	11T	FFPE	gDNA	HPV16 E6.FL.III	0	229	0	0	8153	46030	50-60	0	curative	1	C04.9	Lip and oral cavity	2	2b	0	0	2	IVA		0	1	1		0	1678	1665	G09|H09	TUM_WinterLab_HPV-HNSCC_ddPCR_Plate_010
12	12 T	FFPE	gDNA	HPV16 E7	0	212	0	0	6036	36680	70-80	0	curative	0	C06.2	Lip and oral cavity	2	0	0	0	2	II		0	0	2		0	1704	1573	A12|B12	TUM_WinterLab_HPV-HNSCC_ddPCR_Plate_014
12	12 T	FFPE	gDNA	HPV16 E7	0	198	0	0	5771	37264	70-80	0	curative	0	C06.2	Lip and oral cavity	2	0	0	0	2	II		0	0	2		0	1704	1573	G11|H11	TUM_WinterLab_HPV-HNSCC_ddPCR_Plate_016
12	12BC01	Buffy Coat	gDNA	HPV16 E7	0	54.4	0	0	1858	41136	70-80	0	curative	0	C06.2	Lip and oral cavity	2	0	0	0	2	II		0	0	2		0	1704	1573	G02|H02	TUM_WinterLab_HPV-HNSCC_ddPCR_Plate_020
12	12BC02	Buffy Coat	gDNA	HPV16 E7	0	88.9	0	0	2507	34441	70-80	0	curative	0	C06.2	Lip and oral cavity	2	0	0	0	2	II		0	0	2		0	1704	1573	A09|B09	TUM_WinterLab_HPV-HNSCC_ddPCR_Plate_031
12	12P01	Blood	cfDNA	HPV16 E7	0	65.7	0	0	1975	36348	70-80	0	curative	0	C06.2	Lip and oral cavity	2	0	0	0	2	II		0	0	2		0	1704	1573	G04|H04	TUM_WinterLab_HPV-HNSCC_ddPCR_Plate_036
12	12P01	Blood	cfDNA	HPV16 E2	0	58.6	0	0	2118	43621	70-80	0	curative	0	C06.2	Lip and oral cavity	2	0	0	0	2	II		0	0	2		0	1704	1573	A06|B06	TUM_WinterLab_HPV-HNSCC_ddPCR_Plate_050
12	12P02	Blood	cfDNA	HPV16 E7	0	28.9	0	0	970	39915	70-80	0	curative	0	C06.2	Lip and oral cavity	2	0	0	0	2	II		0	0	2		0	1704	1573	C05|D05	TUM_WinterLab_HPV-HNSCC_ddPCR_Plate_036
12	12Sp01	Oral rinse	cfDNA	HPV16 E7						21022	70-80	0	curative	0	C06.2	Lip and oral cavity	2	0	0	0	2	II		0	0	2		0	1704	1573	E02|F02	TUM_WinterLab_HPV-HNSCC_ddPCR_Plate_038
12	12SpPD01	Oral rinse	gDNA	HPV16 E2	0	670	0	0	19203	44242	70-80	0	curative	0	C06.2	Lip and oral cavity	2	0	0	0	2	II		0	0	2		0	1704	1573	E05|F05	TUM_WinterLab_HPV-HNSCC_ddPCR_Plate_047
12	12SpPD01	Oral rinse	gDNA	HPV16 E6.FL.III	0.0264	680	0	1	19565	44549	70-80	0	curative	0	C06.2	Lip and oral cavity	2	0	0	0	2	II		0	0	2		0	1704	1573	E05|F05	TUM_WinterLab_HPV-HNSCC_ddPCR_Plate_052
12	12T	FFPE	gDNA	HPV16 E2	0	212	0	0	7261	44085	70-80	0	curative	0	C06.2	Lip and oral cavity	2	0	0	0	2	II		0	0	2		0	1704	1573	E03|F03	TUM_WinterLab_HPV-HNSCC_ddPCR_Plate_038
12	12T	FFPE	gDNA	HPV16 E6.FL.III	0	194	0	0	6965	45796	70-80	0	curative	0	C06.2	Lip and oral cavity	2	0	0	0	2	II		0	0	2		0	1704	1573	E10|F10	TUM_WinterLab_HPV-HNSCC_ddPCR_Plate_056
13	13 SpPD06	Oral rinse	gDNA	HPV16 E2	0	1720	0	0	26991	35108	50-60	1	curative	1	C05.8	oropharynx	2	0	0	0		II	877	0	1	0		0	1667	1656	G10|H10	TUM_WinterLab_HPV-HNSCC_ddPCR_Plate_024
13	13 T	FFPE	gDNA	HPV16 E7	6520	244	0.963927	33577	6318	33709	50-60	1	curative	1	C05.8	oropharynx	2	0	0	0		II	877	0	1	0		0	1667	1656	E02|F02	TUM_WinterLab_HPV-HNSCC_ddPCR_Plate_032
13	13 T	FFPE	gDNA	HPV16 E7	2770	234	0.922104	32245	6415	35625	50-60	1	curative	1	C05.8	oropharynx	2	0	0	0		II	877	0	1	0		0	1667	1656	E04|F04	TUM_WinterLab_HPV-HNSCC_ddPCR_Plate_041
13	13BC01	Buffy Coat	gDNA	HPV16 E7	0	24.1	0	0	779	38369	50-60	1	curative	1	C05.8	oropharynx	2	0	0	0		II	877	0	1	0		0	1667	1656	G04|H04	TUM_WinterLab_HPV-HNSCC_ddPCR_Plate_049
13	13BC02	Buffy Coat	gDNA	HPV16 E7	0	68.4	0	0	2031	35936	50-60	1	curative	1	C05.8	oropharynx	2	0	0	0		II	877	0	1	0		0	1667	1656	E05|F05	TUM_WinterLab_HPV-HNSCC_ddPCR_Plate_011
13	13BC03	Buffy Coat	gDNA	HPV16 E7	0	64	0	0	1941	36682	50-60	1	curative	1	C05.8	oropharynx	2	0	0	0		II	877	0	1	0		0	1667	1656	E05|F05	TUM_WinterLab_HPV-HNSCC_ddPCR_Plate_012
13	13BC04	Buffy Coat	gDNA	HPV16 E7	0	79	0	0	2358	36300	50-60	1	curative	1	C05.8	oropharynx	2	0	0	0		II	877	0	1	0		0	1667	1656	A05|B05	TUM_WinterLab_HPV-HNSCC_ddPCR_Plate_004
13	13BC05	Buffy Coat	gDNA	HPV16 E7	0	100	0	0	3610	44274	50-60	1	curative	1	C05.8	oropharynx	2	0	0	0		II	877	0	1	0		0	1667	1656	C12|D12	TUM_WinterLab_HPV-HNSCC_ddPCR_Plate_006
13	13BC06	Buffy Coat	gDNA	HPV16 E7	0	0	0	0	0	40027	50-60	1	curative	1	C05.8	oropharynx	2	0	0	0		II	877	0	1	0		0	1667	1656	E12|F12	TUM_WinterLab_HPV-HNSCC_ddPCR_Plate_006
13	13BC07	Buffy Coat	gDNA	HPV16 E7	0		0	0	22174	22174	50-60	1	curative	1	C05.8	oropharynx	2	0	0	0		II	877	0	1	0		0	1667	1656	A04|B04	TUM_WinterLab_HPV-HNSCC_ddPCR_Plate_004
13	13BC07	Buffy Coat	gDNA	HPV16 E7	0	57.7	0	0	2182	45612	50-60	1	curative	1	C05.8	oropharynx	2	0	0	0		II	877	0	1	0		0	1667	1656	G06|H06	TUM_WinterLab_HPV-HNSCC_ddPCR_Plate_034
13	13P01	Blood	cfDNA	HPV16 E7	0.181	53.5	0.00337177	5	1446	32504	50-60	1	curative	1	C05.8	oropharynx	2	0	0	0		II	877	0	1	0		0	1667	1656	C04|D04	TUM_WinterLab_HPV-HNSCC_ddPCR_Plate_004
13	13P01	Blood	cfDNA	HPV16 E2	0.311	46.7	0.00661547	11	1619	41629	50-60	1	curative	1	C05.8	oropharynx	2	0	0	0		II	877	0	1	0		0	1667	1656	E03|F03	TUM_WinterLab_HPV-HNSCC_ddPCR_Plate_053
13	13P02	Blood	cfDNA	HPV16 E7	0	5.6	0	0	175	36827	50-60	1	curative	1	C05.8	oropharynx	2	0	0	0		II	877	0	1	0		0	1667	1656	E04|F04	TUM_WinterLab_HPV-HNSCC_ddPCR_Plate_004
13	13P02	Blood	cfDNA	HPV16 E2	0	4.58	0	0	171	44004	50-60	1	curative	1	C05.8	oropharynx	2	0	0	0		II	877	0	1	0		0	1667	1656	G04|H04	TUM_WinterLab_HPV-HNSCC_ddPCR_Plate_004
13	13P03	Blood	cfDNA	HPV16 E7	0	3.46	0	0	119	40571	50-60	1	curative	1	C05.8	oropharynx	2	0	0	0		II	877	0	1	0		0	1667	1656	G04|H04	TUM_WinterLab_HPV-HNSCC_ddPCR_Plate_041
13	13P03	Blood	cfDNA	HPV16 E2	0	3.45	0	0	124	42385	50-60	1	curative	1	C05.8	oropharynx	2	0	0	0		II	877	0	1	0		0	1667	1656	A05|B05	TUM_WinterLab_HPV-HNSCC_ddPCR_Plate_049
13	13P04	Blood	cfDNA	HPV16 E2	0	9	0	0	308	40419	50-60	1	curative	1	C05.8	oropharynx	2	0	0	0		II	877	0	1	0		0	1667	1656	A06|B06	TUM_WinterLab_HPV-HNSCC_ddPCR_Plate_011
13	13P05	Blood	cfDNA	HPV16 E7	0	11.5	0	0	385	39625	50-60	1	curative	1	C05.8	oropharynx	2	0	0	0		II	877	0	1	0		0	1667	1656	A06|B06	TUM_WinterLab_HPV-HNSCC_ddPCR_Plate_012
13	13P05	Blood	cfDNA	HPV16 E7	0	5.42	0	0	180	39135	50-60	1	curative	1	C05.8	oropharynx	2	0	0	0		II	877	0	1	0		0	1667	1656	G09|H09	TUM_WinterLab_HPV-HNSCC_ddPCR_Plate_004
13	13P05	Blood	cfDNA	HPV16 E7	0	5.53	0	0	203	43323	50-60	1	curative	1	C05.8	oropharynx	2	0	0	0		II	877	0	1	0		0	1667	1656	C02|D02	TUM_WinterLab_HPV-HNSCC_ddPCR_Plate_007
13	13P05	Blood	cfDNA	HPV16 E2	0.0275	5.26	0	1	191	42793	50-60	1	curative	1	C05.8	oropharynx	2	0	0	0		II	877	0	1	0		0	1667	1656	E08|F08	TUM_WinterLab_HPV-HNSCC_ddPCR_Plate_009
13	13P06	Blood	cfDNA	HPV16 E7	0	13.9	0	0	488	41663	50-60	1	curative	1	C05.8	oropharynx	2	0	0	0		II	877	0	1	0		0	1667	1656	E07|F07	TUM_WinterLab_HPV-HNSCC_ddPCR_Plate_014
13	13P06	Blood	cfDNA	HPV16 E2	0	7.46	0	0	118	18674	50-60	1	curative	1	C05.8	oropharynx	2	0	0	0		II	877	0	1	0		0	1667	1656	C07|D07	TUM_WinterLab_HPV-HNSCC_ddPCR_Plate_016
13	13P07	Blood	cfDNA	HPV16 E7	0	11.1	0	0	396	42329	50-60	1	curative	1	C05.8	oropharynx	2	0	0	0		II	877	0	1	0		0	1667	1656	C09|D09	TUM_WinterLab_HPV-HNSCC_ddPCR_Plate_004
13	13R01	Blood	RNA	HPV16 E6*I	0	62.8	0	0	2439	46918	50-60	1	curative	1	C05.8	oropharynx	2	0	0	0		II	877	0	1	0		0	1667	1656	C07|D07	TUM_WinterLab_HPV-HNSCC_ddPCR_Plate_034
13	13R01	Blood	RNA	HPV16 E2	0	58	0	0	2150	44721	50-60	1	curative	1	C05.8	oropharynx	2	0	0	0		II	877	0	1	0		0	1667	1656	E09|F09	TUM_WinterLab_HPV-HNSCC_ddPCR_Plate_004
13	13R01	Blood	RNA	HPV16 E1-E4	0	63.8	0	0	1103	20891	50-60	1	curative	1	C05.8	oropharynx	2	0	0	0		II	877	0	1	0		0	1667	1656	G04|H04	TUM_WinterLab_HPV-HNSCC_ddPCR_Plate_009
13	13R01	Blood	RNA	HPV16 E1-E4	0	36	0	0	612	20290	50-60	1	curative	1	C05.8	oropharynx	2	0	0	0		II	877	0	1	0		0	1667	1656	C11|D11	TUM_WinterLab_HPV-HNSCC_ddPCR_Plate_013
13	13R01	Blood	RNA	HPV16 E7	0	112	0	0	4106	45155	50-60	1	curative	1	C05.8	oropharynx	2	0	0	0		II	877	0	1	0		0	1667	1656	G03|H03	TUM_WinterLab_HPV-HNSCC_ddPCR_Plate_016
13	13R02	Blood	RNA	HPV16 E6*I	0	57	0	0	2178	46070	50-60	1	curative	1	C05.8	oropharynx	2	0	0	0		II	877	0	1	0		0	1667	1656	G04|H04	TUM_WinterLab_HPV-HNSCC_ddPCR_Plate_017
13	13R02	Blood	RNA	HPV16 E2	0	52.3	0	0	1820	41879	50-60	1	curative	1	C05.8	oropharynx	2	0	0	0		II	877	0	1	0		0	1667	1656	A10|B10	TUM_WinterLab_HPV-HNSCC_ddPCR_Plate_010
13	13R02	Blood	RNA	HPV16 E1-E4	0	52.5	0	0	1843	42207	50-60	1	curative	1	C05.8	oropharynx	2	0	0	0		II	877	0	1	0		0	1667	1656	E06|F06	TUM_WinterLab_HPV-HNSCC_ddPCR_Plate_013
13	13R02	Blood	RNA	HPV16 E7	0	101	0	0	3610	43913	50-60	1	curative	1	C05.8	oropharynx	2	0	0	0		II	877	0	1	0		0	1667	1656	A12|B12	TUM_WinterLab_HPV-HNSCC_ddPCR_Plate_016
13	13R03	Blood	RNA	HPV16 E6*I	0	36.3	0	0	1372	45186	50-60	1	curative	1	C05.8	oropharynx	2	0	0	0		II	877	0	1	0		0	1667	1656	G04|H04	TUM_WinterLab_HPV-HNSCC_ddPCR_Plate_040
13	13R03	Blood	RNA	HPV16 E2	0	33.4	0	0	1225	43788	50-60	1	curative	1	C05.8	oropharynx	2	0	0	0		II	877	0	1	0		0	1667	1656	C06|D06	TUM_WinterLab_HPV-HNSCC_ddPCR_Plate_050
13	13R03	Blood	RNA	HPV16 E1-E4	0	34.2	0	0	1209	42178	50-60	1	curative	1	C05.8	oropharynx	2	0	0	0		II	877	0	1	0		0	1667	1656	E05|F05	TUM_WinterLab_HPV-HNSCC_ddPCR_Plate_036
13	13R03	Blood	RNA	HPV16 E7	0	31.3	0	0	1128	43007	50-60	1	curative	1	C05.8	oropharynx	2	0	0	0		II	877	0	1	0		0	1667	1656	G03|H03	TUM_WinterLab_HPV-HNSCC_ddPCR_Plate_038
13	13R04	Blood	RNA	HPV16 E6*I	0	78.1	0	0	2879	44819	50-60	1	curative	1	C05.8	oropharynx	2	0	0	0		II	877	0	1	0		0	1667	1656	A05|B05	TUM_WinterLab_HPV-HNSCC_ddPCR_Plate_041
13	13R04	Blood	RNA	HPV16 E2	0	76.6	0	0	2613	41470	50-60	1	curative	1	C05.8	oropharynx	2	0	0	0		II	877	0	1	0		0	1667	1656	C05|D05	TUM_WinterLab_HPV-HNSCC_ddPCR_Plate_049
13	13R04	Blood	RNA	HPV16 E1-E4	0	75.9	0	0	2741	43869	50-60	1	curative	1	C05.8	oropharynx	2	0	0	0		II	877	0	1	0		0	1667	1656	G03|H03	TUM_WinterLab_HPV-HNSCC_ddPCR_Plate_059
13	13R04	Blood	RNA	HPV16 E7	0	116	0	0	4046	42938	50-60	1	curative	1	C05.8	oropharynx	2	0	0	0		II	877	0	1	0		0	1667	1656	G03|H03|C08|D08	TUM_WinterLab_HPV-HNSCC_ddPCR_Plate_059
13	13Sp01	Oral rinse	cfDNA	HPV16 E7	0	24.5	0	0	748	36299	50-60	1	curative	1	C05.8	oropharynx	2	0	0	0		II	877	0	1	0		0	1667	1656	C08|D08	TUM_WinterLab_HPV-HNSCC_ddPCR_Plate_059
13	13Sp02	Oral rinse	cfDNA	HPV16 E7	0.0318	0.413	0	1	13	37004	50-60	1	curative	1	C05.8	oropharynx	2	0	0	0		II	877	0	1	0		0	1667	1656	C04|D04	TUM_WinterLab_HPV-HNSCC_ddPCR_Plate_033
13	13Sp03	Oral rinse	cfDNA	HPV16 E7	0	244	0	0	6938	37098	50-60	1	curative	1	C05.8	oropharynx	2	0	0	0		II	877	0	1	0		0	1667	1656	C04|D04	TUM_WinterLab_HPV-HNSCC_ddPCR_Plate_033
13	13Sp05	Oral rinse	cfDNA	HPV16 E7	0	40.9	0	0	1397	40921	50-60	1	curative	1	C05.8	oropharynx	2	0	0	0		II	877	0	1	0		0	1667	1656	C04|D04	TUM_WinterLab_HPV-HNSCC_ddPCR_Plate_033
13	13Sp06	Oral rinse	cfDNA	HPV16 E7	0	97.8	0	0	3610	45264	50-60	1	curative	1	C05.8	oropharynx	2	0	0	0		II	877	0	1	0		0	1667	1656	C04|D04	TUM_WinterLab_HPV-HNSCC_ddPCR_Plate_033
13	13SpPD01	Oral rinse	gDNA	HPV16 E7	0	1590	0	0	31344	42255	50-60	1	curative	1	C05.8	oropharynx	2	0	0	0		II	877	0	1	0		0	1667	1656	C06|D06	TUM_WinterLab_HPV-HNSCC_ddPCR_Plate_011
13	13SpPD01	Oral rinse	gDNA	HPV16 E2	0	1470	0	0	27032	37952	50-60	1	curative	1	C05.8	oropharynx	2	0	0	0		II	877	0	1	0		0	1667	1656	C06|D06	TUM_WinterLab_HPV-HNSCC_ddPCR_Plate_011
13	13SpPD01	Oral rinse	gDNA	HPV16 E6.FL.III	0	1480	0	0	31304	43715	50-60	1	curative	1	C05.8	oropharynx	2	0	0	0		II	877	0	1	0		0	1667	1656	C06|D06	TUM_WinterLab_HPV-HNSCC_ddPCR_Plate_011
13	13SpPD03	Oral rinse	gDNA	HPV16 E2	0	1740	0	0	35460	45953	50-60	1	curative	1	C05.8	oropharynx	2	0	0	0		II	877	0	1	0		0	1667	1656	C06|D06	TUM_WinterLab_HPV-HNSCC_ddPCR_Plate_011
13	13SpPD03	Oral rinse	gDNA	HPV16 E6.FL.III	0	1820	0	0	36482	46394	50-60	1	curative	1	C05.8	oropharynx	2	0	0	0		II	877	0	1	0		0	1667	1656	C06|D06	TUM_WinterLab_HPV-HNSCC_ddPCR_Plate_012
13	13SpPD04	Oral rinse	gDNA	HPV16 E2	0	1760	0	0	34257	44170	50-60	1	curative	1	C05.8	oropharynx	2	0	0	0		II	877	0	1	0		0	1667	1656	C06|D06	TUM_WinterLab_HPV-HNSCC_ddPCR_Plate_012
13	13SpPD04	Oral rinse	gDNA	HPV16 E6.FL.III	0	1850	0	0	36661	46239	50-60	1	curative	1	C05.8	oropharynx	2	0	0	0		II	877	0	1	0		0	1667	1656	C06|D06	TUM_WinterLab_HPV-HNSCC_ddPCR_Plate_012
13	13SpPD05	Oral rinse	gDNA	HPV16 E7	0	1580	0	0	32044	43359	50-60	1	curative	1	C05.8	oropharynx	2	0	0	0		II	877	0	1	0		0	1667	1656	C06|D06	TUM_WinterLab_HPV-HNSCC_ddPCR_Plate_012
13	13SpPD05	Oral rinse	gDNA	HPV16 E2	0	1320	0	0	29223	43379	50-60	1	curative	1	C05.8	oropharynx	2	0	0	0		II	877	0	1	0		0	1667	1656	C10|D10	TUM_WinterLab_HPV-HNSCC_ddPCR_Plate_004
13	13SpPD05	Oral rinse	gDNA	HPV16 E6.FL.III	0	1610	0	0	31034	41673	50-60	1	curative	1	C05.8	oropharynx	2	0	0	0		II	877	0	1	0		0	1667	1656	C10|D10	TUM_WinterLab_HPV-HNSCC_ddPCR_Plate_004
13	13SpPD06	Oral rinse	gDNA	HPV16 E7	0	1730	0	0	33158	43000	50-60	1	curative	1	C05.8	oropharynx	2	0	0	0		II	877	0	1	0		0	1667	1656	C10|D10	TUM_WinterLab_HPV-HNSCC_ddPCR_Plate_004
13	13SpPD06	Oral rinse	gDNA	HPV16 E2	0	1770	0	0	33958	43638	50-60	1	curative	1	C05.8	oropharynx	2	0	0	0		II	877	0	1	0		0	1667	1656	C10|D10	TUM_WinterLab_HPV-HNSCC_ddPCR_Plate_004
13	13SpPR01	Oral rinse	RNA	HPV16 E7	0	0.097	0	0	3	36401	50-60	1	curative	1	C05.8	oropharynx	2	0	0	0		II	877	0	1	0		0	1667	1656	G04|H04	TUM_WinterLab_HPV-HNSCC_ddPCR_Plate_007
13	13T	FFPE	gDNA	HPV16 E2	4040	261	0.939316	41992	8628	43387	50-60	1	curative	1	C05.8	oropharynx	2	0	0	0		II	877	0	1	0		0	1667	1656	G04|H04	TUM_WinterLab_HPV-HNSCC_ddPCR_Plate_007
13	13T	FFPE	gDNA	HPV16 E6.FL.III	3670	233	0.940302	43067	8109	45066	50-60	1	curative	1	C05.8	oropharynx	2	0	0	0		II	877	0	1	0		0	1667	1656	G04|H04	TUM_WinterLab_HPV-HNSCC_ddPCR_Plate_007
14	14 T	FFPE	gDNA	HPV16 E7	0	275	0	0	7802	37457	70-80	0	curative	0	C05.2	oropharynx	2	3b	0	0	2	IVB	270	1	0	1		1	270	263	G04|H04	TUM_WinterLab_HPV-HNSCC_ddPCR_Plate_007
14	14 T	FFPE	gDNA	HPV16 E7	0	275	0	0	7802	37457	70-80	0	curative	0	C05.2	oropharynx	2	3b	0	0	2	IVB	270	1	0	1		1	270	263	G08|H08	TUM_WinterLab_HPV-HNSCC_ddPCR_Plate_007
14	14 T	FFPE	gDNA	HPV16 E7	0	275	0	0	7802	37457	70-80	0	curative	0	C05.2	oropharynx	2	3b	0	0	2	IVB	270	1	0	1		1	270	263	G08|H08	TUM_WinterLab_HPV-HNSCC_ddPCR_Plate_007
14	14 T	FFPE	gDNA	HPV16 E7	0	275	0	0	7802	37457	70-80	0	curative	0	C05.2	oropharynx	2	3b	0	0	2	IVB	270	1	0	1		1	270	263	G08|H08	TUM_WinterLab_HPV-HNSCC_ddPCR_Plate_007
14	14 T	FFPE	gDNA	HPV16 E7	0	264	0	0	7704	38354	70-80	0	curative	0	C05.2	oropharynx	2	3b	0	0	2	IVB	270	1	0	1		1	270	263	G08|H08	TUM_WinterLab_HPV-HNSCC_ddPCR_Plate_007
14	14 T	FFPE	gDNA	HPV16 E7	0	264	0	0	7704	38354	70-80	0	curative	0	C05.2	oropharynx	2	3b	0	0	2	IVB	270	1	0	1		1	270	263	A09|B09	TUM_WinterLab_HPV-HNSCC_ddPCR_Plate_015
14	14 T	FFPE	gDNA	HPV16 E7	0	264	0	0	7704	38354	70-80	0	curative	0	C05.2	oropharynx	2	3b	0	0	2	IVB	270	1	0	1		1	270	263	A09|B09	TUM_WinterLab_HPV-HNSCC_ddPCR_Plate_015
14	14 T	FFPE	gDNA	HPV16 E7	0	264	0	0	7704	38354	70-80	0	curative	0	C05.2	oropharynx	2	3b	0	0	2	IVB	270	1	0	1		1	270	263	A09|B09	TUM_WinterLab_HPV-HNSCC_ddPCR_Plate_015
14	14BC01	Buffy Coat	gDNA	HPV16 E7	0	34	0	0	1056	37055	70-80	0	curative	0	C05.2	oropharynx	2	3b	0	0	2	IVB	270	1	0	1		1	270	263	A09|B09	TUM_WinterLab_HPV-HNSCC_ddPCR_Plate_015
14	14BC01	Buffy Coat	gDNA	HPV16 E7	0	34	0	0	1056	37055	70-80	0	curative	0	C05.2	oropharynx	2	3b	0	0	2	IVB	270	1	0	1		1	270	263	E11|F11	TUM_WinterLab_HPV-HNSCC_ddPCR_Plate_053
14	14BC01	Buffy Coat	gDNA	HPV16 E7	0	34	0	0	1056	37055	70-80	0	curative	0	C05.2	oropharynx	2	3b	0	0	2	IVB	270	1	0	1		1	270	263	E11|F11	TUM_WinterLab_HPV-HNSCC_ddPCR_Plate_053
14	14BC01	Buffy Coat	gDNA	HPV16 E7	0	34	0	0	1056	37055	70-80	0	curative	0	C05.2	oropharynx	2	3b	0	0	2	IVB	270	1	0	1		1	270	263	E11|F11	TUM_WinterLab_HPV-HNSCC_ddPCR_Plate_053
14	14BC02	Buffy Coat	gDNA	HPV16 E7	0	53	0	0	1750	39762	70-80	0	curative	0	C05.2	oropharynx	2	3b	0	0	2	IVB	270	1	0	1		1	270	263	E11|F11	TUM_WinterLab_HPV-HNSCC_ddPCR_Plate_053
14	14BC02	Buffy Coat	gDNA	HPV16 E7	0	53	0	0	1750	39762	70-80	0	curative	0	C05.2	oropharynx	2	3b	0	0	2	IVB	270	1	0	1		1	270	263	A10|B10	TUM_WinterLab_HPV-HNSCC_ddPCR_Plate_004
14	14BC02	Buffy Coat	gDNA	HPV16 E7	0	53	0	0	1750	39762	70-80	0	curative	0	C05.2	oropharynx	2	3b	0	0	2	IVB	270	1	0	1		1	270	263	A10|B10	TUM_WinterLab_HPV-HNSCC_ddPCR_Plate_004
14	14BC02	Buffy Coat	gDNA	HPV16 E7	0	53	0	0	1750	39762	70-80	0	curative	0	C05.2	oropharynx	2	3b	0	0	2	IVB	270	1	0	1		1	270	263	A10|B10	TUM_WinterLab_HPV-HNSCC_ddPCR_Plate_004
14	14P01	Blood	cfDNA	HPV16 E7	0	11.4	0	0	246	25503	70-80	0	curative	0	C05.2	oropharynx	2	3b	0	0	2	IVB	270	1	0	1		1	270	263	A10|B10	TUM_WinterLab_HPV-HNSCC_ddPCR_Plate_004
14	14P01	Blood	cfDNA	HPV16 E7	0	11.4	0	0	246	25503	70-80	0	curative	0	C05.2	oropharynx	2	3b	0	0	2	IVB	270	1	0	1		1	270	263	E07|F07	TUM_WinterLab_HPV-HNSCC_ddPCR_Plate_034
14	14P01	Blood	cfDNA	HPV16 E7	0	11.4	0	0	246	25503	70-80	0	curative	0	C05.2	oropharynx	2	3b	0	0	2	IVB	270	1	0	1		1	270	263	E07|F07	TUM_WinterLab_HPV-HNSCC_ddPCR_Plate_034
14	14P01	Blood	cfDNA	HPV16 E7	0	11.4	0	0	246	25503	70-80	0	curative	0	C05.2	oropharynx	2	3b	0	0	2	IVB	270	1	0	1		1	270	263	E07|F07	TUM_WinterLab_HPV-HNSCC_ddPCR_Plate_034
14	14P02	Blood	cfDNA	HPV16 E7	0	8.92	0	0	248	32816	70-80	0	curative	0	C05.2	oropharynx	2	3b	0	0	2	IVB	270	1	0	1		1	270	263	E07|F07	TUM_WinterLab_HPV-HNSCC_ddPCR_Plate_034
14	14P02	Blood	cfDNA	HPV16 E7	0	8.92	0	0	248	32816	70-80	0	curative	0	C05.2	oropharynx	2	3b	0	0	2	IVB	270	1	0	1		1	270	263	G06|H06	TUM_WinterLab_HPV-HNSCC_ddPCR_Plate_053
14	14P02	Blood	cfDNA	HPV16 E7	0	8.92	0	0	248	32816	70-80	0	curative	0	C05.2	oropharynx	2	3b	0	0	2	IVB	270	1	0	1		1	270	263	G06|H06	TUM_WinterLab_HPV-HNSCC_ddPCR_Plate_053
14	14P02	Blood	cfDNA	HPV16 E7	0	8.92	0	0	248	32816	70-80	0	curative	0	C05.2	oropharynx	2	3b	0	0	2	IVB	270	1	0	1		1	270	263	G06|H06	TUM_WinterLab_HPV-HNSCC_ddPCR_Plate_053
14	14T	FFPE	gDNA	HPV16 E2	0	276	0	0	9589	45899	70-80	0	curative	0	C05.2	oropharynx	2	3b	0	0	2	IVB	270	1	0	1		1	270	263	G06|H06	TUM_WinterLab_HPV-HNSCC_ddPCR_Plate_053
14	14T	FFPE	gDNA	HPV16 E2	0	276	0	0	9589	45899	70-80	0	curative	0	C05.2	oropharynx	2	3b	0	0	2	IVB	270	1	0	1		1	270	263	C07|D07	TUM_WinterLab_HPV-HNSCC_ddPCR_Plate_006
14	14T	FFPE	gDNA	HPV16 E2	0	276	0	0	9589	45899	70-80	0	curative	0	C05.2	oropharynx	2	3b	0	0	2	IVB	270	1	0	1		1	270	263	C07|D07	TUM_WinterLab_HPV-HNSCC_ddPCR_Plate_006
14	14T	FFPE	gDNA	HPV16 E2	0	276	0	0	9589	45899	70-80	0	curative	0	C05.2	oropharynx	2	3b	0	0	2	IVB	270	1	0	1		1	270	263	C07|D07	TUM_WinterLab_HPV-HNSCC_ddPCR_Plate_006
14	14T	FFPE	gDNA	HPV16 E6.FL.III	0	281	0	0	9876	46470	70-80	0	curative	0	C05.2	oropharynx	2	3b	0	0	2	IVB	270	1	0	1		1	270	263	C07|D07	TUM_WinterLab_HPV-HNSCC_ddPCR_Plate_006
14	14T	FFPE	gDNA	HPV16 E6.FL.III	0	281	0	0	9876	46470	70-80	0	curative	0	C05.2	oropharynx	2	3b	0	0	2	IVB	270	1	0	1		1	270	263	C04|D04	TUM_WinterLab_HPV-HNSCC_ddPCR_Plate_015
14	14T	FFPE	gDNA	HPV16 E6.FL.III	0	281	0	0	9876	46470	70-80	0	curative	0	C05.2	oropharynx	2	3b	0	0	2	IVB	270	1	0	1		1	270	263	C04|D04	TUM_WinterLab_HPV-HNSCC_ddPCR_Plate_015
14	14T	FFPE	gDNA	HPV16 E6.FL.III	0	281	0	0	9876	46470	70-80	0	curative	0	C05.2	oropharynx	2	3b	0	0	2	IVB	270	1	0	1		1	270	263	C04|D04	TUM_WinterLab_HPV-HNSCC_ddPCR_Plate_015
14	14TR	FFPE	RNA	HPV16 E1-E4	0		0	0		31132	70-80	0	curative	0	C05.2	oropharynx	2	3b	0	0	2	IVB	270	1	0	1		1	270	263	C04|D04	TUM_WinterLab_HPV-HNSCC_ddPCR_Plate_015
14	14TR	FFPE	RNA	HPV16 E1-E4	0		0	0		31132	70-80	0	curative	0	C05.2	oropharynx	2	3b	0	0	2	IVB	270	1	0	1		1	270	263	G09|H09	TUM_WinterLab_HPV-HNSCC_ddPCR_Plate_055
14	14TR	FFPE	RNA	HPV16 E1-E4	0		0	0		31132	70-80	0	curative	0	C05.2	oropharynx	2	3b	0	0	2	IVB	270	1	0	1		1	270	263	G09|H09	TUM_WinterLab_HPV-HNSCC_ddPCR_Plate_055
14	14TR	FFPE	RNA	HPV16 E1-E4	0		0	0		31132	70-80	0	curative	0	C05.2	oropharynx	2	3b	0	0	2	IVB	270	1	0	1		1	270	263	G09|H09	TUM_WinterLab_HPV-HNSCC_ddPCR_Plate_055
14	14TR	FFPE	RNA	HPV16 E1-E4		0			0	75919	70-80	0	curative	0	C05.2	oropharynx	2	3b	0	0	2	IVB	270	1	0	1		1	270	263	G09|H09	TUM_WinterLab_HPV-HNSCC_ddPCR_Plate_055
14	14TR	FFPE	RNA	HPV16 E1-E4		0			0	75919	70-80	0	curative	0	C05.2	oropharynx	2	3b	0	0	2	IVB	270	1	0	1		1	270	263	G12|H12	TUM_WinterLab_HPV-HNSCC_ddPCR_Plate_037
14	14TR	FFPE	RNA	HPV16 E1-E4		0			0	75919	70-80	0	curative	0	C05.2	oropharynx	2	3b	0	0	2	IVB	270	1	0	1		1	270	263	G12|H12	TUM_WinterLab_HPV-HNSCC_ddPCR_Plate_037
14	14TR	FFPE	RNA	HPV16 E1-E4		0			0	75919	70-80	0	curative	0	C05.2	oropharynx	2	3b	0	0	2	IVB	270	1	0	1		1	270	263	G12|H12	TUM_WinterLab_HPV-HNSCC_ddPCR_Plate_037
14	14TR	FFPE	RNA	HPV16 E6*I	0		0	0		44787	70-80	0	curative	0	C05.2	oropharynx	2	3b	0	0	2	IVB	270	1	0	1		1	270	263	G12|H12	TUM_WinterLab_HPV-HNSCC_ddPCR_Plate_037
14	14TR	FFPE	RNA	HPV16 E6*I	0		0	0		44787	70-80	0	curative	0	C05.2	oropharynx	2	3b	0	0	2	IVB	270	1	0	1		1	270	263	E05|F05	TUM_WinterLab_HPV-HNSCC_ddPCR_Plate_056
14	14TR	FFPE	RNA	HPV16 E6*I	0		0	0		44787	70-80	0	curative	0	C05.2	oropharynx	2	3b	0	0	2	IVB	270	1	0	1		1	270	263	E05|F05	TUM_WinterLab_HPV-HNSCC_ddPCR_Plate_056
14	14TR	FFPE	RNA	HPV16 E6*I	0		0	0		44787	70-80	0	curative	0	C05.2	oropharynx	2	3b	0	0	2	IVB	270	1	0	1		1	270	263	E05|F05	TUM_WinterLab_HPV-HNSCC_ddPCR_Plate_056
15	15 SpPD06	Oral rinse	gDNA	HPV16 E2	0	2500	0	0	32549	36946	60-70	0	curative	1	C10.3	oropharynx	1	0	0	0		I		0	2	0		0	1656	1057	E05|F05	TUM_WinterLab_HPV-HNSCC_ddPCR_Plate_056
15	15 T	FFPE	gDNA	HPV16 E7	0	378	0	0	10339	37641	60-70	0	curative	1	C10.3	oropharynx	1	0	0	0		I		0	2	0		0	1656	1057	C07|D07	TUM_WinterLab_HPV-HNSCC_ddPCR_Plate_061
15	15 T	FFPE	gDNA	HPV16 E7	0	364	0	0	10252	38568	60-70	0	curative	1	C10.3	oropharynx	1	0	0	0		I		0	2	0		0	1656	1057	C07|D07	TUM_WinterLab_HPV-HNSCC_ddPCR_Plate_061
15	15BC01	Buffy Coat	gDNA	HPV16 E7	0	35.2	0	0	1119	37966	60-70	0	curative	1	C10.3	oropharynx	1	0	0	0		I		0	2	0		0	1656	1057	C07|D07	TUM_WinterLab_HPV-HNSCC_ddPCR_Plate_061
15	15BC02	Buffy Coat	gDNA	HPV16 E7	0	730	0	0	18589	40213	60-70	0	curative	1	C10.3	oropharynx	1	0	0	0		I		0	2	0		0	1656	1057	C07|D07	TUM_WinterLab_HPV-HNSCC_ddPCR_Plate_061
15	15BC03	Buffy Coat	gDNA	HPV16 E7	0	72.7	0	0	2359	39374	60-70	0	curative	1	C10.3	oropharynx	1	0	0	0		I		0	2	0		0	1656	1057	C07|D07	TUM_WinterLab_HPV-HNSCC_ddPCR_Plate_062
15	15BC04	Buffy Coat	gDNA	HPV16 E7	0	39.8	0	0	1074	32293	60-70	0	curative	1	C10.3	oropharynx	1	0	0	0		I		0	2	0		0	1656	1057	C07|D07	TUM_WinterLab_HPV-HNSCC_ddPCR_Plate_062
15	15BC05	Buffy Coat	gDNA	HPV16 E7	0	87.4	0	0	2854	39845	60-70	0	curative	1	C10.3	oropharynx	1	0	0	0		I		0	2	0		0	1656	1057	C07|D07	TUM_WinterLab_HPV-HNSCC_ddPCR_Plate_062
15	15BC06	Buffy Coat	gDNA	HPV16 E7	0	66.5	0	0	2361	42953	60-70	0	curative	1	C10.3	oropharynx	1	0	0	0		I		0	2	0		0	1656	1057	C07|D07	TUM_WinterLab_HPV-HNSCC_ddPCR_Plate_062
15	15BC07	Buffy Coat	gDNA	HPV16 E7	0	48.2	0	0	1754	43657	60-70	0	curative	1	C10.3	oropharynx	1	0	0	0		I		0	2	0		0	1656	1057	C07|D07	TUM_WinterLab_HPV-HNSCC_ddPCR_Plate_063
15	15BC08	Buffy Coat	gDNA	HPV16 E7	0	214	0	0	7384	44396	60-70	0	curative	1	C10.3	oropharynx	1	0	0	0		I		0	2	0		0	1656	1057	C07|D07	TUM_WinterLab_HPV-HNSCC_ddPCR_Plate_063
15	15P01	Blood	cfDNA	HPV16 E7	0	9.74	0	0	293	35547	60-70	0	curative	1	C10.3	oropharynx	1	0	0	0		I		0	2	0		0	1656	1057	C07|D07	TUM_WinterLab_HPV-HNSCC_ddPCR_Plate_063
15	15P01	Blood	cfDNA	HPV16 E2	0	8.12	0	0	305	44337	60-70	0	curative	1	C10.3	oropharynx	1	0	0	0		I		0	2	0		0	1656	1057	C07|D07	TUM_WinterLab_HPV-HNSCC_ddPCR_Plate_063
15	15P02	Blood	cfDNA	HPV16 E7	0	34	0	0	958	33656	60-70	0	curative	1	C10.3	oropharynx	1	0	0	0		I		0	2	0		0	1656	1057	C07|D07	TUM_WinterLab_HPV-HNSCC_ddPCR_Plate_060
15	15P02	Blood	cfDNA	HPV16 E2	0	42.9	0	0	1571	43832	60-70	0	curative	1	C10.3	oropharynx	1	0	0	0		I		0	2	0		0	1656	1057	C07|D07	TUM_WinterLab_HPV-HNSCC_ddPCR_Plate_060
15	15P03	Blood	cfDNA	HPV16 E7	0	11.4	0	0	361	37571	60-70	0	curative	1	C10.3	oropharynx	1	0	0	0		I		0	2	0		0	1656	1057	C07|D07	TUM_WinterLab_HPV-HNSCC_ddPCR_Plate_060
15	15P03	Blood	cfDNA	HPV16 E2	0.0268	11.2	0	1	417	43958	60-70	0	curative	1	C10.3	oropharynx	1	0	0	0		I		0	2	0		0	1656	1057	C07|D07	TUM_WinterLab_HPV-HNSCC_ddPCR_Plate_060
15	15P04	Blood	cfDNA	HPV16 E7	0	10.5	0	0	298	33503	60-70	0	curative	1	C10.3	oropharynx	1	0	0	0		I		0	2	0		0	1656	1057	E02|F02|A09|B09	TUM_WinterLab_HPV-HNSCC_ddPCR_Plate_008
15	15P04	Blood	cfDNA	HPV16 E2	0	8.01	0	0	271	39950	60-70	0	curative	1	C10.3	oropharynx	1	0	0	0		I		0	2	0		0	1656	1057	E02|F02|A09|B09	TUM_WinterLab_HPV-HNSCC_ddPCR_Plate_008
15	15P05	Blood	cfDNA	HPV16 E7	0	8.12	0	0	270	39274	60-70	0	curative	1	C10.3	oropharynx	1	0	0	0		I		0	2	0		0	1656	1057	E02|F02|A09|B09	TUM_WinterLab_HPV-HNSCC_ddPCR_Plate_008
15	15P05	Blood	cfDNA	HPV16 E2	0	7.5	0	0	268	42172	60-70	0	curative	1	C10.3	oropharynx	1	0	0	0		I		0	2	0		0	1656	1057	E02|F02|A09|B09	TUM_WinterLab_HPV-HNSCC_ddPCR_Plate_008
15	15P06	Blood	cfDNA	HPV16 E7	0	13.4	0	0	438	38717	60-70	0	curative	1	C10.3	oropharynx	1	0	0	0		I		0	2	0		0	1656	1057	A12|B12	TUM_WinterLab_HPV-HNSCC_ddPCR_Plate_015
15	15P06	Blood	cfDNA	HPV16 E7	0	12.6	0	0	443	41646	60-70	0	curative	1	C10.3	oropharynx	1	0	0	0		I		0	2	0		0	1656	1057	A12|B12	TUM_WinterLab_HPV-HNSCC_ddPCR_Plate_015
15	15P06	Blood	cfDNA	HPV16 E2	0	10.6	0	0	372	41300	60-70	0	curative	1	C10.3	oropharynx	1	0	0	0		I		0	2	0		0	1656	1057	A12|B12	TUM_WinterLab_HPV-HNSCC_ddPCR_Plate_015
15	15P07	Blood	cfDNA	HPV16 E7	0	10.8	0	0	381	41812	60-70	0	curative	1	C10.3	oropharynx	1	0	0	0		I		0	2	0		0	1656	1057	A12|B12	TUM_WinterLab_HPV-HNSCC_ddPCR_Plate_015
15	15P07	Blood	cfDNA	HPV16 E7	0	11.1	0	0	389	41240	60-70	0	curative	1	C10.3	oropharynx	1	0	0	0		I		0	2	0		0	1656	1057	A06|B06	TUM_WinterLab_HPV-HNSCC_ddPCR_Plate_025
15	15P07	Blood	cfDNA	HPV16 E2	0	8.65	0	0	302	41222	60-70	0	curative	1	C10.3	oropharynx	1	0	0	0		I		0	2	0		0	1656	1057	A06|B06	TUM_WinterLab_HPV-HNSCC_ddPCR_Plate_025
15	15P08	Blood	cfDNA	HPV16 E7	0	11.8	0	0	430	43195	60-70	0	curative	1	C10.3	oropharynx	1	0	0	0		I		0	2	0		0	1656	1057	A06|B06	TUM_WinterLab_HPV-HNSCC_ddPCR_Plate_025
15	15P08	Blood	cfDNA	HPV16 E2	0.028	11	0	1	390	42037	60-70	0	curative	1	C10.3	oropharynx	1	0	0	0		I		0	2	0		0	1656	1057	A06|B06	TUM_WinterLab_HPV-HNSCC_ddPCR_Plate_025
15	15P09	Blood	cfDNA	HPV16 E7	0	20.1	0	0	758	44703	60-70	0	curative	1	C10.3	oropharynx	1	0	0	0		I		0	2	0		0	1656	1057	C03|D03	TUM_WinterLab_HPV-HNSCC_ddPCR_Plate_036
15	15Sp01	Oral rinse	cfDNA	HPV16 E7	0	379	0	0	11284	40939	60-70	0	curative	1	C10.3	oropharynx	1	0	0	0		I		0	2	0		0	1656	1057	C03|D03	TUM_WinterLab_HPV-HNSCC_ddPCR_Plate_036
15	15Sp02	Oral rinse	cfDNA	HPV16 E7	0	211	0	0	5768	35067	60-70	0	curative	1	C10.3	oropharynx	1	0	0	0		I		0	2	0		0	1656	1057	C03|D03	TUM_WinterLab_HPV-HNSCC_ddPCR_Plate_036
15	15Sp04	Oral rinse	cfDNA	HPV16 E7	0	354	0	0	11085	42660	60-70	0	curative	1	C10.3	oropharynx	1	0	0	0		I		0	2	0		0	1656	1057	C03|D03	TUM_WinterLab_HPV-HNSCC_ddPCR_Plate_036
15	15Sp05	Oral rinse	cfDNA	HPV16 E7	0	201	0	0	6887	43763	60-70	0	curative	1	C10.3	oropharynx	1	0	0	0		I		0	2	0		0	1656	1057	E02|F02	TUM_WinterLab_HPV-HNSCC_ddPCR_Plate_050
15	15Sp06	Oral rinse	cfDNA	HPV16 E7	0	276	0	0	9742	46535	60-70	0	curative	1	C10.3	oropharynx	1	0	0	0		I		0	2	0		0	1656	1057	E02|F02	TUM_WinterLab_HPV-HNSCC_ddPCR_Plate_050
15	15SpPD01	Oral rinse	gDNA	HPV16 E2	0	1580	0	0	30842	41766	60-70	0	curative	1	C10.3	oropharynx	1	0	0	0		I		0	2	0		0	1656	1057	E02|F02	TUM_WinterLab_HPV-HNSCC_ddPCR_Plate_050
15	15SpPD01	Oral rinse	gDNA	HPV16 E6.FL.III	0	1540	0	0	34313	47003	60-70	0	curative	1	C10.3	oropharynx	1	0	0	0		I		0	2	0		0	1656	1057	E02|F02	TUM_WinterLab_HPV-HNSCC_ddPCR_Plate_050
15	15SpPD02	Oral rinse	gDNA	HPV16 E2	0	1660	0	0	33160	43910	60-70	0	curative	1	C10.3	oropharynx	1	0	0	0		I		0	2	0		0	1656	1057	A09|B09	TUM_WinterLab_HPV-HNSCC_ddPCR_Plate_043
15	15SpPD03	Oral rinse	gDNA	HPV16 E7	0	1530	0	0	28158	38751	60-70	0	curative	1	C10.3	oropharynx	1	0	0	0		I		0	2	0		0	1656	1057	A09|B09	TUM_WinterLab_HPV-HNSCC_ddPCR_Plate_043
15	15SpPD03	Oral rinse	gDNA	HPV16 E2	0	1540	0	0	32452	44398	60-70	0	curative	1	C10.3	oropharynx	1	0	0	0		I		0	2	0		0	1656	1057	A09|B09	TUM_WinterLab_HPV-HNSCC_ddPCR_Plate_043
15	15SpPD03	Oral rinse	gDNA	HPV16 E6.FL.III	0	1600	0	0	33574	45133	60-70	0	curative	1	C10.3	oropharynx	1	0	0	0		I		0	2	0		0	1656	1057	A09|B09	TUM_WinterLab_HPV-HNSCC_ddPCR_Plate_043
15	15SpPD04	Oral rinse	gDNA	HPV16 E7	0	1640	0	0	30024	39901	60-70	0	curative	1	C10.3	oropharynx	1	0	0	0		I		0	2	0		0	1656	1057	A02|B02	TUM_WinterLab_HPV-HNSCC_ddPCR_Plate_054
15	15SpPD04	Oral rinse	gDNA	HPV16 E2	0	1680	0	0	34543	45484	60-70	0	curative	1	C10.3	oropharynx	1	0	0	0		I		0	2	0		0	1656	1057	A02|B02	TUM_WinterLab_HPV-HNSCC_ddPCR_Plate_054
15	15SpPD05	Oral rinse	gDNA	HPV16 E7	0	1150	0	0	28328	45469	60-70	0	curative	1	C10.3	oropharynx	1	0	0	0		I		0	2	0		0	1656	1057	A02|B02	TUM_WinterLab_HPV-HNSCC_ddPCR_Plate_054
15	15SpPD06	Oral rinse	gDNA	HPV16 E7	0	2360	0	0	39111	45209	60-70	0	curative	1	C10.3	oropharynx	1	0	0	0		I		0	2	0		0	1656	1057	A02|B02	TUM_WinterLab_HPV-HNSCC_ddPCR_Plate_054
15	15T	FFPE	gDNA	HPV16 E2	0	397	0	0	12981	45298	60-70	0	curative	1	C10.3	oropharynx	1	0	0	0		I		0	2	0		0	1656	1057	A09|B09	TUM_WinterLab_HPV-HNSCC_ddPCR_Plate_043
15	15T	FFPE	gDNA	HPV16 E6.FL.III	0	406	0	0	13306	45633	60-70	0	curative	1	C10.3	oropharynx	1	0	0	0		I		0	2	0		0	1656	1057	A09|B09	TUM_WinterLab_HPV-HNSCC_ddPCR_Plate_043
16	16 T	FFPE	gDNA	HPV16 E7	0	290	0	0	7903	36228	60-70	1	curative	1	C04.8	Lip and oral cavity	2	2b	0	0	2	IVA		0	0	0	1003	1		988	A09|B09	TUM_WinterLab_HPV-HNSCC_ddPCR_Plate_043
16	16 T	FFPE	gDNA	HPV16 E7	0	265	0	0	7529	37376	60-70	1	curative	1	C04.8	Lip and oral cavity	2	2b	0	0	2	IVA		0	0	0	1003	1		988	A09|B09	TUM_WinterLab_HPV-HNSCC_ddPCR_Plate_043
16	16BC01	Buffy Coat	gDNA	HPV16 E7	0	48.8	0	0	1527	37588	60-70	1	curative	1	C04.8	Lip and oral cavity	2	2b	0	0	2	IVA		0	0	0	1003	1		988	C09|D09	TUM_WinterLab_HPV-HNSCC_ddPCR_Plate_043
16	16BC02	Buffy Coat	gDNA	HPV16 E7	0	1350	0	0	27121	39666	60-70	1	curative	1	C04.8	Lip and oral cavity	2	2b	0	0	2	IVA		0	0	0	1003	1		988	C09|D09	TUM_WinterLab_HPV-HNSCC_ddPCR_Plate_043
16	16BC03	Buffy Coat	gDNA	HPV16 E7	0	782	0	0	19362	39886	60-70	1	curative	1	C04.8	Lip and oral cavity	2	2b	0	0	2	IVA		0	0	0	1003	1		988	C09|D09	TUM_WinterLab_HPV-HNSCC_ddPCR_Plate_043
16	16P01	Blood	cfDNA	HPV16 E7	0	18.1	0	0	553	36235	60-70	1	curative	1	C04.8	Lip and oral cavity	2	2b	0	0	2	IVA		0	0	0	1003	1		988	C09|D09	TUM_WinterLab_HPV-HNSCC_ddPCR_Plate_043
16	16P01	Blood	cfDNA	HPV16 E2	0	15.1	0	0	560	43900	60-70	1	curative	1	C04.8	Lip and oral cavity	2	2b	0	0	2	IVA		0	0	0	1003	1		988	C02|D02	TUM_WinterLab_HPV-HNSCC_ddPCR_Plate_054
16	16P02	Blood	cfDNA	HPV16 E7	0	52.7	0	0	1606	36656	60-70	1	curative	1	C04.8	Lip and oral cavity	2	2b	0	0	2	IVA		0	0	0	1003	1		988	C02|D02	TUM_WinterLab_HPV-HNSCC_ddPCR_Plate_054
16	16P02	Blood	cfDNA	HPV16 E2	0	54.7	0	0	2008	44206	60-70	1	curative	1	C04.8	Lip and oral cavity	2	2b	0	0	2	IVA		0	0	0	1003	1		988	C02|D02	TUM_WinterLab_HPV-HNSCC_ddPCR_Plate_054
16	16P03	Blood	cfDNA	HPV16 E7	0	24.1	0	0	726	35733	60-70	1	curative	1	C04.8	Lip and oral cavity	2	2b	0	0	2	IVA		0	0	0	1003	1		988	C02|D02	TUM_WinterLab_HPV-HNSCC_ddPCR_Plate_054
16	16P04	Blood	cfDNA	HPV16 E7	0	11.9	0	0	389	38782	60-70	1	curative	1	C04.8	Lip and oral cavity	2	2b	0	0	2	IVA		0	0	0	1003	1		988	C09|D09	TUM_WinterLab_HPV-HNSCC_ddPCR_Plate_043
16	16T	FFPE	gDNA	HPV16 E2	0	397	0	0	12715	44411	60-70	1	curative	1	C04.8	Lip and oral cavity	2	2b	0	0	2	IVA		0	0	0	1003	1		988	C09|D09	TUM_WinterLab_HPV-HNSCC_ddPCR_Plate_043
16	16T	FFPE	gDNA	HPV16 E6.FL.III	0	380	0	0	12874	46637	60-70	1	curative	1	C04.8	Lip and oral cavity	2	2b	0	0	2	IVA		0	0	0	1003	1		988	C09|D09	TUM_WinterLab_HPV-HNSCC_ddPCR_Plate_043
17	17 T	FFPE	gDNA	HPV16 E7	0	98	0	0	3281	41060	50-60	0	curative	0	C02.8	Lip and oral cavity	2	0	0	0	2	II	559	1	0	1		0	1643	741	C09|D09	TUM_WinterLab_HPV-HNSCC_ddPCR_Plate_043
17	17 T	FFPE	gDNA	HPV16 E7	0	92.8	0	0	2930	38626	50-60	0	curative	0	C02.8	Lip and oral cavity	2	0	0	0	2	II	559	1	0	1		0	1643	741	A12|B12	TUM_WinterLab_HPV-HNSCC_ddPCR_Plate_031
17	17BC01	Buffy Coat	gDNA	HPV16 E7	0	29.8	0	0	949	37993	50-60	0	curative	0	C02.8	Lip and oral cavity	2	0	0	0	2	II	559	1	0	1		0	1643	741	A12|B12	TUM_WinterLab_HPV-HNSCC_ddPCR_Plate_031
17	17BC02	Buffy Coat	gDNA	HPV16 E7	0	793	0	0	17474	35649	50-60	0	curative	0	C02.8	Lip and oral cavity	2	0	0	0	2	II	559	1	0	1		0	1643	741	A12|B12	TUM_WinterLab_HPV-HNSCC_ddPCR_Plate_031
17	17BC03	Buffy Coat	gDNA	HPV16 E7	0	77.3	0	0	2579	40536	50-60	0	curative	0	C02.8	Lip and oral cavity	2	0	0	0	2	II	559	1	0	1		0	1643	741	A12|B12	TUM_WinterLab_HPV-HNSCC_ddPCR_Plate_031
17	17BC04	Buffy Coat	gDNA	HPV16 E7	0	69.3	0	0	2078	36315	50-60	0	curative	0	C02.8	Lip and oral cavity	2	0	0	0	2	II	559	1	0	1		0	1643	741	E09|F09	TUM_WinterLab_HPV-HNSCC_ddPCR_Plate_048
17	17BC05	Buffy Coat	gDNA	HPV16 E7	0	75.8	0	0	2790	44733	50-60	0	curative	0	C02.8	Lip and oral cavity	2	0	0	0	2	II	559	1	0	1		0	1643	741	E09|F09	TUM_WinterLab_HPV-HNSCC_ddPCR_Plate_048
17	17P01	Blood	cfDNA	HPV16 E7	0	15.3	0	0	458	35343	50-60	0	curative	0	C02.8	Lip and oral cavity	2	0	0	0	2	II	559	1	0	1		0	1643	741	E09|F09	TUM_WinterLab_HPV-HNSCC_ddPCR_Plate_048
17	17P01	Blood	cfDNA	HPV16 E2	0	12.8	0	0	466	43095	50-60	0	curative	0	C02.8	Lip and oral cavity	2	0	0	0	2	II	559	1	0	1		0	1643	741	E09|F09	TUM_WinterLab_HPV-HNSCC_ddPCR_Plate_048
17	17P02	Blood	cfDNA	HPV16 E7	0	13.5	0	0	434	38078	50-60	0	curative	0	C02.8	Lip and oral cavity	2	0	0	0	2	II	559	1	0	1		0	1643	741	E10|F10	TUM_WinterLab_HPV-HNSCC_ddPCR_Plate_054
17	17P03	Blood	cfDNA	HPV16 E7	0	18.1	0	0	636	41607	50-60	0	curative	0	C02.8	Lip and oral cavity	2	0	0	0	2	II	559	1	0	1		0	1643	741	E10|F10	TUM_WinterLab_HPV-HNSCC_ddPCR_Plate_054
17	17P04	Blood	cfDNA	HPV16 E7	0	19.8	0	0	662	39620	50-60	0	curative	0	C02.8	Lip and oral cavity	2	0	0	0	2	II	559	1	0	1		0	1643	741	E10|F10	TUM_WinterLab_HPV-HNSCC_ddPCR_Plate_054
17	17P05	Blood	cfDNA	HPV16 E7	0	15.3	0	0	550	42501	50-60	0	curative	0	C02.8	Lip and oral cavity	2	0	0	0	2	II	559	1	0	1		0	1643	741	E10|F10	TUM_WinterLab_HPV-HNSCC_ddPCR_Plate_054
17	17P05	Blood	cfDNA	HPV16 E7	0	14.8	0	0	560	44846	50-60	0	curative	0	C02.8	Lip and oral cavity	2	0	0	0	2	II	559	1	0	1		0	1643	741	C02|D02	TUM_WinterLab_HPV-HNSCC_ddPCR_Plate_058
17	17Sp01	Oral rinse	cfDNA	HPV16 E7	0	29.6	0	0	994	39999	50-60	0	curative	0	C02.8	Lip and oral cavity	2	0	0	0	2	II	559	1	0	1		0	1643	741	C02|D02	TUM_WinterLab_HPV-HNSCC_ddPCR_Plate_058
17	17Sp02	Oral rinse	cfDNA	HPV16 E7	0	51.5	0	0	1826	42599	50-60	0	curative	0	C02.8	Lip and oral cavity	2	0	0	0	2	II	559	1	0	1		0	1643	741	C02|D02	TUM_WinterLab_HPV-HNSCC_ddPCR_Plate_058
17	17Sp03	Oral rinse	cfDNA	HPV16 E7	0	42.9	0	0	1585	44254	50-60	0	curative	0	C02.8	Lip and oral cavity	2	0	0	0	2	II	559	1	0	1		0	1643	741	C02|D02	TUM_WinterLab_HPV-HNSCC_ddPCR_Plate_058
17	17SpPD01	Oral rinse	gDNA	HPV16 E2	0	1140	0	0	26482	42693	50-60	0	curative	0	C02.8	Lip and oral cavity	2	0	0	0	2	II	559	1	0	1		0	1643	741	C05|D05	TUM_WinterLab_HPV-HNSCC_ddPCR_Plate_041
17	17SpPD01	Oral rinse	gDNA	HPV16 E6.FL.III	0	1270	0	0	30794	46700	50-60	0	curative	0	C02.8	Lip and oral cavity	2	0	0	0	2	II	559	1	0	1		0	1643	741	C05|D05	TUM_WinterLab_HPV-HNSCC_ddPCR_Plate_041
17	17SpPD02	Oral rinse	gDNA	HPV16 E2	0	1380	0	0	29670	43031	50-60	0	curative	0	C02.8	Lip and oral cavity	2	0	0	0	2	II	559	1	0	1		0	1643	741	C05|D05	TUM_WinterLab_HPV-HNSCC_ddPCR_Plate_041
17	17SpPD03	Oral rinse	gDNA	HPV16 E7	0	1890	0	0	33018	41289	50-60	0	curative	0	C02.8	Lip and oral cavity	2	0	0	0	2	II	559	1	0	1		0	1643	741	C05|D05	TUM_WinterLab_HPV-HNSCC_ddPCR_Plate_041
17	17T	FFPE	gDNA	HPV16 E2	0	119	0	0	4369	45425	50-60	0	curative	0	C02.8	Lip and oral cavity	2	0	0	0	2	II	559	1	0	1		0	1643	741	E09|F09	TUM_WinterLab_HPV-HNSCC_ddPCR_Plate_044
17	17T	FFPE	gDNA	HPV16 E6.FL.III	0	107	0	0	3907	45084	50-60	0	curative	0	C02.8	Lip and oral cavity	2	0	0	0	2	II	559	1	0	1		0	1643	741	E09|F09	TUM_WinterLab_HPV-HNSCC_ddPCR_Plate_044
17	17TR	FFPE	RNA	HPV16 E1-E4	0		0	0		42462	50-60	0	curative	0	C02.8	Lip and oral cavity	2	0	0	0	2	II	559	1	0	1		0	1643	741	E09|F09	TUM_WinterLab_HPV-HNSCC_ddPCR_Plate_044
17	17TR	FFPE	RNA	HPV16 E6*I		0.0476			3	74179	50-60	0	curative	0	C02.8	Lip and oral cavity	2	0	0	0	2	II	559	1	0	1		0	1643	741	E09|F09	TUM_WinterLab_HPV-HNSCC_ddPCR_Plate_044
17	17TR	FFPE	RNA	HPV16 E6*I	0		0	0		31717	50-60	0	curative	0	C02.8	Lip and oral cavity	2	0	0	0	2	II	559	1	0	1		0	1643	741	E05|F05	TUM_WinterLab_HPV-HNSCC_ddPCR_Plate_049
18	18 SpPD03	Oral rinse	gDNA	HPV16 E2	0	1500	0	0	25988	36062	60-70	0	curative	1	C09.9	oropharynx	3	1	0	0	3	II	1123	1	1	1		0	1642	1357	E05|F05	TUM_WinterLab_HPV-HNSCC_ddPCR_Plate_049
18	18 SpPD03	Oral rinse	gDNA	HPV16 E2	0	1500	0	0	25988	36062	60-70	0	curative	1	C09.9	oropharynx	3	1	0	0	3	II	1123	1	1	1		0	1642	1357	E05|F05	TUM_WinterLab_HPV-HNSCC_ddPCR_Plate_049
18	18 SpPD03	Oral rinse	gDNA	HPV16 E2	0	1500	0	0	25988	36062	60-70	0	curative	1	C09.9	oropharynx	3	1	0	0	3	II	1123	1	1	1		0	1642	1357	E05|F05	TUM_WinterLab_HPV-HNSCC_ddPCR_Plate_049
18	18 SpPD03	Oral rinse	gDNA	HPV16 E2	0	1500	0	0	25988	36062	60-70	0	curative	1	C09.9	oropharynx	3	1	0	0	3	II	1123	1	1	1		0	1642	1357	E04|F04	TUM_WinterLab_HPV-HNSCC_ddPCR_Plate_043
18	18 T	FFPE	gDNA	HPV16 E7	10300	429	0.960015	37104	11335	37110	60-70	0	curative	1	C09.9	oropharynx	3	1	0	0	3	II	1123	1	1	1		0	1642	1357	E04|F04	TUM_WinterLab_HPV-HNSCC_ddPCR_Plate_043
18	18 T	FFPE	gDNA	HPV16 E7	10300	429	0.960015	37104	11335	37110	60-70	0	curative	1	C09.9	oropharynx	3	1	0	0	3	II	1123	1	1	1		0	1642	1357	E04|F04	TUM_WinterLab_HPV-HNSCC_ddPCR_Plate_043
18	18 T	FFPE	gDNA	HPV16 E7	10300	429	0.960015	37104	11335	37110	60-70	0	curative	1	C09.9	oropharynx	3	1	0	0	3	II	1123	1	1	1		0	1642	1357	E04|F04	TUM_WinterLab_HPV-HNSCC_ddPCR_Plate_043
18	18 T	FFPE	gDNA	HPV16 E7	10300	429	0.960015	37104	11335	37110	60-70	0	curative	1	C09.9	oropharynx	3	1	0	0	3	II	1123	1	1	1		0	1642	1357	E04|F04	TUM_WinterLab_HPV-HNSCC_ddPCR_Plate_044
18	18 T	FFPE	gDNA	HPV16 E7	3310	419	0.887637	34822	11092	37039	60-70	0	curative	1	C09.9	oropharynx	3	1	0	0	3	II	1123	1	1	1		0	1642	1357	E04|F04	TUM_WinterLab_HPV-HNSCC_ddPCR_Plate_044
18	18 T	FFPE	gDNA	HPV16 E7	3310	419	0.887637	34822	11092	37039	60-70	0	curative	1	C09.9	oropharynx	3	1	0	0	3	II	1123	1	1	1		0	1642	1357	E04|F04	TUM_WinterLab_HPV-HNSCC_ddPCR_Plate_044
18	18 T	FFPE	gDNA	HPV16 E7	3310	419	0.887637	34822	11092	37039	60-70	0	curative	1	C09.9	oropharynx	3	1	0	0	3	II	1123	1	1	1		0	1642	1357	E04|F04	TUM_WinterLab_HPV-HNSCC_ddPCR_Plate_044
18	18 T	FFPE	gDNA	HPV16 E7	3310	419	0.887637	34822	11092	37039	60-70	0	curative	1	C09.9	oropharynx	3	1	0	0	3	II	1123	1	1	1		0	1642	1357	E04|F04	TUM_WinterLab_HPV-HNSCC_ddPCR_Plate_046
18	18BC01	Buffy Coat	gDNA	HPV16 E7	0	30.4	0	0	961	37645	60-70	0	curative	1	C09.9	oropharynx	3	1	0	0	3	II	1123	1	1	1		0	1642	1357	E04|F04	TUM_WinterLab_HPV-HNSCC_ddPCR_Plate_046
18	18BC01	Buffy Coat	gDNA	HPV16 E7	0	30.4	0	0	961	37645	60-70	0	curative	1	C09.9	oropharynx	3	1	0	0	3	II	1123	1	1	1		0	1642	1357	E04|F04	TUM_WinterLab_HPV-HNSCC_ddPCR_Plate_046
18	18BC01	Buffy Coat	gDNA	HPV16 E7	0	30.4	0	0	961	37645	60-70	0	curative	1	C09.9	oropharynx	3	1	0	0	3	II	1123	1	1	1		0	1642	1357	E04|F04	TUM_WinterLab_HPV-HNSCC_ddPCR_Plate_046
18	18BC01	Buffy Coat	gDNA	HPV16 E7	0	30.4	0	0	961	37645	60-70	0	curative	1	C09.9	oropharynx	3	1	0	0	3	II	1123	1	1	1		0	1642	1357	E04|F04	TUM_WinterLab_HPV-HNSCC_ddPCR_Plate_045
18	18BC02	Buffy Coat	gDNA	HPV16 E7	0	45.7	0	0	1436	37651	60-70	0	curative	1	C09.9	oropharynx	3	1	0	0	3	II	1123	1	1	1		0	1642	1357	E04|F04	TUM_WinterLab_HPV-HNSCC_ddPCR_Plate_045
18	18BC02	Buffy Coat	gDNA	HPV16 E7	0	45.7	0	0	1436	37651	60-70	0	curative	1	C09.9	oropharynx	3	1	0	0	3	II	1123	1	1	1		0	1642	1357	E04|F04	TUM_WinterLab_HPV-HNSCC_ddPCR_Plate_045
18	18BC02	Buffy Coat	gDNA	HPV16 E7	0	45.7	0	0	1436	37651	60-70	0	curative	1	C09.9	oropharynx	3	1	0	0	3	II	1123	1	1	1		0	1642	1357	E04|F04	TUM_WinterLab_HPV-HNSCC_ddPCR_Plate_045
18	18BC02	Buffy Coat	gDNA	HPV16 E7	0	45.7	0	0	1436	37651	60-70	0	curative	1	C09.9	oropharynx	3	1	0	0	3	II	1123	1	1	1		0	1642	1357	E04|F04	TUM_WinterLab_HPV-HNSCC_ddPCR_Plate_043
18	18BC03	Buffy Coat	gDNA	HPV16 E7	0	43.1	0	0	1447	40209	60-70	0	curative	1	C09.9	oropharynx	3	1	0	0	3	II	1123	1	1	1		0	1642	1357	E04|F04	TUM_WinterLab_HPV-HNSCC_ddPCR_Plate_043
18	18BC03	Buffy Coat	gDNA	HPV16 E7	0	43.1	0	0	1447	40209	60-70	0	curative	1	C09.9	oropharynx	3	1	0	0	3	II	1123	1	1	1		0	1642	1357	E04|F04	TUM_WinterLab_HPV-HNSCC_ddPCR_Plate_043
18	18BC03	Buffy Coat	gDNA	HPV16 E7	0	43.1	0	0	1447	40209	60-70	0	curative	1	C09.9	oropharynx	3	1	0	0	3	II	1123	1	1	1		0	1642	1357	E04|F04	TUM_WinterLab_HPV-HNSCC_ddPCR_Plate_043
18	18BC03	Buffy Coat	gDNA	HPV16 E7	0	43.1	0	0	1447	40209	60-70	0	curative	1	C09.9	oropharynx	3	1	0	0	3	II	1123	1	1	1		0	1642	1357	E04|F04	TUM_WinterLab_HPV-HNSCC_ddPCR_Plate_042
18	18BC04	Buffy Coat	gDNA	HPV16 E7	0	73.6	0	0	2454	40477	60-70	0	curative	1	C09.9	oropharynx	3	1	0	0	3	II	1123	1	1	1		0	1642	1357	E04|F04	TUM_WinterLab_HPV-HNSCC_ddPCR_Plate_042
18	18BC04	Buffy Coat	gDNA	HPV16 E7	0	73.6	0	0	2454	40477	60-70	0	curative	1	C09.9	oropharynx	3	1	0	0	3	II	1123	1	1	1		0	1642	1357	E04|F04	TUM_WinterLab_HPV-HNSCC_ddPCR_Plate_042
18	18BC04	Buffy Coat	gDNA	HPV16 E7	0	73.6	0	0	2454	40477	60-70	0	curative	1	C09.9	oropharynx	3	1	0	0	3	II	1123	1	1	1		0	1642	1357	E04|F04	TUM_WinterLab_HPV-HNSCC_ddPCR_Plate_042
18	18BC04	Buffy Coat	gDNA	HPV16 E7	0	73.6	0	0	2454	40477	60-70	0	curative	1	C09.9	oropharynx	3	1	0	0	3	II	1123	1	1	1		0	1642	1357	E06|F06	TUM_WinterLab_HPV-HNSCC_ddPCR_Plate_011
18	18P0	Blood	cfDNA	HPV16 E2	0	31.8	0	0	1151	43218	60-70	0	curative	1	C09.9	oropharynx	3	1	0	0	3	II	1123	1	1	1		0	1642	1357	E06|F06	TUM_WinterLab_HPV-HNSCC_ddPCR_Plate_012
18	18P0	Blood	cfDNA	HPV16 E2	0	31.8	0	0	1151	43218	60-70	0	curative	1	C09.9	oropharynx	3	1	0	0	3	II	1123	1	1	1		0	1642	1357	G11|H11	TUM_WinterLab_HPV-HNSCC_ddPCR_Plate_004
18	18P0	Blood	cfDNA	HPV16 E2	0	31.8	0	0	1151	43218	60-70	0	curative	1	C09.9	oropharynx	3	1	0	0	3	II	1123	1	1	1		0	1642	1357	A05|B05	TUM_WinterLab_HPV-HNSCC_ddPCR_Plate_007
18	18P0	Blood	cfDNA	HPV16 E2	0	31.8	0	0	1151	43218	60-70	0	curative	1	C09.9	oropharynx	3	1	0	0	3	II	1123	1	1	1		0	1642	1357	A11|B11	TUM_WinterLab_HPV-HNSCC_ddPCR_Plate_007
18	18P01	Blood	cfDNA	HPV16 E7	2.66	14.9	0.151481	79	439	34923	60-70	0	curative	1	C09.9	oropharynx	3	1	0	0	3	II	1123	1	1	1		0	1642	1357	G08|H08	TUM_WinterLab_HPV-HNSCC_ddPCR_Plate_009
18	18P01	Blood	cfDNA	HPV16 E7	2.66	14.9	0.151481	79	439	34923	60-70	0	curative	1	C09.9	oropharynx	3	1	0	0	3	II	1123	1	1	1		0	1642	1357	E03|F03	TUM_WinterLab_HPV-HNSCC_ddPCR_Plate_014
18	18P01	Blood	cfDNA	HPV16 E7	2.66	14.9	0.151481	79	439	34923	60-70	0	curative	1	C09.9	oropharynx	3	1	0	0	3	II	1123	1	1	1		0	1642	1357	C09|D09	TUM_WinterLab_HPV-HNSCC_ddPCR_Plate_015
18	18P01	Blood	cfDNA	HPV16 E7	2.66	14.9	0.151481	79	439	34923	60-70	0	curative	1	C09.9	oropharynx	3	1	0	0	3	II	1123	1	1	1		0	1642	1357	E11|F11	TUM_WinterLab_HPV-HNSCC_ddPCR_Plate_004
18	18P01	Blood	cfDNA	HPV16 E2	1.64	14.7	0.100367	60	533	43068	60-70	0	curative	1	C09.9	oropharynx	3	1	0	0	3	II	1123	1	1	1		0	1642	1357	C08|D08	TUM_WinterLab_HPV-HNSCC_ddPCR_Plate_034
18	18P01	Blood	cfDNA	HPV16 E2	1.64	14.7	0.100367	60	533	43068	60-70	0	curative	1	C09.9	oropharynx	3	1	0	0	3	II	1123	1	1	1		0	1642	1357	A03|B03	TUM_WinterLab_HPV-HNSCC_ddPCR_Plate_006
18	18P01	Blood	cfDNA	HPV16 E2	1.64	14.7	0.100367	60	533	43068	60-70	0	curative	1	C09.9	oropharynx	3	1	0	0	3	II	1123	1	1	1		0	1642	1357	E08|F08	TUM_WinterLab_HPV-HNSCC_ddPCR_Plate_053
18	18P01	Blood	cfDNA	HPV16 E2	1.64	14.7	0.100367	60	533	43068	60-70	0	curative	1	C09.9	oropharynx	3	1	0	0	3	II	1123	1	1	1		0	1642	1357	C12|D12	TUM_WinterLab_HPV-HNSCC_ddPCR_Plate_008
18	18P02	Blood	cfDNA	HPV16 E2	0	26.7	0	0	975	43404	60-70	0	curative	1	C09.9	oropharynx	3	1	0	0	3	II	1123	1	1	1		0	1642	1357	A02|B02	TUM_WinterLab_HPV-HNSCC_ddPCR_Plate_055
18	18P02	Blood	cfDNA	HPV16 E2	0	26.7	0	0	975	43404	60-70	0	curative	1	C09.9	oropharynx	3	1	0	0	3	II	1123	1	1	1		0	1642	1357	A05|B05	TUM_WinterLab_HPV-HNSCC_ddPCR_Plate_009
18	18P02	Blood	cfDNA	HPV16 E2	0	26.7	0	0	975	43404	60-70	0	curative	1	C09.9	oropharynx	3	1	0	0	3	II	1123	1	1	1		0	1642	1357	A04|B04	TUM_WinterLab_HPV-HNSCC_ddPCR_Plate_055
18	18P02	Blood	cfDNA	HPV16 E2	0	26.7	0	0	975	43404	60-70	0	curative	1	C09.9	oropharynx	3	1	0	0	3	II	1123	1	1	1		0	1642	1357	C07|D07	TUM_WinterLab_HPV-HNSCC_ddPCR_Plate_013
18	18P03	Blood	cfDNA	HPV16 E7	0	28.3	0	0	896	37709	60-70	0	curative	1	C09.9	oropharynx	3	1	0	0	3	II	1123	1	1	1		0	1642	1357	E06|F06	TUM_WinterLab_HPV-HNSCC_ddPCR_Plate_055
18	18P03	Blood	cfDNA	HPV16 E7	0	28.3	0	0	896	37709	60-70	0	curative	1	C09.9	oropharynx	3	1	0	0	3	II	1123	1	1	1		0	1642	1357	E04|F04	TUM_WinterLab_HPV-HNSCC_ddPCR_Plate_015
18	18P03	Blood	cfDNA	HPV16 E7	0	28.3	0	0	896	37709	60-70	0	curative	1	C09.9	oropharynx	3	1	0	0	3	II	1123	1	1	1		0	1642	1357	A10|B10	TUM_WinterLab_HPV-HNSCC_ddPCR_Plate_055
18	18P03	Blood	cfDNA	HPV16 E7	0	28.3	0	0	896	37709	60-70	0	curative	1	C09.9	oropharynx	3	1	0	0	3	II	1123	1	1	1		0	1642	1357	E10|F10	TUM_WinterLab_HPV-HNSCC_ddPCR_Plate_008
18	18P04	Blood	cfDNA	HPV16 E7	0	16.4	0	0	532	38480	60-70	0	curative	1	C09.9	oropharynx	3	1	0	0	3	II	1123	1	1	1		0	1642	1357	C10|D10	TUM_WinterLab_HPV-HNSCC_ddPCR_Plate_010
18	18P04	Blood	cfDNA	HPV16 E7	0	16.4	0	0	532	38480	60-70	0	curative	1	C09.9	oropharynx	3	1	0	0	3	II	1123	1	1	1		0	1642	1357	G06|H06	TUM_WinterLab_HPV-HNSCC_ddPCR_Plate_013
18	18P04	Blood	cfDNA	HPV16 E7	0	16.4	0	0	532	38480	60-70	0	curative	1	C09.9	oropharynx	3	1	0	0	3	II	1123	1	1	1		0	1642	1357	C12|D12	TUM_WinterLab_HPV-HNSCC_ddPCR_Plate_015
18	18P04	Blood	cfDNA	HPV16 E7	0	16.4	0	0	532	38480	60-70	0	curative	1	C09.9	oropharynx	3	1	0	0	3	II	1123	1	1	1		0	1642	1357	G05|H05	TUM_WinterLab_HPV-HNSCC_ddPCR_Plate_036
18	18P04	Blood	cfDNA	HPV16 E2	0	16.6	0	0	592	42377	60-70	0	curative	1	C09.9	oropharynx	3	1	0	0	3	II	1123	1	1	1		0	1642	1357	E06|F06	TUM_WinterLab_HPV-HNSCC_ddPCR_Plate_050
18	18P04	Blood	cfDNA	HPV16 E2	0	16.6	0	0	592	42377	60-70	0	curative	1	C09.9	oropharynx	3	1	0	0	3	II	1123	1	1	1		0	1642	1357	E09|F09	TUM_WinterLab_HPV-HNSCC_ddPCR_Plate_043
18	18P04	Blood	cfDNA	HPV16 E2	0	16.6	0	0	592	42377	60-70	0	curative	1	C09.9	oropharynx	3	1	0	0	3	II	1123	1	1	1		0	1642	1357	E02|F02	TUM_WinterLab_HPV-HNSCC_ddPCR_Plate_054
18	18P04	Blood	cfDNA	HPV16 E2	0	16.6	0	0	592	42377	60-70	0	curative	1	C09.9	oropharynx	3	1	0	0	3	II	1123	1	1	1		0	1642	1357	E09|F09	TUM_WinterLab_HPV-HNSCC_ddPCR_Plate_043
18	18P05	Blood	cfDNA	HPV16 E7	0	43.5	0	0	1594	43945	60-70	0	curative	1	C09.9	oropharynx	3	1	0	0	3	II	1123	1	1	1		0	1642	1357	G05|H05	TUM_WinterLab_HPV-HNSCC_ddPCR_Plate_047
18	18P05	Blood	cfDNA	HPV16 E7	0	43.5	0	0	1594	43945	60-70	0	curative	1	C09.9	oropharynx	3	1	0	0	3	II	1123	1	1	1		0	1642	1357	G05|H05	TUM_WinterLab_HPV-HNSCC_ddPCR_Plate_052
18	18P05	Blood	cfDNA	HPV16 E7	0	43.5	0	0	1594	43945	60-70	0	curative	1	C09.9	oropharynx	3	1	0	0	3	II	1123	1	1	1		0	1642	1357	A06|B06	TUM_WinterLab_HPV-HNSCC_ddPCR_Plate_047
18	18P05	Blood	cfDNA	HPV16 E7	0	43.5	0	0	1594	43945	60-70	0	curative	1	C09.9	oropharynx	3	1	0	0	3	II	1123	1	1	1		0	1642	1357	A06|B06	TUM_WinterLab_HPV-HNSCC_ddPCR_Plate_052
18	18P05	Blood	cfDNA	HPV16 E2	0	46.7	0	0	1662	42726	60-70	0	curative	1	C09.9	oropharynx	3	1	0	0	3	II	1123	1	1	1		0	1642	1357	E05|F05	TUM_WinterLab_HPV-HNSCC_ddPCR_Plate_041
18	18P05	Blood	cfDNA	HPV16 E2	0	46.7	0	0	1662	42726	60-70	0	curative	1	C09.9	oropharynx	3	1	0	0	3	II	1123	1	1	1		0	1642	1357	G05|H05	TUM_WinterLab_HPV-HNSCC_ddPCR_Plate_049
18	18P05	Blood	cfDNA	HPV16 E2	0	46.7	0	0	1662	42726	60-70	0	curative	1	C09.9	oropharynx	3	1	0	0	3	II	1123	1	1	1		0	1642	1357	C04|D04	TUM_WinterLab_HPV-HNSCC_ddPCR_Plate_059
18	18P05	Blood	cfDNA	HPV16 E2	0	46.7	0	0	1662	42726	60-70	0	curative	1	C09.9	oropharynx	3	1	0	0	3	II	1123	1	1	1		0	1642	1357	C04|D04|G08|H08	TUM_WinterLab_HPV-HNSCC_ddPCR_Plate_059
18	18R01	Blood	RNA	HPV16 E6*I	0	24.2	0	0	939	46079	60-70	0	curative	1	C09.9	oropharynx	3	1	0	0	3	II	1123	1	1	1		0	1642	1357	G08|H08	TUM_WinterLab_HPV-HNSCC_ddPCR_Plate_059
18	18R01	Blood	RNA	HPV16 E6*I	0	24.2	0	0	939	46079	60-70	0	curative	1	C09.9	oropharynx	3	1	0	0	3	II	1123	1	1	1		0	1642	1357	G02|H02	TUM_WinterLab_HPV-HNSCC_ddPCR_Plate_011
18	18R01	Blood	RNA	HPV16 E6*I	0	24.2	0	0	939	46079	60-70	0	curative	1	C09.9	oropharynx	3	1	0	0	3	II	1123	1	1	1		0	1642	1357	G02|H02	TUM_WinterLab_HPV-HNSCC_ddPCR_Plate_012
18	18R01	Blood	RNA	HPV16 E6*I	0	24.2	0	0	939	46079	60-70	0	curative	1	C09.9	oropharynx	3	1	0	0	3	II	1123	1	1	1		0	1642	1357	A04|B04	TUM_WinterLab_HPV-HNSCC_ddPCR_Plate_003
18	18R01	Blood	RNA	HPV16 E2	0	25.5	0	0	905	42143	60-70	0	curative	1	C09.9	oropharynx	3	1	0	0	3	II	1123	1	1	1		0	1642	1357	C11|D11	TUM_WinterLab_HPV-HNSCC_ddPCR_Plate_006
18	18R01	Blood	RNA	HPV16 E2	0	25.5	0	0	905	42143	60-70	0	curative	1	C09.9	oropharynx	3	1	0	0	3	II	1123	1	1	1		0	1642	1357	A08|B08	TUM_WinterLab_HPV-HNSCC_ddPCR_Plate_007
18	18R01	Blood	RNA	HPV16 E2	0	25.5	0	0	905	42143	60-70	0	curative	1	C09.9	oropharynx	3	1	0	0	3	II	1123	1	1	1		0	1642	1357	G04|H04	TUM_WinterLab_HPV-HNSCC_ddPCR_Plate_014
18	18R01	Blood	RNA	HPV16 E2	0	25.5	0	0	905	42143	60-70	0	curative	1	C09.9	oropharynx	3	1	0	0	3	II	1123	1	1	1		0	1642	1357	E09|F09	TUM_WinterLab_HPV-HNSCC_ddPCR_Plate_016
18	18R01	Blood	RNA	HPV16 E1-E4	0	24	0	0	893	44312	60-70	0	curative	1	C09.9	oropharynx	3	1	0	0	3	II	1123	1	1	1		0	1642	1357	C03|D03	TUM_WinterLab_HPV-HNSCC_ddPCR_Plate_003
18	18R01	Blood	RNA	HPV16 E1-E4	0	24	0	0	893	44312	60-70	0	curative	1	C09.9	oropharynx	3	1	0	0	3	II	1123	1	1	1		0	1642	1357	E02|F02	TUM_WinterLab_HPV-HNSCC_ddPCR_Plate_034
18	18R01	Blood	RNA	HPV16 E1-E4	0	24	0	0	893	44312	60-70	0	curative	1	C09.9	oropharynx	3	1	0	0	3	II	1123	1	1	1		0	1642	1357	E03|F03	TUM_WinterLab_HPV-HNSCC_ddPCR_Plate_003
18	18R01	Blood	RNA	HPV16 E1-E4	0	24	0	0	893	44312	60-70	0	curative	1	C09.9	oropharynx	3	1	0	0	3	II	1123	1	1	1		0	1642	1357	G03|H03	TUM_WinterLab_HPV-HNSCC_ddPCR_Plate_003
18	18R01	Blood	RNA	HPV16 E7	0	44.7	0	0	1658	44512	60-70	0	curative	1	C09.9	oropharynx	3	1	0	0	3	II	1123	1	1	1		0	1642	1357	A06|B06	TUM_WinterLab_HPV-HNSCC_ddPCR_Plate_006
18	18R01	Blood	RNA	HPV16 E7	0	44.7	0	0	1658	44512	60-70	0	curative	1	C09.9	oropharynx	3	1	0	0	3	II	1123	1	1	1		0	1642	1357	G09|H09	TUM_WinterLab_HPV-HNSCC_ddPCR_Plate_013
18	18R01	Blood	RNA	HPV16 E7	0	44.7	0	0	1658	44512	60-70	0	curative	1	C09.9	oropharynx	3	1	0	0	3	II	1123	1	1	1		0	1642	1357	G05|H05	TUM_WinterLab_HPV-HNSCC_ddPCR_Plate_016
18	18R01	Blood	RNA	HPV16 E7	0	44.7	0	0	1658	44512	60-70	0	curative	1	C09.9	oropharynx	3	1	0	0	3	II	1123	1	1	1		0	1642	1357	A07|B07	TUM_WinterLab_HPV-HNSCC_ddPCR_Plate_017
18	18Sp01	Oral rinse	cfDNA	HPV16 E7	0	947	0	0	41865	75730	60-70	0	curative	1	C09.9	oropharynx	3	1	0	0	3	II	1123	1	1	1		0	1642	1357	A08|B08	TUM_WinterLab_HPV-HNSCC_ddPCR_Plate_008
18	18Sp01	Oral rinse	cfDNA	HPV16 E7	0	947	0	0	41865	75730	60-70	0	curative	1	C09.9	oropharynx	3	1	0	0	3	II	1123	1	1	1		0	1642	1357	E05|F05	TUM_WinterLab_HPV-HNSCC_ddPCR_Plate_013
18	18Sp01	Oral rinse	cfDNA	HPV16 E7	0	947	0	0	41865	75730	60-70	0	curative	1	C09.9	oropharynx	3	1	0	0	3	II	1123	1	1	1		0	1642	1357	C11|D11	TUM_WinterLab_HPV-HNSCC_ddPCR_Plate_016
18	18Sp01	Oral rinse	cfDNA	HPV16 E7	0	947	0	0	41865	75730	60-70	0	curative	1	C09.9	oropharynx	3	1	0	0	3	II	1123	1	1	1		0	1642	1357	A11|B11	TUM_WinterLab_HPV-HNSCC_ddPCR_Plate_025
18	18Sp03	Oral rinse	cfDNA	HPV16 E7	0	3520	0	0	40191	42318	60-70	0	curative	1	C09.9	oropharynx	3	1	0	0	3	II	1123	1	1	1		0	1642	1357	G03|H03	TUM_WinterLab_HPV-HNSCC_ddPCR_Plate_040
18	18Sp03	Oral rinse	cfDNA	HPV16 E7	0	3520	0	0	40191	42318	60-70	0	curative	1	C09.9	oropharynx	3	1	0	0	3	II	1123	1	1	1		0	1642	1357	G04|H04	TUM_WinterLab_HPV-HNSCC_ddPCR_Plate_050
18	18Sp03	Oral rinse	cfDNA	HPV16 E7	0	3520	0	0	40191	42318	60-70	0	curative	1	C09.9	oropharynx	3	1	0	0	3	II	1123	1	1	1		0	1642	1357	C11|D11	TUM_WinterLab_HPV-HNSCC_ddPCR_Plate_025
18	18Sp03	Oral rinse	cfDNA	HPV16 E7	0	3520	0	0	40191	42318	60-70	0	curative	1	C09.9	oropharynx	3	1	0	0	3	II	1123	1	1	1		0	1642	1357	E03|F03	TUM_WinterLab_HPV-HNSCC_ddPCR_Plate_047
18	18SpPD01	Oral rinse	gDNA	HPV16 E7	0		0	0	47793	43173	60-70	0	curative	1	C09.9	oropharynx	3	1	0	0	3	II	1123	1	1	1		0	1642	1357	E03|F03	TUM_WinterLab_HPV-HNSCC_ddPCR_Plate_052
18	18SpPD01	Oral rinse	gDNA	HPV16 E7	0		0	0	47793	43173	60-70	0	curative	1	C09.9	oropharynx	3	1	0	0	3	II	1123	1	1	1		0	1642	1357	G04|H04	TUM_WinterLab_HPV-HNSCC_ddPCR_Plate_038
18	18SpPD01	Oral rinse	gDNA	HPV16 E7	0		0	0	47793	43173	60-70	0	curative	1	C09.9	oropharynx	3	1	0	0	3	II	1123	1	1	1		0	1642	1357	A11|B11	TUM_WinterLab_HPV-HNSCC_ddPCR_Plate_056
18	18SpPD01	Oral rinse	gDNA	HPV16 E7	0		0	0	47793	43173	60-70	0	curative	1	C09.9	oropharynx	3	1	0	0	3	II	1123	1	1	1		0	1642	1357	C02|D02	TUM_WinterLab_HPV-HNSCC_ddPCR_Plate_041
18	18SpPD01	Oral rinse	gDNA	HPV16 E2	0	1560	0	0	32671	44430	60-70	0	curative	1	C09.9	oropharynx	3	1	0	0	3	II	1123	1	1	1		0	1642	1357	E02|F02	TUM_WinterLab_HPV-HNSCC_ddPCR_Plate_049
18	18SpPD01	Oral rinse	gDNA	HPV16 E2	0	1560	0	0	32671	44430	60-70	0	curative	1	C09.9	oropharynx	3	1	0	0	3	II	1123	1	1	1		0	1642	1357	C03|D03	TUM_WinterLab_HPV-HNSCC_ddPCR_Plate_033
18	18SpPD01	Oral rinse	gDNA	HPV16 E2	0	1560	0	0	32671	44430	60-70	0	curative	1	C09.9	oropharynx	3	1	0	0	3	II	1123	1	1	1		0	1642	1357	G06|H06	TUM_WinterLab_HPV-HNSCC_ddPCR_Plate_011
18	18SpPD01	Oral rinse	gDNA	HPV16 E2	0	1560	0	0	32671	44430	60-70	0	curative	1	C09.9	oropharynx	3	1	0	0	3	II	1123	1	1	1		0	1642	1357	G06|H06	TUM_WinterLab_HPV-HNSCC_ddPCR_Plate_012
18	18SpPD01	Oral rinse	gDNA	HPV16 E6.FL.III	0.0536	1580	0	2	32465	43917	60-70	0	curative	1	C09.9	oropharynx	3	1	0	0	3	II	1123	1	1	1		0	1642	1357	G02|H02	TUM_WinterLab_HPV-HNSCC_ddPCR_Plate_005
18	18SpPD01	Oral rinse	gDNA	HPV16 E6.FL.III	0.0536	1580	0	2	32465	43917	60-70	0	curative	1	C09.9	oropharynx	3	1	0	0	3	II	1123	1	1	1		0	1642	1357	E03|F03|G03|H03	TUM_WinterLab_HPV-HNSCC_ddPCR_Plate_007
18	18SpPD01	Oral rinse	gDNA	HPV16 E6.FL.III	0.0536	1580	0	2	32465	43917	60-70	0	curative	1	C09.9	oropharynx	3	1	0	0	3	II	1123	1	1	1		0	1642	1357	A09|B09	TUM_WinterLab_HPV-HNSCC_ddPCR_Plate_007
18	18SpPD01	Oral rinse	gDNA	HPV16 E6.FL.III	0.0536	1580	0	2	32465	43917	60-70	0	curative	1	C09.9	oropharynx	3	1	0	0	3	II	1123	1	1	1		0	1642	1357	A09|B09	TUM_WinterLab_HPV-HNSCC_ddPCR_Plate_009
18	18SpPD02	Oral rinse	gDNA	HPV16 E2	0	1280	0	0	28782	43402	60-70	0	curative	1	C09.9	oropharynx	3	1	0	0	3	II	1123	1	1	1		0	1642	1357	A07|B07	TUM_WinterLab_HPV-HNSCC_ddPCR_Plate_015
18	18SpPD02	Oral rinse	gDNA	HPV16 E2	0	1280	0	0	28782	43402	60-70	0	curative	1	C09.9	oropharynx	3	1	0	0	3	II	1123	1	1	1		0	1642	1357	E09|F09	TUM_WinterLab_HPV-HNSCC_ddPCR_Plate_015
18	18SpPD02	Oral rinse	gDNA	HPV16 E2	0	1280	0	0	28782	43402	60-70	0	curative	1	C09.9	oropharynx	3	1	0	0	3	II	1123	1	1	1		0	1642	1357	A10|B10	TUM_WinterLab_HPV-HNSCC_ddPCR_Plate_016
18	18SpPD02	Oral rinse	gDNA	HPV16 E2	0	1280	0	0	28782	43402	60-70	0	curative	1	C09.9	oropharynx	3	1	0	0	3	II	1123	1	1	1		0	1642	1357	C02|D02	TUM_WinterLab_HPV-HNSCC_ddPCR_Plate_024
18	18SpPD02	Oral rinse	gDNA	HPV16 E6.FL.III	0	1310	0	0	27957	41607	60-70	0	curative	1	C09.9	oropharynx	3	1	0	0	3	II	1123	1	1	1		0	1642	1357	A02|B02	TUM_WinterLab_HPV-HNSCC_ddPCR_Plate_005
18	18SpPD02	Oral rinse	gDNA	HPV16 E6.FL.III	0	1310	0	0	27957	41607	60-70	0	curative	1	C09.9	oropharynx	3	1	0	0	3	II	1123	1	1	1		0	1642	1357	E08|F08	TUM_WinterLab_HPV-HNSCC_ddPCR_Plate_034
18	18SpPD02	Oral rinse	gDNA	HPV16 E6.FL.III	0	1310	0	0	27957	41607	60-70	0	curative	1	C09.9	oropharynx	3	1	0	0	3	II	1123	1	1	1		0	1642	1357	C02|D02	TUM_WinterLab_HPV-HNSCC_ddPCR_Plate_005
18	18SpPD02	Oral rinse	gDNA	HPV16 E6.FL.III	0	1310	0	0	27957	41607	60-70	0	curative	1	C09.9	oropharynx	3	1	0	0	3	II	1123	1	1	1		0	1642	1357	C04|D04	TUM_WinterLab_HPV-HNSCC_ddPCR_Plate_053
18	18SpPD02	Oral rinse	gDNA	HPV16 E2	0	1280	0	0	28787	43402	60-70	0	curative	1	C09.9	oropharynx	3	1	0	0	3	II	1123	1	1	1		0	1642	1357	E02|F02	TUM_WinterLab_HPV-HNSCC_ddPCR_Plate_005
18	18SpPD02	Oral rinse	gDNA	HPV16 E2	0	1280	0	0	28787	43402	60-70	0	curative	1	C09.9	oropharynx	3	1	0	0	3	II	1123	1	1	1		0	1642	1357	E04|F04	TUM_WinterLab_HPV-HNSCC_ddPCR_Plate_053
18	18SpPD02	Oral rinse	gDNA	HPV16 E2	0	1280	0	0	28787	43402	60-70	0	curative	1	C09.9	oropharynx	3	1	0	0	3	II	1123	1	1	1		0	1642	1357	E05|F05	TUM_WinterLab_HPV-HNSCC_ddPCR_Plate_053
18	18SpPD02	Oral rinse	gDNA	HPV16 E2	0	1280	0	0	28787	43402	60-70	0	curative	1	C09.9	oropharynx	3	1	0	0	3	II	1123	1	1	1		0	1642	1357	C03|D03	TUM_WinterLab_HPV-HNSCC_ddPCR_Plate_006
18	18SpPD03	Oral rinse	gDNA	HPV16 E2	0	1330	0	0	29120	43028	60-70	0	curative	1	C09.9	oropharynx	3	1	0	0	3	II	1123	1	1	1		0	1642	1357	G08|H08	TUM_WinterLab_HPV-HNSCC_ddPCR_Plate_053
18	18SpPD03	Oral rinse	gDNA	HPV16 E2	0	1330	0	0	29120	43028	60-70	0	curative	1	C09.9	oropharynx	3	1	0	0	3	II	1123	1	1	1		0	1642	1357	E07|F07	TUM_WinterLab_HPV-HNSCC_ddPCR_Plate_006
18	18SpPD03	Oral rinse	gDNA	HPV16 E2	0	1330	0	0	29120	43028	60-70	0	curative	1	C09.9	oropharynx	3	1	0	0	3	II	1123	1	1	1		0	1642	1357	C05|D05	TUM_WinterLab_HPV-HNSCC_ddPCR_Plate_009
18	18SpPD03	Oral rinse	gDNA	HPV16 E2	0	1330	0	0	29120	43028	60-70	0	curative	1	C09.9	oropharynx	3	1	0	0	3	II	1123	1	1	1		0	1642	1357	C04|D04	TUM_WinterLab_HPV-HNSCC_ddPCR_Plate_055
18	18SpPD03	Oral rinse	gDNA	HPV16 E6.FL.III	0	1360	0	0	28889	42140	60-70	0	curative	1	C09.9	oropharynx	3	1	0	0	3	II	1123	1	1	1		0	1642	1357	A03|B03	TUM_WinterLab_HPV-HNSCC_ddPCR_Plate_014
18	18SpPD03	Oral rinse	gDNA	HPV16 E6.FL.III	0	1360	0	0	28889	42140	60-70	0	curative	1	C09.9	oropharynx	3	1	0	0	3	II	1123	1	1	1		0	1642	1357	G08|H08	TUM_WinterLab_HPV-HNSCC_ddPCR_Plate_055
18	18SpPD03	Oral rinse	gDNA	HPV16 E6.FL.III	0	1360	0	0	28889	42140	60-70	0	curative	1	C09.9	oropharynx	3	1	0	0	3	II	1123	1	1	1		0	1642	1357	G04|H04	TUM_WinterLab_HPV-HNSCC_ddPCR_Plate_015
18	18SpPD03	Oral rinse	gDNA	HPV16 E6.FL.III	0	1360	0	0	28889	42140	60-70	0	curative	1	C09.9	oropharynx	3	1	0	0	3	II	1123	1	1	1		0	1642	1357	C10|D10	TUM_WinterLab_HPV-HNSCC_ddPCR_Plate_055
18	18SpPD03	Oral rinse	gDNA	HPV16 E2	0	1330	0	0	29122	43028	60-70	0	curative	1	C09.9	oropharynx	3	1	0	0	3	II	1123	1	1	1		0	1642	1357	E04|F04	TUM_WinterLab_HPV-HNSCC_ddPCR_Plate_016
18	18SpPD03	Oral rinse	gDNA	HPV16 E2	0	1330	0	0	29122	43028	60-70	0	curative	1	C09.9	oropharynx	3	1	0	0	3	II	1123	1	1	1		0	1642	1357	G05|H05	TUM_WinterLab_HPV-HNSCC_ddPCR_Plate_017
18	18SpPD03	Oral rinse	gDNA	HPV16 E2	0	1330	0	0	29122	43028	60-70	0	curative	1	C09.9	oropharynx	3	1	0	0	3	II	1123	1	1	1		0	1642	1357	C12|D12	TUM_WinterLab_HPV-HNSCC_ddPCR_Plate_055
18	18SpPD03	Oral rinse	gDNA	HPV16 E2	0	1330	0	0	29122	43028	60-70	0	curative	1	C09.9	oropharynx	3	1	0	0	3	II	1123	1	1	1		0	1642	1357	C12|D12	TUM_WinterLab_HPV-HNSCC_ddPCR_Plate_024
18	18SpPD04	Oral rinse	gDNA	HPV16 E7	0	1670	0	0	33933	44742	60-70	0	curative	1	C09.9	oropharynx	3	1	0	0	3	II	1123	1	1	1		0	1642	1357	E04|F04	TUM_WinterLab_HPV-HNSCC_ddPCR_Plate_056
18	18SpPD04	Oral rinse	gDNA	HPV16 E7	0	1670	0	0	33933	44742	60-70	0	curative	1	C09.9	oropharynx	3	1	0	0	3	II	1123	1	1	1		0	1642	1357	G08|H08	TUM_WinterLab_HPV-HNSCC_ddPCR_Plate_037
18	18SpPD04	Oral rinse	gDNA	HPV16 E7	0	1670	0	0	33933	44742	60-70	0	curative	1	C09.9	oropharynx	3	1	0	0	3	II	1123	1	1	1		0	1642	1357	A07|B07	TUM_WinterLab_HPV-HNSCC_ddPCR_Plate_056
18	18SpPD04	Oral rinse	gDNA	HPV16 E7	0	1670	0	0	33933	44742	60-70	0	curative	1	C09.9	oropharynx	3	1	0	0	3	II	1123	1	1	1		0	1642	1357	A12|B12	TUM_WinterLab_HPV-HNSCC_ddPCR_Plate_056
18	18SpPD04	Oral rinse	gDNA	HPV16 E2	0	1590	0	0	33219	44858	60-70	0	curative	1	C09.9	oropharynx	3	1	0	0	3	II	1123	1	1	1		0	1642	1357	E03|F03	TUM_WinterLab_HPV-HNSCC_ddPCR_Plate_061
18	18SpPD04	Oral rinse	gDNA	HPV16 E2	0	1590	0	0	33219	44858	60-70	0	curative	1	C09.9	oropharynx	3	1	0	0	3	II	1123	1	1	1		0	1642	1357	E03|F03	TUM_WinterLab_HPV-HNSCC_ddPCR_Plate_062
18	18SpPD04	Oral rinse	gDNA	HPV16 E2	0	1590	0	0	33219	44858	60-70	0	curative	1	C09.9	oropharynx	3	1	0	0	3	II	1123	1	1	1		0	1642	1357	E03|F03	TUM_WinterLab_HPV-HNSCC_ddPCR_Plate_063
18	18SpPD04	Oral rinse	gDNA	HPV16 E2	0	1590	0	0	33219	44858	60-70	0	curative	1	C09.9	oropharynx	3	1	0	0	3	II	1123	1	1	1		0	1642	1357	E03|F03	TUM_WinterLab_HPV-HNSCC_ddPCR_Plate_060
18	18SpPD04	Oral rinse	gDNA	HPV16 E6.FL.III	0	1640	0	0	34792	46309	60-70	0	curative	1	C09.9	oropharynx	3	1	0	0	3	II	1123	1	1	1		0	1642	1357	G05|H05	TUM_WinterLab_HPV-HNSCC_ddPCR_Plate_061
18	18SpPD04	Oral rinse	gDNA	HPV16 E6.FL.III	0	1640	0	0	34792	46309	60-70	0	curative	1	C09.9	oropharynx	3	1	0	0	3	II	1123	1	1	1		0	1642	1357	G05|H05	TUM_WinterLab_HPV-HNSCC_ddPCR_Plate_062
18	18SpPD04	Oral rinse	gDNA	HPV16 E6.FL.III	0	1640	0	0	34792	46309	60-70	0	curative	1	C09.9	oropharynx	3	1	0	0	3	II	1123	1	1	1		0	1642	1357	G05|H05	TUM_WinterLab_HPV-HNSCC_ddPCR_Plate_063
18	18SpPD04	Oral rinse	gDNA	HPV16 E6.FL.III	0	1640	0	0	34792	46309	60-70	0	curative	1	C09.9	oropharynx	3	1	0	0	3	II	1123	1	1	1		0	1642	1357	G05|H05	TUM_WinterLab_HPV-HNSCC_ddPCR_Plate_060
18	18SpPR01	Oral rinse	RNA	HPV16 E7	0	0.0658	0	0	2	35785	60-70	0	curative	1	C09.9	oropharynx	3	1	0	0	3	II	1123	1	1	1		0	1642	1357	E07|F07	TUM_WinterLab_HPV-HNSCC_ddPCR_Plate_061
18	18SpPR01	Oral rinse	RNA	HPV16 E7	0	0.0658	0	0	2	35785	60-70	0	curative	1	C09.9	oropharynx	3	1	0	0	3	II	1123	1	1	1		0	1642	1357	E07|F07	TUM_WinterLab_HPV-HNSCC_ddPCR_Plate_062
18	18SpPR01	Oral rinse	RNA	HPV16 E7	0	0.0658	0	0	2	35785	60-70	0	curative	1	C09.9	oropharynx	3	1	0	0	3	II	1123	1	1	1		0	1642	1357	E07|F07	TUM_WinterLab_HPV-HNSCC_ddPCR_Plate_063
18	18SpPR01	Oral rinse	RNA	HPV16 E7	0	0.0658	0	0	2	35785	60-70	0	curative	1	C09.9	oropharynx	3	1	0	0	3	II	1123	1	1	1		0	1642	1357	E07|F07	TUM_WinterLab_HPV-HNSCC_ddPCR_Plate_060
18	18T	FFPE	gDNA	HPV16 E2	12600	4500	0.736842	43744	42793	43745	60-70	0	curative	1	C09.9	oropharynx	3	1	0	0	3	II	1123	1	1	1		0	1642	1357	C09|D09	TUM_WinterLab_HPV-HNSCC_ddPCR_Plate_008
18	18T	FFPE	gDNA	HPV16 E2	12600	4500	0.736842	43744	42793	43745	60-70	0	curative	1	C09.9	oropharynx	3	1	0	0	3	II	1123	1	1	1		0	1642	1357	E10|F10	TUM_WinterLab_HPV-HNSCC_ddPCR_Plate_010
18	18T	FFPE	gDNA	HPV16 E2	12600	4500	0.736842	43744	42793	43745	60-70	0	curative	1	C09.9	oropharynx	3	1	0	0	3	II	1123	1	1	1		0	1642	1357	C12|D12	TUM_WinterLab_HPV-HNSCC_ddPCR_Plate_014
18	18T	FFPE	gDNA	HPV16 E2	12600	4500	0.736842	43744	42793	43745	60-70	0	curative	1	C09.9	oropharynx	3	1	0	0	3	II	1123	1	1	1		0	1642	1357	E12|F12	TUM_WinterLab_HPV-HNSCC_ddPCR_Plate_015
18	18T	FFPE	gDNA	HPV16 E6.FL.III	1820	195	0.903226	35827	6935	45491	60-70	0	curative	1	C09.9	oropharynx	3	1	0	0	3	II	1123	1	1	1		0	1642	1357	C12|D12	TUM_WinterLab_HPV-HNSCC_ddPCR_Plate_016
18	18T	FFPE	gDNA	HPV16 E6.FL.III	1820	195	0.903226	35827	6935	45491	60-70	0	curative	1	C09.9	oropharynx	3	1	0	0	3	II	1123	1	1	1		0	1642	1357	C06|D06	TUM_WinterLab_HPV-HNSCC_ddPCR_Plate_036
18	18T	FFPE	gDNA	HPV16 E6.FL.III	1820	195	0.903226	35827	6935	45491	60-70	0	curative	1	C09.9	oropharynx	3	1	0	0	3	II	1123	1	1	1		0	1642	1357	G06|H06	TUM_WinterLab_HPV-HNSCC_ddPCR_Plate_050
18	18T	FFPE	gDNA	HPV16 E6.FL.III	1820	195	0.903226	35827	6935	45491	60-70	0	curative	1	C09.9	oropharynx	3	1	0	0	3	II	1123	1	1	1		0	1642	1357	C06|D06	TUM_WinterLab_HPV-HNSCC_ddPCR_Plate_047
18	18T	FFPE	gDNA	HPV16 E6.FL.III		4240		46147	44892	46147	60-70	0	curative	1	C09.9	oropharynx	3	1	0	0	3	II	1123	1	1	1		0	1642	1357	C06|D06	TUM_WinterLab_HPV-HNSCC_ddPCR_Plate_052
18	18T	FFPE	gDNA	HPV16 E6.FL.III		4240		46147	44892	46147	60-70	0	curative	1	C09.9	oropharynx	3	1	0	0	3	II	1123	1	1	1		0	1642	1357	A02|B02	TUM_WinterLab_HPV-HNSCC_ddPCR_Plate_039
18	18T	FFPE	gDNA	HPV16 E6.FL.III		4240		46147	44892	46147	60-70	0	curative	1	C09.9	oropharynx	3	1	0	0	3	II	1123	1	1	1		0	1642	1357	E06|F06	TUM_WinterLab_HPV-HNSCC_ddPCR_Plate_047
18	18T	FFPE	gDNA	HPV16 E6.FL.III		4240		46147	44892	46147	60-70	0	curative	1	C09.9	oropharynx	3	1	0	0	3	II	1123	1	1	1		0	1642	1357	E06|F06	TUM_WinterLab_HPV-HNSCC_ddPCR_Plate_052
18	18TR	FFPE	RNA	HPV16 E2	5.14	0.675	0.883921	175	23	40117	60-70	0	curative	1	C09.9	oropharynx	3	1	0	0	3	II	1123	1	1	1		0	1642	1357	G06|H06	TUM_WinterLab_HPV-HNSCC_ddPCR_Plate_047
18	18TR	FFPE	RNA	HPV16 E2	5.14	0.675	0.883921	175	23	40117	60-70	0	curative	1	C09.9	oropharynx	3	1	0	0	3	II	1123	1	1	1		0	1642	1357	G06|H06	TUM_WinterLab_HPV-HNSCC_ddPCR_Plate_052
18	18TR	FFPE	RNA	HPV16 E2	5.14	0.675	0.883921	175	23	40117	60-70	0	curative	1	C09.9	oropharynx	3	1	0	0	3	II	1123	1	1	1		0	1642	1357	A11|B11	TUM_WinterLab_HPV-HNSCC_ddPCR_Plate_024
18	18TR	FFPE	RNA	HPV16 E2	5.14	0.675	0.883921	175	23	40117	60-70	0	curative	1	C09.9	oropharynx	3	1	0	0	3	II	1123	1	1	1		0	1642	1357	A07|B07	TUM_WinterLab_HPV-HNSCC_ddPCR_Plate_048
18	18TR	FFPE	RNA	HPV16 E6.FL.III	9.31	0.52	0.947101	321	18	40723	60-70	0	curative	1	C09.9	oropharynx	3	1	0	0	3	II	1123	1	1	1		0	1642	1357	A08|B08	TUM_WinterLab_HPV-HNSCC_ddPCR_Plate_054
18	18TR	FFPE	RNA	HPV16 E6.FL.III	9.31	0.52	0.947101	321	18	40723	60-70	0	curative	1	C09.9	oropharynx	3	1	0	0	3	II	1123	1	1	1		0	1642	1357	G09|H09	TUM_WinterLab_HPV-HNSCC_ddPCR_Plate_038
18	18TR	FFPE	RNA	HPV16 E6.FL.III	9.31	0.52	0.947101	321	18	40723	60-70	0	curative	1	C09.9	oropharynx	3	1	0	0	3	II	1123	1	1	1		0	1642	1357	A09|B09	TUM_WinterLab_HPV-HNSCC_ddPCR_Plate_048
18	18TR	FFPE	RNA	HPV16 E6.FL.III	9.31	0.52	0.947101	321	18	40723	60-70	0	curative	1	C09.9	oropharynx	3	1	0	0	3	II	1123	1	1	1		0	1642	1357	A10|B10	TUM_WinterLab_HPV-HNSCC_ddPCR_Plate_054
18	18TR	FFPE	RNA	HPV16 E1-E4	0.028	0.616	0	1	22	42006	60-70	0	curative	1	C09.9	oropharynx	3	1	0	0	3	II	1123	1	1	1		0	1642	1357	G05|H05	TUM_WinterLab_HPV-HNSCC_ddPCR_Plate_041
18	18TR	FFPE	RNA	HPV16 E1-E4	0.028	0.616	0	1	22	42006	60-70	0	curative	1	C09.9	oropharynx	3	1	0	0	3	II	1123	1	1	1		0	1642	1357	A10|B10	TUM_WinterLab_HPV-HNSCC_ddPCR_Plate_044
18	18TR	FFPE	RNA	HPV16 E1-E4	0.028	0.616	0	1	22	42006	60-70	0	curative	1	C09.9	oropharynx	3	1	0	0	3	II	1123	1	1	1		0	1642	1357	A06|B06	TUM_WinterLab_HPV-HNSCC_ddPCR_Plate_049
18	18TR	FFPE	RNA	HPV16 E1-E4	0.028	0.616	0	1	22	42006	60-70	0	curative	1	C09.9	oropharynx	3	1	0	0	3	II	1123	1	1	1		0	1642	1357	C05|D05	TUM_WinterLab_HPV-HNSCC_ddPCR_Plate_043
18	18TR	FFPE	RNA	HPV16 E6*I	9.74	0.509	0.950337	381	20	46193	60-70	0	curative	1	C09.9	oropharynx	3	1	0	0	3	II	1123	1	1	1		0	1642	1357	C05|D05	TUM_WinterLab_HPV-HNSCC_ddPCR_Plate_044
18	18TR	FFPE	RNA	HPV16 E6*I	9.74	0.509	0.950337	381	20	46193	60-70	0	curative	1	C09.9	oropharynx	3	1	0	0	3	II	1123	1	1	1		0	1642	1357	C05|D05	TUM_WinterLab_HPV-HNSCC_ddPCR_Plate_046
18	18TR	FFPE	RNA	HPV16 E6*I	9.74	0.509	0.950337	381	20	46193	60-70	0	curative	1	C09.9	oropharynx	3	1	0	0	3	II	1123	1	1	1		0	1642	1357	C05|D05	TUM_WinterLab_HPV-HNSCC_ddPCR_Plate_045
18	18TR	FFPE	RNA	HPV16 E6*I	9.74	0.509	0.950337	381	20	46193	60-70	0	curative	1	C09.9	oropharynx	3	1	0	0	3	II	1123	1	1	1		0	1642	1357	C05|D05	TUM_WinterLab_HPV-HNSCC_ddPCR_Plate_043
18	18TR	FFPE	RNA	HPV16 E2	0	0.675	0	0	23	40117	60-70	0	curative	1	C09.9	oropharynx	3	1	0	0	3	II	1123	1	1	1		0	1642	1357	C05|D05	TUM_WinterLab_HPV-HNSCC_ddPCR_Plate_042
18	18TR	FFPE	RNA	HPV16 E2	0	0.675	0	0	23	40117	60-70	0	curative	1	C09.9	oropharynx	3	1	0	0	3	II	1123	1	1	1		0	1642	1357	A07|B07	TUM_WinterLab_HPV-HNSCC_ddPCR_Plate_011
18	18TR	FFPE	RNA	HPV16 E2	0	0.675	0	0	23	40117	60-70	0	curative	1	C09.9	oropharynx	3	1	0	0	3	II	1123	1	1	1		0	1642	1357	A07|B07	TUM_WinterLab_HPV-HNSCC_ddPCR_Plate_012
18	18TR	FFPE	RNA	HPV16 E2	0	0.675	0	0	23	40117	60-70	0	curative	1	C09.9	oropharynx	3	1	0	0	3	II	1123	1	1	1		0	1642	1357	G12|H12	TUM_WinterLab_HPV-HNSCC_ddPCR_Plate_004
18	18TR	FFPE	RNA	HPV16 E7	7.77	0.82	0.90454	274	29	41611	60-70	0	curative	1	C09.9	oropharynx	3	1	0	0	3	II	1123	1	1	1		0	1642	1357	C05|D05	TUM_WinterLab_HPV-HNSCC_ddPCR_Plate_007
18	18TR	FFPE	RNA	HPV16 E7	7.77	0.82	0.90454	274	29	41611	60-70	0	curative	1	C09.9	oropharynx	3	1	0	0	3	II	1123	1	1	1		0	1642	1357	C09|D09	TUM_WinterLab_HPV-HNSCC_ddPCR_Plate_009
18	18TR	FFPE	RNA	HPV16 E7	7.77	0.82	0.90454	274	29	41611	60-70	0	curative	1	C09.9	oropharynx	3	1	0	0	3	II	1123	1	1	1		0	1642	1357	G06|H06	TUM_WinterLab_HPV-HNSCC_ddPCR_Plate_010
18	18TR	FFPE	RNA	HPV16 E7	7.77	0.82	0.90454	274	29	41611	60-70	0	curative	1	C09.9	oropharynx	3	1	0	0	3	II	1123	1	1	1		0	1642	1357	G09|H09	TUM_WinterLab_HPV-HNSCC_ddPCR_Plate_015
19	19 T	FFPE	gDNA	HPV16 E7	113	92.5	0.549878	3393	2793	36929	50-60	0	curative	1	C09.9	oropharynx	4	0	0	0		II		0	1	1		0	1635	812	E12|F12	TUM_WinterLab_HPV-HNSCC_ddPCR_Plate_004
19	19 T	FFPE	gDNA	HPV16 E7	78.9	88.8	0.470483	2437	2730	37550	50-60	0	curative	1	C09.9	oropharynx	4	0	0	0		II		0	1	1		0	1635	812	E09|F09	TUM_WinterLab_HPV-HNSCC_ddPCR_Plate_034
19	19BC01	Buffy Coat	gDNA	HPV16 E7	0	28.2	0	0	979	41267	50-60	0	curative	1	C09.9	oropharynx	4	0	0	0		II		0	1	1		0	1635	812	E06|F06	TUM_WinterLab_HPV-HNSCC_ddPCR_Plate_053
19	19BC02	Buffy Coat	gDNA	HPV16 E7	0	107	0	0	3382	39017	50-60	0	curative	1	C09.9	oropharynx	4	0	0	0		II		0	1	1		0	1635	812	A07|B07	TUM_WinterLab_HPV-HNSCC_ddPCR_Plate_053
19	19BC03	Buffy Coat	gDNA	HPV16 E7	0	630	0	0	16309	39329	50-60	0	curative	1	C09.9	oropharynx	4	0	0	0		II		0	1	1		0	1635	812	C03|D03	TUM_WinterLab_HPV-HNSCC_ddPCR_Plate_009
19	19BC03	Buffy Coat	gDNA	HPV16 E7	0	65.5	0	0	2275	42037	50-60	0	curative	1	C09.9	oropharynx	4	0	0	0		II		0	1	1		0	1635	812	C03|D03	TUM_WinterLab_HPV-HNSCC_ddPCR_Plate_055
19	19BC04	Buffy Coat	gDNA	HPV16 E7	0	28.9	0	0	901	37084	50-60	0	curative	1	C09.9	oropharynx	4	0	0	0		II		0	1	1		0	1635	812	G02|H02	TUM_WinterLab_HPV-HNSCC_ddPCR_Plate_010
19	19BC05	Buffy Coat	gDNA	HPV16 E7	0	70.7	0	0	2386	40935	50-60	0	curative	1	C09.9	oropharynx	4	0	0	0		II		0	1	1		0	1635	812	E05|F05	TUM_WinterLab_HPV-HNSCC_ddPCR_Plate_055
19	19P01	Blood	cfDNA	HPV16 E7	0	12.2	0	0	362	35070	50-60	0	curative	1	C09.9	oropharynx	4	0	0	0		II		0	1	1		0	1635	812	A05|B05	TUM_WinterLab_HPV-HNSCC_ddPCR_Plate_015
19	19P01	Blood	cfDNA	HPV16 E2	0	10.5	0	0	394	44179	50-60	0	curative	1	C09.9	oropharynx	4	0	0	0		II		0	1	1		0	1635	812	G02|H02	TUM_WinterLab_HPV-HNSCC_ddPCR_Plate_008
19	19P02	Blood	cfDNA	HPV16 E7	0	8.37	0	0	267	37648	50-60	0	curative	1	C09.9	oropharynx	4	0	0	0		II		0	1	1		0	1635	812	A03|B03	TUM_WinterLab_HPV-HNSCC_ddPCR_Plate_008
19	19P02	Blood	cfDNA	HPV16 E2	0	8.03	0	0	294	43217	50-60	0	curative	1	C09.9	oropharynx	4	0	0	0		II		0	1	1		0	1635	812	E11|F11	TUM_WinterLab_HPV-HNSCC_ddPCR_Plate_009
19	19P03	Blood	cfDNA	HPV16 E7	0	9.37	0	0	298	37558	50-60	0	curative	1	C09.9	oropharynx	4	0	0	0		II		0	1	1		0	1635	812	C02|D02	TUM_WinterLab_HPV-HNSCC_ddPCR_Plate_013
19	19P03	Blood	cfDNA	HPV16 E2	0	16.9	0	0	558	39099	50-60	0	curative	1	C09.9	oropharynx	4	0	0	0		II		0	1	1		0	1635	812	C06|D06	TUM_WinterLab_HPV-HNSCC_ddPCR_Plate_025
19	19P04	Blood	cfDNA	HPV16 E7	0	14.6	0	0	501	40501	50-60	0	curative	1	C09.9	oropharynx	4	0	0	0		II		0	1	1		0	1635	812	A02|B02	TUM_WinterLab_HPV-HNSCC_ddPCR_Plate_040
19	19P04	Blood	cfDNA	HPV16 E2	0	15.3	0	0	525	40545	50-60	0	curative	1	C09.9	oropharynx	4	0	0	0		II		0	1	1		0	1635	812	G02|H02	TUM_WinterLab_HPV-HNSCC_ddPCR_Plate_050
19	19P05	Blood	cfDNA	HPV16 E7	0	9.21	0	0	319	40901	50-60	0	curative	1	C09.9	oropharynx	4	0	0	0		II		0	1	1		0	1635	812	E06|F06	TUM_WinterLab_HPV-HNSCC_ddPCR_Plate_025
19	19P05	Blood	cfDNA	HPV16 E2	0	7.96	0	0	282	41800	50-60	0	curative	1	C09.9	oropharynx	4	0	0	0		II		0	1	1		0	1635	812	A02|B02	TUM_WinterLab_HPV-HNSCC_ddPCR_Plate_047
19	19P06	Blood	cfDNA	HPV16 E7	0	10.2	0	0	266	30778	50-60	0	curative	1	C09.9	oropharynx	4	0	0	0		II		0	1	1		0	1635	812	A02|B02	TUM_WinterLab_HPV-HNSCC_ddPCR_Plate_052
19	19P06	Blood	cfDNA	HPV16 E2	0	9.81	0	0	356	42888	50-60	0	curative	1	C09.9	oropharynx	4	0	0	0		II		0	1	1		0	1635	812	A07|B07	TUM_WinterLab_HPV-HNSCC_ddPCR_Plate_047
19	19Sp01	Oral rinse	cfDNA	HPV16 E7	0	55.5	0	0	1759	38184	50-60	0	curative	1	C09.9	oropharynx	4	0	0	0		II		0	1	1		0	1635	812	A07|B07	TUM_WinterLab_HPV-HNSCC_ddPCR_Plate_052
19	19Sp02	Oral rinse	cfDNA	HPV16 E7	0	86.7	0	0	2743	38592	50-60	0	curative	1	C09.9	oropharynx	4	0	0	0		II		0	1	1		0	1635	812	C07|D07	TUM_WinterLab_HPV-HNSCC_ddPCR_Plate_047
19	19Sp03	Oral rinse	cfDNA	HPV16 E7	0	115	0	0	3790	40746	50-60	0	curative	1	C09.9	oropharynx	4	0	0	0		II		0	1	1		0	1635	812	C07|D07	TUM_WinterLab_HPV-HNSCC_ddPCR_Plate_052
19	19Sp04	Oral rinse	cfDNA	HPV16 E7	0	26.7	0	0	967	43160	50-60	0	curative	1	C09.9	oropharynx	4	0	0	0		II		0	1	1		0	1635	812	E07|F07	TUM_WinterLab_HPV-HNSCC_ddPCR_Plate_047
19	19SpPD01	Oral rinse	gDNA	HPV16 E2	0	1340	0	0	27664	40666	50-60	0	curative	1	C09.9	oropharynx	4	0	0	0		II		0	1	1		0	1635	812	E07|F07	TUM_WinterLab_HPV-HNSCC_ddPCR_Plate_052
19	19SpPD01	Oral rinse	gDNA	HPV16 E6.FL.III	0	1370	0	0	31506	45789	50-60	0	curative	1	C09.9	oropharynx	4	0	0	0		II		0	1	1		0	1635	812	E02|F02	TUM_WinterLab_HPV-HNSCC_ddPCR_Plate_058
19	19SpPD02	Oral rinse	gDNA	HPV16 E2	0	1590	0	0	32232	43452	50-60	0	curative	1	C09.9	oropharynx	4	0	0	0		II		0	1	1		0	1635	812	A06|B06	TUM_WinterLab_HPV-HNSCC_ddPCR_Plate_041
19	19SpPD02	Oral rinse	gDNA	HPV16 E6.FL.III	0	1660	0	0	31709	41912	50-60	0	curative	1	C09.9	oropharynx	4	0	0	0		II		0	1	1		0	1635	812	C09|D09	TUM_WinterLab_HPV-HNSCC_ddPCR_Plate_044
19	19SpPD02	Oral rinse	gDNA	HPV16 E2	0	1590	0	0	32233	43452	50-60	0	curative	1	C09.9	oropharynx	4	0	0	0		II		0	1	1		0	1635	812	C06|D06	TUM_WinterLab_HPV-HNSCC_ddPCR_Plate_049
19	19SpPD03	Oral rinse	gDNA	HPV16 E2	0	1160	0	0	28161	44969	50-60	0	curative	1	C09.9	oropharynx	4	0	0	0		II		0	1	1		0	1635	812	C04|D04	TUM_WinterLab_HPV-HNSCC_ddPCR_Plate_043
19	19SpPD03	Oral rinse	gDNA	HPV16 E6.FL.III	0	1260	0	0	29218	44497	50-60	0	curative	1	C09.9	oropharynx	4	0	0	0		II		0	1	1		0	1635	812	C04|D04	TUM_WinterLab_HPV-HNSCC_ddPCR_Plate_044
19	19SpPD04	Oral rinse	gDNA	HPV16 E2	0	1250	0	0	30327	46281	50-60	0	curative	1	C09.9	oropharynx	4	0	0	0		II		0	1	1		0	1635	812	C04|D04	TUM_WinterLab_HPV-HNSCC_ddPCR_Plate_046
19	19SpPD04	Oral rinse	gDNA	HPV16 E6.FL.III	0	1390	0	0	32778	47299	50-60	0	curative	1	C09.9	oropharynx	4	0	0	0		II		0	1	1		0	1635	812	C04|D04	TUM_WinterLab_HPV-HNSCC_ddPCR_Plate_045
19	19T	FFPE	gDNA	HPV16 E2	0	63.3	0	0	2360	45036	50-60	0	curative	1	C09.9	oropharynx	4	0	0	0		II		0	1	1		0	1635	812	C04|D04	TUM_WinterLab_HPV-HNSCC_ddPCR_Plate_043
19	19T	FFPE	gDNA	HPV16 E6.FL.III	73.2	69.1	0.514406	2810	2660	46611	50-60	0	curative	1	C09.9	oropharynx	4	0	0	0		II		0	1	1		0	1635	812	C04|D04	TUM_WinterLab_HPV-HNSCC_ddPCR_Plate_042
19	19TR	FFPE	RNA	HPV16 E1-E4	0		0	0		45513	50-60	0	curative	1	C09.9	oropharynx	4	0	0	0		II		0	1	1		0	1635	812	C07|D07	TUM_WinterLab_HPV-HNSCC_ddPCR_Plate_011
19	19TR	FFPE	RNA	HPV16 E1-E4		0			0	90942	50-60	0	curative	1	C09.9	oropharynx	4	0	0	0		II		0	1	1		0	1635	812	C07|D07	TUM_WinterLab_HPV-HNSCC_ddPCR_Plate_012
19	19TR	FFPE	RNA	HPV16 E6*I	0		0	0		45429	50-60	0	curative	1	C09.9	oropharynx	4	0	0	0		II		0	1	1		0	1635	812	E04|F04	TUM_WinterLab_HPV-HNSCC_ddPCR_Plate_005
20	20 SpPD07	Oral rinse	gDNA	HPV16 E2	0	1920	0	0	27498	34155	50-60	1	curative	1	C09.0	oropharynx	2	1	0	0		I		0	1	1		0	1565	753	G10|H10	TUM_WinterLab_HPV-HNSCC_ddPCR_Plate_006
20	20 T	FFPE	gDNA	HPV16 E7	6440	247	0.963063	34126	6498	34270	50-60	1	curative	1	C09.0	oropharynx	2	1	0	0		I		0	1	1		0	1565	753	E09|F09	TUM_WinterLab_HPV-HNSCC_ddPCR_Plate_009
20	20 T	FFPE	gDNA	HPV16 E7	3420	236	0.935449	34082	6559	36051	50-60	1	curative	1	C09.0	oropharynx	2	1	0	0		I		0	1	1		0	1565	753	A07|B07	TUM_WinterLab_HPV-HNSCC_ddPCR_Plate_010
20	20BC01	Buffy Coat	gDNA	HPV16 E7	0	36.4	0	0	1066	34978	50-60	1	curative	1	C09.0	oropharynx	2	1	0	0		I		0	1	1		0	1565	753	C04|D04	TUM_WinterLab_HPV-HNSCC_ddPCR_Plate_005
20	20BC02	Buffy Coat	gDNA	HPV16 E7	0	44.7	0	0	3043	81648	50-60	1	curative	1	C09.0	oropharynx	2	1	0	0		I		0	1	1		0	1565	753	G09|H09	TUM_WinterLab_HPV-HNSCC_ddPCR_Plate_034
20	20BC03	Buffy Coat	gDNA	HPV16 E7	0	36.6	0	0	1206	39378	50-60	1	curative	1	C09.0	oropharynx	2	1	0	0		I		0	1	1		0	1565	753	G07|H07	TUM_WinterLab_HPV-HNSCC_ddPCR_Plate_006
20	20BC04	Buffy Coat	gDNA	HPV16 E7	0	85.4	0	0	2821	40279	50-60	1	curative	1	C09.0	oropharynx	2	1	0	0		I		0	1	1		0	1565	753	E05|F05	TUM_WinterLab_HPV-HNSCC_ddPCR_Plate_009
20	20BC05	Buffy Coat	gDNA	HPV16 E7	0	84.9	0	0	2772	39822	50-60	1	curative	1	C09.0	oropharynx	2	1	0	0		I		0	1	1		0	1565	753	A03|B03	TUM_WinterLab_HPV-HNSCC_ddPCR_Plate_010
20	20BC06	Buffy Coat	gDNA	HPV16 E7	0	76.5	0	0	2605	41370	50-60	1	curative	1	C09.0	oropharynx	2	1	0	0		I		0	1	1		0	1565	753	E09|F09	TUM_WinterLab_HPV-HNSCC_ddPCR_Plate_008
20	20BC06	Buffy Coat	gDNA	HPV16 E7	0	74.5	0	0	2744	44727	50-60	1	curative	1	C09.0	oropharynx	2	1	0	0		I		0	1	1		0	1565	753	G10|H10	TUM_WinterLab_HPV-HNSCC_ddPCR_Plate_010
20	20BC08	Buffy Coat	gDNA	HPV16 E7	0	74.1	0	0	2633	43146	50-60	1	curative	1	C09.0	oropharynx	2	1	0	0		I		0	1	1		0	1565	753	E02|F02	TUM_WinterLab_HPV-HNSCC_ddPCR_Plate_013
20	20P01	Blood	cfDNA	HPV16 E7	1.75	5.75	0.233333	49	161	33036	50-60	1	curative	1	C09.0	oropharynx	2	1	0	0		I		0	1	1		0	1565	753	A05|B05	TUM_WinterLab_HPV-HNSCC_ddPCR_Plate_040
20	20P01	Blood	cfDNA	HPV16 E2	1.04	6.58	0.136483	39	247	44305	50-60	1	curative	1	C09.0	oropharynx	2	1	0	0		I		0	1	1		0	1565	753	C07|D07	TUM_WinterLab_HPV-HNSCC_ddPCR_Plate_050
20	20P02	Blood	cfDNA	HPV16 E7	0	23.8	0	0	582	29030	50-60	1	curative	1	C09.0	oropharynx	2	1	0	0		I		0	1	1		0	1565	753	G07|H07	TUM_WinterLab_HPV-HNSCC_ddPCR_Plate_047
20	20P02	Blood	cfDNA	HPV16 E2	0	24.7	0	0	883	42534	50-60	1	curative	1	C09.0	oropharynx	2	1	0	0		I		0	1	1		0	1565	753	G07|H07	TUM_WinterLab_HPV-HNSCC_ddPCR_Plate_052
20	20P03	Blood	cfDNA	HPV16 E7	0	15.4	0	0	431	33085	50-60	1	curative	1	C09.0	oropharynx	2	1	0	0		I		0	1	1		0	1565	753	A08|B08	TUM_WinterLab_HPV-HNSCC_ddPCR_Plate_047
20	20P03	Blood	cfDNA	HPV16 E2	0	6.91	0	0	237	40472	50-60	1	curative	1	C09.0	oropharynx	2	1	0	0		I		0	1	1		0	1565	753	A08|B08	TUM_WinterLab_HPV-HNSCC_ddPCR_Plate_052
20	20P04	Blood	cfDNA	HPV16 E2	0	10.3	0	0	364	41869	50-60	1	curative	1	C09.0	oropharynx	2	1	0	0		I		0	1	1		0	1565	753	C06|D06	TUM_WinterLab_HPV-HNSCC_ddPCR_Plate_041
20	20P05	Blood	cfDNA	HPV16 E7	0	6.09	0	0	193	37387	50-60	1	curative	1	C09.0	oropharynx	2	1	0	0		I		0	1	1		0	1565	753	G08|H08	TUM_WinterLab_HPV-HNSCC_ddPCR_Plate_044
20	20P05	Blood	cfDNA	HPV16 E2	0	5.36	0	0	191	42045	50-60	1	curative	1	C09.0	oropharynx	2	1	0	0		I		0	1	1		0	1565	753	E06|F06	TUM_WinterLab_HPV-HNSCC_ddPCR_Plate_049
20	20P06	Blood	cfDNA	HPV16 E7	0	5.41	0	0	167	36373	50-60	1	curative	1	C09.0	oropharynx	2	1	0	0		I		0	1	1		0	1565	753	G03|H03	TUM_WinterLab_HPV-HNSCC_ddPCR_Plate_043
20	20P07	Blood	cfDNA	HPV16 E7	0.0618	7.59	0	2	245	38092	50-60	1	curative	1	C09.0	oropharynx	2	1	0	0		I		0	1	1		0	1565	753	G03|H03	TUM_WinterLab_HPV-HNSCC_ddPCR_Plate_044
20	20P07	Blood	cfDNA	HPV16 E2	0	8.23	0	0	299	42870	50-60	1	curative	1	C09.0	oropharynx	2	1	0	0		I		0	1	1		0	1565	753	G03|H03	TUM_WinterLab_HPV-HNSCC_ddPCR_Plate_046
20	20P08	Blood	cfDNA	HPV16 E7	0	6.29	0	0	194	36390	50-60	1	curative	1	C09.0	oropharynx	2	1	0	0		I		0	1	1		0	1565	753	G03|H03	TUM_WinterLab_HPV-HNSCC_ddPCR_Plate_045
20	20P08	Blood	cfDNA	HPV16 E2	0	6.2	0	0	223	42399	50-60	1	curative	1	C09.0	oropharynx	2	1	0	0		I		0	1	1		0	1565	753	G03|H03	TUM_WinterLab_HPV-HNSCC_ddPCR_Plate_042
20	20P09	Blood	cfDNA	HPV16 E7	0	8.06	0	0	233	34137	50-60	1	curative	1	C09.0	oropharynx	2	1	0	0		I		0	1	1		0	1565	753	E07|F07	TUM_WinterLab_HPV-HNSCC_ddPCR_Plate_011
20	20P09	Blood	cfDNA	HPV16 E2	0.0277	7.65	0	1	275	42413	50-60	1	curative	1	C09.0	oropharynx	2	1	0	0		I		0	1	1		0	1565	753	E07|F07	TUM_WinterLab_HPV-HNSCC_ddPCR_Plate_012
20	20P10	Blood	cfDNA	HPV16 E7	0	18	0	0	651	42976	50-60	1	curative	1	C09.0	oropharynx	2	1	0	0		I		0	1	1		0	1565	753	A05|B05	TUM_WinterLab_HPV-HNSCC_ddPCR_Plate_005
20	20P10	Blood	cfDNA	HPV16 E7	0	17	0	0	629	43886	50-60	1	curative	1	C09.0	oropharynx	2	1	0	0		I		0	1	1		0	1565	753	G04|H04	TUM_WinterLab_HPV-HNSCC_ddPCR_Plate_005
20	20P10	Blood	cfDNA	HPV16 E2	0	6.51	0	0	234	42424	50-60	1	curative	1	C09.0	oropharynx	2	1	0	0		I		0	1	1		0	1565	753	C10|D10	TUM_WinterLab_HPV-HNSCC_ddPCR_Plate_034
20	20P11	Blood	cfDNA	HPV16 E7	0	8.19	0	0	313	45133	50-60	1	curative	1	C09.0	oropharynx	2	1	0	0		I		0	1	1		0	1565	753	E06|F06	TUM_WinterLab_HPV-HNSCC_ddPCR_Plate_041
20	20P11	Blood	cfDNA	HPV16 E2	0	8.03	0	0	280	41166	50-60	1	curative	1	C09.0	oropharynx	2	1	0	0		I		0	1	1		0	1565	753	G06|H06	TUM_WinterLab_HPV-HNSCC_ddPCR_Plate_049
20	20P12	Blood	cfDNA	HPV16 E7	0	20.4	0	0	763	44483	50-60	1	curative	1	C09.0	oropharynx	2	1	0	0		I		0	1	1		0	1565	753	E03|F03	TUM_WinterLab_HPV-HNSCC_ddPCR_Plate_033
20	20P12	Blood	cfDNA	HPV16 E2	0	22.6	0	0	821	43241	50-60	1	curative	1	C09.0	oropharynx	2	1	0	0		I		0	1	1		0	1565	753	G07|H07	TUM_WinterLab_HPV-HNSCC_ddPCR_Plate_011
20	20R01	Blood	RNA	HPV16 E2	0	25.1	0	0	951	45013	50-60	1	curative	1	C09.0	oropharynx	2	1	0	0		I		0	1	1		0	1565	753	G07|H07	TUM_WinterLab_HPV-HNSCC_ddPCR_Plate_012
20	20R01	Blood	RNA	HPV16 E6*I	0	72.7	0	0	2621	43741	50-60	1	curative	1	C09.0	oropharynx	2	1	0	0		I		0	1	1		0	1565	753	A06|B06	TUM_WinterLab_HPV-HNSCC_ddPCR_Plate_005
20	20R01	Blood	RNA	HPV16 E2	0	68.3	0	0	2318	41098	50-60	1	curative	1	C09.0	oropharynx	2	1	0	0		I		0	1	1		0	1565	753	E05|F05	TUM_WinterLab_HPV-HNSCC_ddPCR_Plate_007
20	20R01	Blood	RNA	HPV16 E1-E4	0	69.1	0	0	2396	42009	50-60	1	curative	1	C09.0	oropharynx	2	1	0	0		I		0	1	1		0	1565	753	C09|D09	TUM_WinterLab_HPV-HNSCC_ddPCR_Plate_007
20	20R01	Blood	RNA	HPV16 E7	0	108	0	0	3756	42691	50-60	1	curative	1	C09.0	oropharynx	2	1	0	0		I		0	1	1		0	1565	753	C11|D11	TUM_WinterLab_HPV-HNSCC_ddPCR_Plate_007
20	20R02	Blood	RNA	HPV16 E6*I	0	62.6	0	0	2385	46037	50-60	1	curative	1	C09.0	oropharynx	2	1	0	0		I		0	1	1		0	1565	753	E11|F11	TUM_WinterLab_HPV-HNSCC_ddPCR_Plate_007
20	20R02	Blood	RNA	HPV16 E2	0	58.1	0	0	2103	43668	50-60	1	curative	1	C09.0	oropharynx	2	1	0	0		I		0	1	1		0	1565	753	G05|H05	TUM_WinterLab_HPV-HNSCC_ddPCR_Plate_005
20	20R02	Blood	RNA	HPV16 E1-E4	0	57.6	0	0	2080	43524	50-60	1	curative	1	C09.0	oropharynx	2	1	0	0		I		0	1	1		0	1565	753	G10|H10	TUM_WinterLab_HPV-HNSCC_ddPCR_Plate_034
20	20R02	Blood	RNA	HPV16 E7	0	65.3	0	0	2297	42572	50-60	1	curative	1	C09.0	oropharynx	2	1	0	0		I		0	1	1		0	1565	753	C05|D05	TUM_WinterLab_HPV-HNSCC_ddPCR_Plate_039
20	20R03	Blood	RNA	HPV16 E6*I	0	67.4	0	0	2502	44937	50-60	1	curative	1	C09.0	oropharynx	2	1	0	0		I		0	1	1		0	1565	753	A08|B08	TUM_WinterLab_HPV-HNSCC_ddPCR_Plate_006
20	20R03	Blood	RNA	HPV16 E2	0	67.8	0	0	2346	41885	50-60	1	curative	1	C09.0	oropharynx	2	1	0	0		I		0	1	1		0	1565	753	A02|B02	TUM_WinterLab_HPV-HNSCC_ddPCR_Plate_009
20	20R03	Blood	RNA	HPV16 E1-E4	0	64.6	0	0	2330	43589	50-60	1	curative	1	C09.0	oropharynx	2	1	0	0		I		0	1	1		0	1565	753	C02|D02	TUM_WinterLab_HPV-HNSCC_ddPCR_Plate_009
20	20R03	Blood	RNA	HPV16 E7	0	73.3	0	0	2613	43257	50-60	1	curative	1	C09.0	oropharynx	2	1	0	0		I		0	1	1		0	1565	753	C03|D03	TUM_WinterLab_HPV-HNSCC_ddPCR_Plate_008
20	20Sp01	Oral rinse	cfDNA	HPV16 E7	0	18.6	0	0	635	40563	50-60	1	curative	1	C09.0	oropharynx	2	1	0	0		I		0	1	1		0	1565	753	E03|F03	TUM_WinterLab_HPV-HNSCC_ddPCR_Plate_008
20	20Sp02	Oral rinse	cfDNA	HPV16 E7	0	4.66	0	0	158	39994	50-60	1	curative	1	C09.0	oropharynx	2	1	0	0		I		0	1	1		0	1565	753	G09|H09	TUM_WinterLab_HPV-HNSCC_ddPCR_Plate_008
20	20Sp03	Oral rinse	cfDNA	HPV16 E7	0	3.27	0	0	105	37779	50-60	1	curative	1	C09.0	oropharynx	2	1	0	0		I		0	1	1		0	1565	753	A10|B10	TUM_WinterLab_HPV-HNSCC_ddPCR_Plate_008
20	20Sp04	Oral rinse	cfDNA	HPV16 E7	0	8.2	0	0	282	40601	50-60	1	curative	1	C09.0	oropharynx	2	1	0	0		I		0	1	1		0	1565	753	G11|H11	TUM_WinterLab_HPV-HNSCC_ddPCR_Plate_009
20	20Sp05	Oral rinse	cfDNA	HPV16 E7	0	12.2	0	0	442	42990	50-60	1	curative	1	C09.0	oropharynx	2	1	0	0		I		0	1	1		0	1565	753	G06|H06	TUM_WinterLab_HPV-HNSCC_ddPCR_Plate_025
20	20SpPD01	Oral rinse	gDNA	HPV16 E2	0	1180	0	0	28143	44514	50-60	1	curative	1	C09.0	oropharynx	2	1	0	0		I		0	1	1		0	1565	753	C02|D02	TUM_WinterLab_HPV-HNSCC_ddPCR_Plate_040
20	20SpPD01	Oral rinse	gDNA	HPV16 E6.FL.III	0	1330	0	0	30448	45004	50-60	1	curative	1	C09.0	oropharynx	2	1	0	0		I		0	1	1		0	1565	753	A03|B03	TUM_WinterLab_HPV-HNSCC_ddPCR_Plate_050
20	20SpPD02	Oral rinse	gDNA	HPV16 E2	0	1330	0	0	30766	45429	50-60	1	curative	1	C09.0	oropharynx	2	1	0	0		I		0	1	1		0	1565	753	A07|B07	TUM_WinterLab_HPV-HNSCC_ddPCR_Plate_025
20	20SpPD02	Oral rinse	gDNA	HPV16 E6.FL.III	0	1380	0	0	32220	46659	50-60	1	curative	1	C09.0	oropharynx	2	1	0	0		I		0	1	1		0	1565	753	C02|D02	TUM_WinterLab_HPV-HNSCC_ddPCR_Plate_047
20	20SpPD03	Oral rinse	gDNA	HPV16 E7	0	1150	0	0	27784	44636	50-60	1	curative	1	C09.0	oropharynx	2	1	0	0		I		0	1	1		0	1565	753	C02|D02	TUM_WinterLab_HPV-HNSCC_ddPCR_Plate_052
20	20SpPD03	Oral rinse	gDNA	HPV16 E2	0	1130	0	0	27335	44281	50-60	1	curative	1	C09.0	oropharynx	2	1	0	0		I		0	1	1		0	1565	753	G06|H06	TUM_WinterLab_HPV-HNSCC_ddPCR_Plate_041
20	20SpPD03	Oral rinse	gDNA	HPV16 E6.FL.III	0	1130	0	0	28167	45673	50-60	1	curative	1	C09.0	oropharynx	2	1	0	0		I		0	1	1		0	1565	753	A07|B07	TUM_WinterLab_HPV-HNSCC_ddPCR_Plate_049
20	20SpPD04	Oral rinse	gDNA	HPV16 E2	0	1160	0	0	28244	45146	50-60	1	curative	1	C09.0	oropharynx	2	1	0	0		I		0	1	1		0	1565	753	A08|B08	TUM_WinterLab_HPV-HNSCC_ddPCR_Plate_011
20	20SpPD04	Oral rinse	gDNA	HPV16 E6.FL.III	0	1250	0	0	29959	45859	50-60	1	curative	1	C09.0	oropharynx	2	1	0	0		I		0	1	1		0	1565	753	A08|B08	TUM_WinterLab_HPV-HNSCC_ddPCR_Plate_012
20	20SpPD06	Oral rinse	gDNA	HPV16 E7	0	1260	0	0	29521	44831	50-60	1	curative	1	C09.0	oropharynx	2	1	0	0		I		0	1	1		0	1565	753	E06|F06	TUM_WinterLab_HPV-HNSCC_ddPCR_Plate_005
20	20SpPD06	Oral rinse	gDNA	HPV16 E2	0	1790	0	0	34604	44228	50-60	1	curative	1	C09.0	oropharynx	2	1	0	0		I		0	1	1		0	1565	753	E07|F07	TUM_WinterLab_HPV-HNSCC_ddPCR_Plate_016
20	20SpPD06	Oral rinse	gDNA	HPV16 E6.FL.III	0	1730	0	0	35198	45724	50-60	1	curative	1	C09.0	oropharynx	2	1	0	0		I		0	1	1		0	1565	753	E02|F02	TUM_WinterLab_HPV-HNSCC_ddPCR_Plate_024
20	20SpPD07	Oral rinse	gDNA	HPV16 E7	0	1490	0	0	28999	40334	50-60	1	curative	1	C09.0	oropharynx	2	1	0	0		I		0	1	1		0	1565	753	C06|D06	TUM_WinterLab_HPV-HNSCC_ddPCR_Plate_005
20	20SpPD07	Oral rinse	gDNA	HPV16 E2	0	1480	0	0	31851	44470	50-60	1	curative	1	C09.0	oropharynx	2	1	0	0		I		0	1	1		0	1565	753	C11|D11	TUM_WinterLab_HPV-HNSCC_ddPCR_Plate_034
20	20SpPD07	Oral rinse	gDNA	HPV16 E6.FL.III	0	1410	0	0	32546	46592	50-60	1	curative	1	C09.0	oropharynx	2	1	0	0		I		0	1	1		0	1565	753	C02|D02	TUM_WinterLab_HPV-HNSCC_ddPCR_Plate_016
20	20T	FFPE	gDNA	HPV16 E2	7520	335	0.957352	42817	10624	42889	50-60	1	curative	1	C09.0	oropharynx	2	1	0	0		I		0	1	1		0	1565	753	C04|D04	TUM_WinterLab_HPV-HNSCC_ddPCR_Plate_020
20	20T	FFPE	gDNA	HPV16 E6.FL.III	10000	508	0.951656	46073	16147	46082	50-60	1	curative	1	C09.0	oropharynx	2	1	0	0		I		0	1	1		0	1565	753	C03|D03	TUM_WinterLab_HPV-HNSCC_ddPCR_Plate_017
20	20T	FFPE	gDNA	HPV16 E6.FL.III	6720	316	0.955088	46133	10899	46286	50-60	1	curative	1	C09.0	oropharynx	2	1	0	0		I		0	1	1		0	1565	753	C06|D06	TUM_WinterLab_HPV-HNSCC_ddPCR_Plate_023
20	20TR	FFPE	RNA	HPV16 E2	3.7	0.282	0.929181	131	10	41765	50-60	1	curative	1	C09.0	oropharynx	2	1	0	0		I		0	1	1		0	1565	753	C04|D04	TUM_WinterLab_HPV-HNSCC_ddPCR_Plate_038
20	20TR	FFPE	RNA	HPV16 E6.FL.III	10.1	0.127	0.987582	394	5	46271	50-60	1	curative	1	C09.0	oropharynx	2	1	0	0		I		0	1	1		0	1565	753	A07|B07	TUM_WinterLab_HPV-HNSCC_ddPCR_Plate_040
20	20TR	FFPE	RNA	HPV16 E1-E4	1.22	0.138	0.89838	44	5	42563	50-60	1	curative	1	C09.0	oropharynx	2	1	0	0		I		0	1	1		0	1565	753	C10|D10	TUM_WinterLab_HPV-HNSCC_ddPCR_Plate_050
20	20TR	FFPE	RNA	HPV16 E6*I	10.2	0.207	0.98011	392	8	45430	50-60	1	curative	1	C09.0	oropharynx	2	1	0	0		I		0	1	1		0	1565	753	A04|B04	TUM_WinterLab_HPV-HNSCC_ddPCR_Plate_024
20	20TR	FFPE	RNA	HPV16 E2	0	0.282	0	0	10	41765	50-60	1	curative	1	C09.0	oropharynx	2	1	0	0		I		0	1	1		0	1565	753	G04|H04	TUM_WinterLab_HPV-HNSCC_ddPCR_Plate_048
20	20TR	FFPE	RNA	HPV16 E7	8.45	0.254	0.970818	299	9	41766	50-60	1	curative	1	C09.0	oropharynx	2	1	0	0		I		0	1	1		0	1565	753	G05|H05	TUM_WinterLab_HPV-HNSCC_ddPCR_Plate_054
21	21 T	FFPE	gDNA	HPV16 E7	0	249	0	0	7485	39190	50-60	0	curative	1	C09.9	oropharynx	3	0	0	0	2	II	253	1	1	1		0	1546	657	A07|B07	TUM_WinterLab_HPV-HNSCC_ddPCR_Plate_041
21	21 T	FFPE	gDNA	HPV16 E7	0	242	0	0	7427	39975	50-60	0	curative	1	C09.9	oropharynx	3	0	0	0	2	II	253	1	1	1		0	1546	657	C05|D05	TUM_WinterLab_HPV-HNSCC_ddPCR_Plate_059
21	21BC01	Buffy Coat	gDNA	HPV16 E7	0	19.8	0	0	638	38178	50-60	0	curative	1	C09.9	oropharynx	3	0	0	0	2	II	253	1	1	1		0	1546	657	C05|D05|G09|H09	TUM_WinterLab_HPV-HNSCC_ddPCR_Plate_059
21	21BC02	Buffy Coat	gDNA	HPV16 E7	0	66.4	0	0	2156	39293	50-60	0	curative	1	C09.9	oropharynx	3	0	0	0	2	II	253	1	1	1		0	1546	657	G09|H09	TUM_WinterLab_HPV-HNSCC_ddPCR_Plate_059
21	21BC03	Buffy Coat	gDNA	HPV16 E7	0	79.1	0	0	2641	40605	50-60	0	curative	1	C09.9	oropharynx	3	0	0	0	2	II	253	1	1	1		0	1546	657	G09|H09	TUM_WinterLab_HPV-HNSCC_ddPCR_Plate_059
21	21BC04	Buffy Coat	gDNA	HPV16 E7	0	61.1	0	0	1964	38795	50-60	0	curative	1	C09.9	oropharynx	3	0	0	0	2	II	253	1	1	1		0	1546	657	C08|D08	TUM_WinterLab_HPV-HNSCC_ddPCR_Plate_011
21	21BC04	Buffy Coat	gDNA	HPV16 E7	0	75.3	0	0	2473	39890	50-60	0	curative	1	C09.9	oropharynx	3	0	0	0	2	II	253	1	1	1		0	1546	657	C08|D08	TUM_WinterLab_HPV-HNSCC_ddPCR_Plate_012
21	21P01	Blood	cfDNA	HPV16 E7	0	37	0	0	959	30995	50-60	0	curative	1	C09.9	oropharynx	3	0	0	0	2	II	253	1	1	1		0	1546	657	A07|B07	TUM_WinterLab_HPV-HNSCC_ddPCR_Plate_005
21	21P01	Blood	cfDNA	HPV16 E2	0	30	0	0	1083	43011	50-60	0	curative	1	C09.9	oropharynx	3	0	0	0	2	II	253	1	1	1		0	1546	657	E09|F09	TUM_WinterLab_HPV-HNSCC_ddPCR_Plate_007
21	21P02	Blood	cfDNA	HPV16 E2	0	16.2	0	0	584	42653	50-60	0	curative	1	C09.9	oropharynx	3	0	0	0	2	II	253	1	1	1		0	1546	657	G06|H06	TUM_WinterLab_HPV-HNSCC_ddPCR_Plate_005
21	21P03	Blood	cfDNA	HPV16 E2	0	13.2	0	0	497	44678	50-60	0	curative	1	C09.9	oropharynx	3	0	0	0	2	II	253	1	1	1		0	1546	657	E11|F11	TUM_WinterLab_HPV-HNSCC_ddPCR_Plate_034
21	21P04	Blood	cfDNA	HPV16 E7	0	10.4	0	0	340	38527	50-60	0	curative	1	C09.9	oropharynx	3	0	0	0	2	II	253	1	1	1		0	1546	657	C08|D08	TUM_WinterLab_HPV-HNSCC_ddPCR_Plate_006
21	21P04	Blood	cfDNA	HPV16 E2	0	9.79	0	0	338	40802	50-60	0	curative	1	C09.9	oropharynx	3	0	0	0	2	II	253	1	1	1		0	1546	657	C10|D10	TUM_WinterLab_HPV-HNSCC_ddPCR_Plate_008
21	21P05	Blood	cfDNA	HPV16 E7	0	13.2	0	0	429	38471	50-60	0	curative	1	C09.9	oropharynx	3	0	0	0	2	II	253	1	1	1		0	1546	657	G06|H06	TUM_WinterLab_HPV-HNSCC_ddPCR_Plate_036
21	21P05	Blood	cfDNA	HPV16 E2	0	13.2	0	0	462	41448	50-60	0	curative	1	C09.9	oropharynx	3	0	0	0	2	II	253	1	1	1		0	1546	657	E07|F07	TUM_WinterLab_HPV-HNSCC_ddPCR_Plate_050
21	21P06	Blood	cfDNA	HPV16 E7	0.0308	18.2	0	1	587	38256	50-60	0	curative	1	C09.9	oropharynx	3	0	0	0	2	II	253	1	1	1		0	1546	657	C07|D07	TUM_WinterLab_HPV-HNSCC_ddPCR_Plate_049
21	21Sp01	Oral rinse	cfDNA	HPV16 E7	0	3.09	0	0	97	36972	50-60	0	curative	1	C09.9	oropharynx	3	0	0	0	2	II	253	1	1	1		0	1546	657	E08|F08	TUM_WinterLab_HPV-HNSCC_ddPCR_Plate_011
21	21Sp02	Oral rinse	cfDNA	HPV16 E7	0	7.03	0	0	210	35258	50-60	0	curative	1	C09.9	oropharynx	3	0	0	0	2	II	253	1	1	1		0	1546	657	E08|F08	TUM_WinterLab_HPV-HNSCC_ddPCR_Plate_012
21	21Sp03	Oral rinse	cfDNA	HPV16 E7	0	41	0	0	1360	39722	50-60	0	curative	1	C09.9	oropharynx	3	0	0	0	2	II	253	1	1	1		0	1546	657	E07|F07	TUM_WinterLab_HPV-HNSCC_ddPCR_Plate_005
21	21Sp04	Oral rinse	cfDNA	HPV16 E7	0	13.1	0	0	433	38979	50-60	0	curative	1	C09.9	oropharynx	3	0	0	0	2	II	253	1	1	1		0	1546	657	G09|H09	TUM_WinterLab_HPV-HNSCC_ddPCR_Plate_007
21	21SpPD01	Oral rinse	gDNA	HPV16 E7	0	435	0	0	12759	41318	50-60	0	curative	1	C09.9	oropharynx	3	0	0	0	2	II	253	1	1	1		0	1546	657	G09|H09	TUM_WinterLab_HPV-HNSCC_ddPCR_Plate_009
21	21SpPD01	Oral rinse	gDNA	HPV16 E2	0	729	0	0	20561	44506	50-60	0	curative	1	C09.9	oropharynx	3	0	0	0	2	II	253	1	1	1		0	1546	657	C05|D05	TUM_WinterLab_HPV-HNSCC_ddPCR_Plate_010
21	21SpPD01	Oral rinse	gDNA	HPV16 E6.FL.III	0	775	0	0	22159	45939	50-60	0	curative	1	C09.9	oropharynx	3	0	0	0	2	II	253	1	1	1		0	1546	657	C06|D06	TUM_WinterLab_HPV-HNSCC_ddPCR_Plate_014
21	21SpPD02	Oral rinse	gDNA	HPV16 E7	0	741	0	0	18863	40367	50-60	0	curative	1	C09.9	oropharynx	3	0	0	0	2	II	253	1	1	1		0	1546	657	C07|D07	TUM_WinterLab_HPV-HNSCC_ddPCR_Plate_005
21	21SpPD02	Oral rinse	gDNA	HPV16 E2	0	1240	0	0	29195	44759	50-60	0	curative	1	C09.9	oropharynx	3	0	0	0	2	II	253	1	1	1		0	1546	657	G11|H11	TUM_WinterLab_HPV-HNSCC_ddPCR_Plate_034
21	21SpPD02	Oral rinse	gDNA	HPV16 E6.FL.III	0	1300	0	0	31779	47464	50-60	0	curative	1	C09.9	oropharynx	3	0	0	0	2	II	253	1	1	1		0	1546	657	E08|F08	TUM_WinterLab_HPV-HNSCC_ddPCR_Plate_006
21	21SpPD03	Oral rinse	gDNA	HPV16 E2	0	1190	0	0	29088	45706	50-60	0	curative	1	C09.9	oropharynx	3	0	0	0	2	II	253	1	1	1		0	1546	657	G05|H05	TUM_WinterLab_HPV-HNSCC_ddPCR_Plate_009
21	21SpPD03	Oral rinse	gDNA	HPV16 E6.FL.III	0	1250	0	0	30429	46439	50-60	0	curative	1	C09.9	oropharynx	3	0	0	0	2	II	253	1	1	1		0	1546	657	C03|D03	TUM_WinterLab_HPV-HNSCC_ddPCR_Plate_010
21	21SpPD04	Oral rinse	gDNA	HPV16 E2	0	1190	0	0	28926	45401	50-60	0	curative	1	C09.9	oropharynx	3	0	0	0	2	II	253	1	1	1		0	1546	657	E11|F11	TUM_WinterLab_HPV-HNSCC_ddPCR_Plate_013
21	21SpPD04	Oral rinse	gDNA	HPV16 E6.FL.III	0	1260	0	0	29829	45473	50-60	0	curative	1	C09.9	oropharynx	3	0	0	0	2	II	253	1	1	1		0	1546	657	G10|H10	TUM_WinterLab_HPV-HNSCC_ddPCR_Plate_008
21	21SpPD05	Oral rinse	gDNA	HPV16 E2	0	1240	0	0	29499	45339	50-60	0	curative	1	C09.9	oropharynx	3	0	0	0	2	II	253	1	1	1		0	1546	657	A11|B11	TUM_WinterLab_HPV-HNSCC_ddPCR_Plate_010
21	21SpPD05	Oral rinse	gDNA	HPV16 E6.FL.III	0	1310	0	0	30238	44987	50-60	0	curative	1	C09.9	oropharynx	3	0	0	0	2	II	253	1	1	1		0	1546	657	A09|B09	TUM_WinterLab_HPV-HNSCC_ddPCR_Plate_014
21	21SpPR01	Oral rinse	RNA	HPV16 E7	0	0.138	0	0	4	34220	50-60	0	curative	1	C09.9	oropharynx	3	0	0	0	2	II	253	1	1	1		0	1546	657	A02|B02	TUM_WinterLab_HPV-HNSCC_ddPCR_Plate_013
21	21T	FFPE	gDNA	HPV16 E2	0	263	0	0	8987	44793	50-60	0	curative	1	C09.9	oropharynx	3	0	0	0	2	II	253	1	1	1		0	1546	657	C07|D07	TUM_WinterLab_HPV-HNSCC_ddPCR_Plate_036
21	21T	FFPE	gDNA	HPV16 E6.FL.III	0	217	0	0	7761	46153	50-60	0	curative	1	C09.9	oropharynx	3	0	0	0	2	II	253	1	1	1		0	1546	657	G07|H07	TUM_WinterLab_HPV-HNSCC_ddPCR_Plate_050
21	21T	FFPE	gDNA	HPV16 E6.FL.III	0	270	0	0	9526	46419	50-60	0	curative	1	C09.9	oropharynx	3	0	0	0	2	II	253	1	1	1		0	1546	657	A10|B10	TUM_WinterLab_HPV-HNSCC_ddPCR_Plate_031
21	21TR	FFPE	RNA	HPV16 E2	0.0292	0	0	1	0	40291	50-60	0	curative	1	C09.9	oropharynx	3	0	0	0	2	II	253	1	1	1		0	1546	657	E07|F07	TUM_WinterLab_HPV-HNSCC_ddPCR_Plate_041
21	21TR	FFPE	RNA	HPV16 E6.FL.III	0	0.104	0	0	4	45368	50-60	0	curative	1	C09.9	oropharynx	3	0	0	0	2	II	253	1	1	1		0	1546	657	E07|F07	TUM_WinterLab_HPV-HNSCC_ddPCR_Plate_049
21	21TR	FFPE	RNA	HPV16 E1-E4	0	0.135	0	0	5	43606	50-60	0	curative	1	C09.9	oropharynx	3	0	0	0	2	II	253	1	1	1		0	1546	657	C02|D02	TUM_WinterLab_HPV-HNSCC_ddPCR_Plate_059
21	21TR	FFPE	RNA	HPV16 E6*I	0	0.0506	0	0	2	46486	50-60	0	curative	1	C09.9	oropharynx	3	0	0	0	2	II	253	1	1	1		0	1546	657	C02|D02|G06|H06	TUM_WinterLab_HPV-HNSCC_ddPCR_Plate_059
21	21TR	FFPE	RNA	HPV16 E2	0	0	0	0	0	40291	50-60	0	curative	1	C09.9	oropharynx	3	0	0	0	2	II	253	1	1	1		0	1546	657	G06|H06	TUM_WinterLab_HPV-HNSCC_ddPCR_Plate_059
21	21TR	FFPE	RNA	HPV16 E7	0	0.249	0	0	9	42471	50-60	0	curative	1	C09.9	oropharynx	3	0	0	0	2	II	253	1	1	1		0	1546	657	G08|H08	TUM_WinterLab_HPV-HNSCC_ddPCR_Plate_011
22	22 T	FFPE	gDNA	HPV16 E7	0	226	0	0	6857	39311	60-70	1	curative	0	C03.1	Lip and oral cavity	4a	2c	0	1	2	IVA	596	1	1	0	1411	1		1025	G08|H08	TUM_WinterLab_HPV-HNSCC_ddPCR_Plate_012
22	22 T	FFPE	gDNA	HPV16 E7	0	216	0	0	6357	37938	60-70	1	curative	0	C03.1	Lip and oral cavity	4a	2c	0	1	2	IVA	596	1	1	0	1411	1		1025	A08|B08	TUM_WinterLab_HPV-HNSCC_ddPCR_Plate_005
22	22BC01	Buffy Coat	gDNA	HPV16 E7	0	29.6	0	0	919	37003	60-70	1	curative	0	C03.1	Lip and oral cavity	4a	2c	0	1	2	IVA	596	1	1	0	1411	1		1025	A10|B10	TUM_WinterLab_HPV-HNSCC_ddPCR_Plate_009
22	22BC02	Buffy Coat	gDNA	HPV16 E7	0	74.2	0	0	2474	40477	60-70	1	curative	0	C03.1	Lip and oral cavity	4a	2c	0	1	2	IVA	596	1	1	0	1411	1		1025	E06|F06	TUM_WinterLab_HPV-HNSCC_ddPCR_Plate_014
22	22BC03	Buffy Coat	gDNA	HPV16 E7	0	95.5	0	0	3195	40970	60-70	1	curative	0	C03.1	Lip and oral cavity	4a	2c	0	1	2	IVA	596	1	1	0	1411	1		1025	G07|H07	TUM_WinterLab_HPV-HNSCC_ddPCR_Plate_016
22	22BC04	Buffy Coat	gDNA	HPV16 E7	0	55.5	0	0	1802	39110	60-70	1	curative	0	C03.1	Lip and oral cavity	4a	2c	0	1	2	IVA	596	1	1	0	1411	1		1025	G07|H07	TUM_WinterLab_HPV-HNSCC_ddPCR_Plate_005
22	22P01	Blood	cfDNA	HPV16 E7	0	4.87	0	0	119	28824	60-70	1	curative	0	C03.1	Lip and oral cavity	4a	2c	0	1	2	IVA	596	1	1	0	1411	1		1025	C12|D12	TUM_WinterLab_HPV-HNSCC_ddPCR_Plate_034
22	22P01	Blood	cfDNA	HPV16 E2	0	5.5	0	0	195	41803	60-70	1	curative	0	C03.1	Lip and oral cavity	4a	2c	0	1	2	IVA	596	1	1	0	1411	1		1025	A06|B06	TUM_WinterLab_HPV-HNSCC_ddPCR_Plate_009
22	22P02	Blood	cfDNA	HPV16 E7	0	3.48	0	0	92	31123	60-70	1	curative	0	C03.1	Lip and oral cavity	4a	2c	0	1	2	IVA	596	1	1	0	1411	1		1025	G11|H11	TUM_WinterLab_HPV-HNSCC_ddPCR_Plate_013
22	22P03	Blood	cfDNA	HPV16 E7	0	12.1	0	0	380	37218	60-70	1	curative	0	C03.1	Lip and oral cavity	4a	2c	0	1	2	IVA	596	1	1	0	1411	1		1025	E02|F02	TUM_WinterLab_HPV-HNSCC_ddPCR_Plate_016
22	22P04	Blood	cfDNA	HPV16 E7	0	10.6	0	0	341	37983	60-70	1	curative	0	C03.1	Lip and oral cavity	4a	2c	0	1	2	IVA	596	1	1	0	1411	1		1025	E03|F03	TUM_WinterLab_HPV-HNSCC_ddPCR_Plate_017
22	22Sp01	Oral rinse	cfDNA	HPV16 E7	0	0.9	0	0	29	37902	60-70	1	curative	0	C03.1	Lip and oral cavity	4a	2c	0	1	2	IVA	596	1	1	0	1411	1		1025	G03|H03	TUM_WinterLab_HPV-HNSCC_ddPCR_Plate_017
22	22Sp02	Oral rinse	cfDNA	HPV16 E7	0	1.09	0	0	18	19507	60-70	1	curative	0	C03.1	Lip and oral cavity	4a	2c	0	1	2	IVA	596	1	1	0	1411	1		1025	G07|H07	TUM_WinterLab_HPV-HNSCC_ddPCR_Plate_039
22	22Sp03	Oral rinse	cfDNA	HPV16 E7	0	5.95	0	0	196	38857	60-70	1	curative	0	C03.1	Lip and oral cavity	4a	2c	0	1	2	IVA	596	1	1	0	1411	1		1025	C12|D12	TUM_WinterLab_HPV-HNSCC_ddPCR_Plate_013
22	22SpPD01	Oral rinse	gDNA	HPV16 E2	0	1.65	0	0	61	43582	60-70	1	curative	0	C03.1	Lip and oral cavity	4a	2c	0	1	2	IVA	596	1	1	0	1411	1		1025	C09|D09	TUM_WinterLab_HPV-HNSCC_ddPCR_Plate_014
22	22SpPD01	Oral rinse	gDNA	HPV16 E6.FL.III	0	1.29	0	0	51	46699	60-70	1	curative	0	C03.1	Lip and oral cavity	4a	2c	0	1	2	IVA	596	1	1	0	1411	1		1025	E07|F07	TUM_WinterLab_HPV-HNSCC_ddPCR_Plate_036
22	22SpPD02	Oral rinse	gDNA	HPV16 E2	0	24.5	0	0	928	44964	60-70	1	curative	0	C03.1	Lip and oral cavity	4a	2c	0	1	2	IVA	596	1	1	0	1411	1		1025	A08|B08	TUM_WinterLab_HPV-HNSCC_ddPCR_Plate_050
22	22SpPD02	Oral rinse	gDNA	HPV16 E6.FL.III	0	25.3	0	0	958	45083	60-70	1	curative	0	C03.1	Lip and oral cavity	4a	2c	0	1	2	IVA	596	1	1	0	1411	1		1025	C10|D10	TUM_WinterLab_HPV-HNSCC_ddPCR_Plate_031
22	22SpPD03	Oral rinse	gDNA	HPV16 E2	0	166	0	0	6113	46356	60-70	1	curative	0	C03.1	Lip and oral cavity	4a	2c	0	1	2	IVA	596	1	1	0	1411	1		1025	G07|H07	TUM_WinterLab_HPV-HNSCC_ddPCR_Plate_041
22	22SpPD03	Oral rinse	gDNA	HPV16 E6.FL.III	0.0259	174	0	1	6252	45367	60-70	1	curative	0	C03.1	Lip and oral cavity	4a	2c	0	1	2	IVA	596	1	1	0	1411	1		1025	A09|B09	TUM_WinterLab_HPV-HNSCC_ddPCR_Plate_011
22	22T	FFPE	gDNA	HPV16 E2	0	285	0	0	9482	44054	60-70	1	curative	0	C03.1	Lip and oral cavity	4a	2c	0	1	2	IVA	596	1	1	0	1411	1		1025	A09|B09	TUM_WinterLab_HPV-HNSCC_ddPCR_Plate_012
22	22T	FFPE	gDNA	HPV16 E6.FL.III	0.0509	185	0	2	6720	46237	60-70	1	curative	0	C03.1	Lip and oral cavity	4a	2c	0	1	2	IVA	596	1	1	0	1411	1		1025	E08|F08	TUM_WinterLab_HPV-HNSCC_ddPCR_Plate_005
22	22T	FFPE	gDNA	HPV16 E6.FL.III	0	287	0	0	9680	44754	60-70	1	curative	0	C03.1	Lip and oral cavity	4a	2c	0	1	2	IVA	596	1	1	0	1411	1		1025	C08|D08	TUM_WinterLab_HPV-HNSCC_ddPCR_Plate_005
22	22TR	FFPE	RNA	HPV16 E2	0	0.418	0	0	14	39428	60-70	1	curative	0	C03.1	Lip and oral cavity	4a	2c	0	1	2	IVA	596	1	1	0	1411	1		1025	E12|F12	TUM_WinterLab_HPV-HNSCC_ddPCR_Plate_034
22	22TR	FFPE	RNA	HPV16 E6.FL.III	0	0.534	0	0	21	46309	60-70	1	curative	0	C03.1	Lip and oral cavity	4a	2c	0	1	2	IVA	596	1	1	0	1411	1		1025	A08|B08	TUM_WinterLab_HPV-HNSCC_ddPCR_Plate_041
22	22TR	FFPE	RNA	HPV16 E1-E4	0	2.75	0	0	100	42880	60-70	1	curative	0	C03.1	Lip and oral cavity	4a	2c	0	1	2	IVA	596	1	1	0	1411	1		1025	G07|H07	TUM_WinterLab_HPV-HNSCC_ddPCR_Plate_049
22	22TR	FFPE	RNA	HPV16 E6*I	0	0.424	0	0	16	44408	60-70	1	curative	0	C03.1	Lip and oral cavity	4a	2c	0	1	2	IVA	596	1	1	0	1411	1		1025	E03|F03	TUM_WinterLab_HPV-HNSCC_ddPCR_Plate_059
22	22TR	FFPE	RNA	HPV16 E7	0	0.686	0	0	25	42909	60-70	1	curative	0	C03.1	Lip and oral cavity	4a	2c	0	1	2	IVA	596	1	1	0	1411	1		1025	E03|F03|A08|B08	TUM_WinterLab_HPV-HNSCC_ddPCR_Plate_059
23	23 T	FFPE	gDNA	HPV16 E7	0	312	0	0	9333	40113	60-70	0	curative	1	C09.9	oropharynx	2	1	0	0		I		0	0	0		0	1533	17	A08|B08	TUM_WinterLab_HPV-HNSCC_ddPCR_Plate_059
23	23 T	FFPE	gDNA	HPV16 E7	0	306	0	0	8683	37950	60-70	0	curative	1	C09.9	oropharynx	2	1	0	0		I		0	0	0		0	1533	17	E04|F04	TUM_WinterLab_HPV-HNSCC_ddPCR_Plate_003
23	23BC01	Buffy Coat	gDNA	HPV16 E7	0	35.5	0	0	1069	35966	60-70	0	curative	1	C09.9	oropharynx	2	1	0	0		I		0	0	0		0	1533	17	C10|D10|E10|F10	TUM_WinterLab_HPV-HNSCC_ddPCR_Plate_006
23	23P01	Blood	cfDNA	HPV16 E7	0	19.2	0	0	496	30675	60-70	0	curative	1	C09.9	oropharynx	2	1	0	0		I		0	0	0		0	1533	17	A05|B05	TUM_WinterLab_HPV-HNSCC_ddPCR_Plate_014
23	23P01	Blood	cfDNA	HPV16 E2	0.0263	19.7	0	1	743	44672	60-70	0	curative	1	C09.9	oropharynx	2	1	0	0		I		0	0	0		0	1533	17	C08|D08	TUM_WinterLab_HPV-HNSCC_ddPCR_Plate_015
23	23T	FFPE	gDNA	HPV16 E2	0	308	0	0	10118	43907	60-70	0	curative	1	C09.9	oropharynx	2	1	0	0		I		0	0	0		0	1533	17	C04|D04	TUM_WinterLab_HPV-HNSCC_ddPCR_Plate_003
23	23T	FFPE	gDNA	HPV16 E6.FL.III	0	301	0	0	10392	46037	60-70	0	curative	1	C09.9	oropharynx	2	1	0	0		I		0	0	0		0	1533	17	C06|D06	TUM_WinterLab_HPV-HNSCC_ddPCR_Plate_006
24	24 SpPD05	Oral rinse	gDNA	HPV16 E2	0	1570	0	0	26563	36032	50-60	1	curative	0	C04.9	Lip and oral cavity	3	0	0	0	3	III	200	1	1	0	583	1		535	A10|B10	TUM_WinterLab_HPV-HNSCC_ddPCR_Plate_013
24	24 T	FFPE	gDNA	HPV16 E7	0	264	0	0	8090	40314	50-60	1	curative	0	C04.9	Lip and oral cavity	3	0	0	0	3	III	200	1	1	0	583	1		535	E03|F03	TUM_WinterLab_HPV-HNSCC_ddPCR_Plate_015
24	24 T	FFPE	gDNA	HPV16 E7	0	250	0	0	7335	38328	50-60	1	curative	0	C04.9	Lip and oral cavity	3	0	0	0	3	III	200	1	1	0	583	1		535	C08|D08	TUM_WinterLab_HPV-HNSCC_ddPCR_Plate_008
24	24BC01	Buffy Coat	gDNA	HPV16 E7	0	36.2	0	0	1210	39952	50-60	1	curative	0	C04.9	Lip and oral cavity	3	0	0	0	3	III	200	1	1	0	583	1		535	G05|H05	TUM_WinterLab_HPV-HNSCC_ddPCR_Plate_013
24	24BC02	Buffy Coat	gDNA	HPV16 E7	0	64.3	0	0	2067	38842	50-60	1	curative	0	C04.9	Lip and oral cavity	3	0	0	0	3	III	200	1	1	0	583	1		535	E12|F12	TUM_WinterLab_HPV-HNSCC_ddPCR_Plate_014
24	24BC03	Buffy Coat	gDNA	HPV16 E7	0	29.1	0	0	978	40051	50-60	1	curative	0	C04.9	Lip and oral cavity	3	0	0	0	3	III	200	1	1	0	583	1		535	E11|F11	TUM_WinterLab_HPV-HNSCC_ddPCR_Plate_025
24	24BC04	Buffy Coat	gDNA	HPV16 E7	0	608	0	0	16314	40417	50-60	1	curative	0	C04.9	Lip and oral cavity	3	0	0	0	3	III	200	1	1	0	583	1		535	A04|B04	TUM_WinterLab_HPV-HNSCC_ddPCR_Plate_040
24	24BC05	Buffy Coat	gDNA	HPV16 E7	0	625	0	0	16842	40841	50-60	1	curative	0	C04.9	Lip and oral cavity	3	0	0	0	3	III	200	1	1	0	583	1		535	A05|B05	TUM_WinterLab_HPV-HNSCC_ddPCR_Plate_050
24	24P01	Blood	cfDNA	HPV16 E7	0	32.9	0	0	831	30167	50-60	1	curative	0	C04.9	Lip and oral cavity	3	0	0	0	3	III	200	1	1	0	583	1		535	G11|H11	TUM_WinterLab_HPV-HNSCC_ddPCR_Plate_025
24	24P01	Blood	cfDNA	HPV16 E2	0	32.9	0	0	1231	44673	50-60	1	curative	0	C04.9	Lip and oral cavity	3	0	0	0	3	III	200	1	1	0	583	1		535	G03|H03	TUM_WinterLab_HPV-HNSCC_ddPCR_Plate_047
24	24P02	Blood	cfDNA	HPV16 E7	0	10.9	0	0	421	45828	50-60	1	curative	0	C04.9	Lip and oral cavity	3	0	0	0	3	III	200	1	1	0	583	1		535	G03|H03	TUM_WinterLab_HPV-HNSCC_ddPCR_Plate_052
24	24P03	Blood	cfDNA	HPV16 E7	0	9.6	0	0	303	37284	50-60	1	curative	0	C04.9	Lip and oral cavity	3	0	0	0	3	III	200	1	1	0	583	1		535	A12|B12	TUM_WinterLab_HPV-HNSCC_ddPCR_Plate_025
24	24P04	Blood	cfDNA	HPV16 E7	0	19.5	0	0	620	37770	50-60	1	curative	0	C04.9	Lip and oral cavity	3	0	0	0	3	III	200	1	1	0	583	1		535	A04|B04	TUM_WinterLab_HPV-HNSCC_ddPCR_Plate_047
24	24P05	Blood	cfDNA	HPV16 E7	0	3.65	0	0	121	39038	50-60	1	curative	0	C04.9	Lip and oral cavity	3	0	0	0	3	III	200	1	1	0	583	1		535	A04|B04	TUM_WinterLab_HPV-HNSCC_ddPCR_Plate_052
24	24Sp01	Oral rinse	cfDNA	HPV16 E7	0	0.465	0	0	16	40455	50-60	1	curative	0	C04.9	Lip and oral cavity	3	0	0	0	3	III	200	1	1	0	583	1		535	A09|B09	TUM_WinterLab_HPV-HNSCC_ddPCR_Plate_039
24	24Sp02	Oral rinse	cfDNA	HPV16 E7	0	0.334	0	0	11	38697	50-60	1	curative	0	C04.9	Lip and oral cavity	3	0	0	0	3	III	200	1	1	0	583	1		535	G11|H11	TUM_WinterLab_HPV-HNSCC_ddPCR_Plate_041
24	24Sp03	Oral rinse	cfDNA	HPV16 E7	0	241	0	0	7518	40644	50-60	1	curative	0	C04.9	Lip and oral cavity	3	0	0	0	3	III	200	1	1	0	583	1		535	A11|B11	TUM_WinterLab_HPV-HNSCC_ddPCR_Plate_044
24	24Sp04	Oral rinse	cfDNA	HPV16 E7	0	55.7	0	0	1607	34760	50-60	1	curative	0	C04.9	Lip and oral cavity	3	0	0	0	3	III	200	1	1	0	583	1		535	C03|D03	TUM_WinterLab_HPV-HNSCC_ddPCR_Plate_059
24	24Sp05	Oral rinse	cfDNA	HPV16 E7	0.0622	115	0	2	3516	37836	50-60	1	curative	0	C04.9	Lip and oral cavity	3	0	0	0	3	III	200	1	1	0	583	1		535	C03|D03|G07|H07	TUM_WinterLab_HPV-HNSCC_ddPCR_Plate_059
24	24SpPD01	Oral rinse	gDNA	HPV16 E7	0	145	0	0	5002	43041	50-60	1	curative	0	C04.9	Lip and oral cavity	3	0	0	0	3	III	200	1	1	0	583	1		535	G07|H07	TUM_WinterLab_HPV-HNSCC_ddPCR_Plate_059
24	24SpPD01	Oral rinse	gDNA	HPV16 E2	0.111	260	0.000426741	4	8403	42375	50-60	1	curative	0	C04.9	Lip and oral cavity	3	0	0	0	3	III	200	1	1	0	583	1		535	G03|H03	TUM_WinterLab_HPV-HNSCC_ddPCR_Plate_033
24	24SpPD01	Oral rinse	gDNA	HPV16 E6.FL.III	0.0252	257	0	1	9159	46619	50-60	1	curative	0	C04.9	Lip and oral cavity	3	0	0	0	3	III	200	1	1	0	583	1		535	C09|D09	TUM_WinterLab_HPV-HNSCC_ddPCR_Plate_011
24	24SpPD02	Oral rinse	gDNA	HPV16 E7	0	132	0	0	4521	42632	50-60	1	curative	0	C04.9	Lip and oral cavity	3	0	0	0	3	III	200	1	1	0	583	1		535	C09|D09	TUM_WinterLab_HPV-HNSCC_ddPCR_Plate_012
24	24SpPD02	Oral rinse	gDNA	HPV16 E2	0	222	0	0	7574	44121	50-60	1	curative	0	C04.9	Lip and oral cavity	3	0	0	0	3	III	200	1	1	0	583	1		535	E09|F09	TUM_WinterLab_HPV-HNSCC_ddPCR_Plate_005
24	24SpPD02	Oral rinse	gDNA	HPV16 E6.FL.III	0	223	0	0	7956	46010	50-60	1	curative	0	C04.9	Lip and oral cavity	3	0	0	0	3	III	200	1	1	0	583	1		535	G05|H05	TUM_WinterLab_HPV-HNSCC_ddPCR_Plate_007
24	24T	FFPE	gDNA	HPV16 E2	0	291	0	0	9637	44009	50-60	1	curative	0	C04.9	Lip and oral cavity	3	0	0	0	3	III	200	1	1	0	583	1		535	G11|H11	TUM_WinterLab_HPV-HNSCC_ddPCR_Plate_007
24	24T	FFPE	gDNA	HPV16 E6.FL.III	0	296	0	0	10242	46070	50-60	1	curative	0	C04.9	Lip and oral cavity	3	0	0	0	3	III	200	1	1	0	583	1		535	C10|D10	TUM_WinterLab_HPV-HNSCC_ddPCR_Plate_009
25	25 T	FFPE	gDNA	HPV16 E7	0	298	0	0	8369	37434	60-70	0	curative	0	C04.8	Lip and oral cavity	2	2b	0	0	3	IVA		0	1	1		0	1511	908	C07|D07	TUM_WinterLab_HPV-HNSCC_ddPCR_Plate_010
25	25 T	FFPE	gDNA	HPV16 E7	0	282	0	0	8377	39279	60-70	0	curative	0	C04.8	Lip and oral cavity	2	2b	0	0	3	IVA		0	1	1		0	1511	908	E09|F09	TUM_WinterLab_HPV-HNSCC_ddPCR_Plate_010
25	25BC01	Buffy Coat	gDNA	HPV16 E7	0	62.2	0	0	1990	38658	60-70	0	curative	0	C04.8	Lip and oral cavity	2	2b	0	0	3	IVA		0	1	1		0	1511	908	G06|H06	TUM_WinterLab_HPV-HNSCC_ddPCR_Plate_014
25	25BC02	Buffy Coat	gDNA	HPV16 E7	0	114	0	0	4056	43998	60-70	0	curative	0	C04.8	Lip and oral cavity	2	2b	0	0	3	IVA		0	1	1		0	1511	908	A10|B10	TUM_WinterLab_HPV-HNSCC_ddPCR_Plate_015
25	25BC02	Buffy Coat	gDNA	HPV16 E7	0	33.8	0	0	1187	41903	60-70	0	curative	0	C04.8	Lip and oral cavity	2	2b	0	0	3	IVA		0	1	1		0	1511	908	G08|H08	TUM_WinterLab_HPV-HNSCC_ddPCR_Plate_005
25	25P01	Blood	cfDNA	HPV16 E7	0	54.1	0	0	1742	38792	60-70	0	curative	0	C04.8	Lip and oral cavity	2	2b	0	0	3	IVA		0	1	1		0	1511	908	E02|F02	TUM_WinterLab_HPV-HNSCC_ddPCR_Plate_035
25	25P01	Blood	cfDNA	HPV16 E2	0.0267	48.8	0	1	1795	44137	60-70	0	curative	0	C04.8	Lip and oral cavity	2	2b	0	0	3	IVA		0	1	1		0	1511	908	A09|B09	TUM_WinterLab_HPV-HNSCC_ddPCR_Plate_005
25	25P02	Blood	cfDNA	HPV16 E7	0	16.1	0	0	579	42700	60-70	0	curative	0	C04.8	Lip and oral cavity	2	2b	0	0	3	IVA		0	1	1		0	1511	908	C09|D09	TUM_WinterLab_HPV-HNSCC_ddPCR_Plate_005
25	25P02	Blood	cfDNA	HPV16 E7	0	13.5	0	0	467	41080	60-70	0	curative	0	C04.8	Lip and oral cavity	2	2b	0	0	3	IVA		0	1	1		0	1511	908	E12|F12	TUM_WinterLab_HPV-HNSCC_ddPCR_Plate_008
25	25P05	Blood	cfDNA	HPV16 E7	0.026	17.6	0	1	671	45205	60-70	0	curative	0	C04.8	Lip and oral cavity	2	2b	0	0	3	IVA		0	1	1		0	1511	908	E03|F03	TUM_WinterLab_HPV-HNSCC_ddPCR_Plate_009
25	25Sp01	Oral rinse	cfDNA	HPV16 E7	0	48.2	0	0	1661	41396	60-70	0	curative	0	C04.8	Lip and oral cavity	2	2b	0	0	3	IVA		0	1	1		0	1511	908	E03|F03	TUM_WinterLab_HPV-HNSCC_ddPCR_Plate_010
25	25SpPD01	Oral rinse	gDNA	HPV16 E7	0	1940	0	0	33078	40938	60-70	0	curative	0	C04.8	Lip and oral cavity	2	2b	0	0	3	IVA		0	1	1		0	1511	908	E07|F07	TUM_WinterLab_HPV-HNSCC_ddPCR_Plate_013
25	25SpPD01	Oral rinse	gDNA	HPV16 E2	0	1920	0	0	34758	43201	60-70	0	curative	0	C04.8	Lip and oral cavity	2	2b	0	0	3	IVA		0	1	1		0	1511	908	C06|D06	TUM_WinterLab_HPV-HNSCC_ddPCR_Plate_039
25	25SpPD01	Oral rinse	gDNA	HPV16 E6.FL.III	0.608	2110	0.000288069	23	37097	44504	60-70	0	curative	0	C04.8	Lip and oral cavity	2	2b	0	0	3	IVA		0	1	1		0	1511	908	A02|B02	TUM_WinterLab_HPV-HNSCC_ddPCR_Plate_015
25	25SpPD02	Oral rinse	gDNA	HPV16 E7	0	1460	0	0	32116	45124	60-70	0	curative	0	C04.8	Lip and oral cavity	2	2b	0	0	3	IVA		0	1	1		0	1511	908	G03|H03	TUM_WinterLab_HPV-HNSCC_ddPCR_Plate_008
25	25SpPD02	Oral rinse	gDNA	HPV16 E2	0	868	0	0	22451	43032	60-70	0	curative	0	C04.8	Lip and oral cavity	2	2b	0	0	3	IVA		0	1	1		0	1511	908	A12|B12	TUM_WinterLab_HPV-HNSCC_ddPCR_Plate_009
25	25SpPD02	Oral rinse	gDNA	HPV16 E6.FL.III	0	881	0	0	22920	43471	60-70	0	curative	0	C04.8	Lip and oral cavity	2	2b	0	0	3	IVA		0	1	1		0	1511	908	C12|D12	TUM_WinterLab_HPV-HNSCC_ddPCR_Plate_009
25	25T	FFPE	gDNA	HPV16 E2	0	280	0	0	9416	44423	60-70	0	curative	0	C04.8	Lip and oral cavity	2	2b	0	0	3	IVA		0	1	1		0	1511	908	A05|B05	TUM_WinterLab_HPV-HNSCC_ddPCR_Plate_013
25	25TR	FFPE	RNA	HPV16 E1-E4	0		0	0		44434	60-70	0	curative	0	C04.8	Lip and oral cavity	2	2b	0	0	3	IVA		0	1	1		0	1511	908	E09|F09	TUM_WinterLab_HPV-HNSCC_ddPCR_Plate_014
25	25TR	FFPE	RNA	HPV16 E6*I		0.013			1	90261	60-70	0	curative	0	C04.8	Lip and oral cavity	2	2b	0	0	3	IVA		0	1	1		0	1511	908	C07|D07	TUM_WinterLab_HPV-HNSCC_ddPCR_Plate_025
25	25TR	FFPE	RNA	HPV16 E6*I	0		0	0		45827	60-70	0	curative	0	C04.8	Lip and oral cavity	2	2b	0	0	3	IVA		0	1	1		0	1511	908	E02|F02	TUM_WinterLab_HPV-HNSCC_ddPCR_Plate_040
25	25TR	FFPE	RNA	HPV16 E6*I	0.0257		0	1		45827	60-70	0	curative	0	C04.8	Lip and oral cavity	2	2b	0	0	3	IVA		0	1	1		0	1511	908	C03|D03	TUM_WinterLab_HPV-HNSCC_ddPCR_Plate_050
26	26 T	FFPE	gDNA	HPV16 E7	0	0.272	0	0	9	38939	60-70	1	curative	0	C04.8	Lip and oral cavity	4a	3b	0	0	3	IVB		0	1	0		0	1491	1221	A02|B02|C02|D02	TUM_WinterLab_HPV-HNSCC_ddPCR_Plate_026
26	26 T	FFPE	gDNA	HPV16 E7	0	0.353	0	0	12	40056	60-70	1	curative	0	C04.8	Lip and oral cavity	4a	3b	0	0	3	IVB		0	1	0		0	1491	1221	C08|D08	TUM_WinterLab_HPV-HNSCC_ddPCR_Plate_041
26	26BC01	Buffy Coat	gDNA	HPV16 E7	0	79.4	0	0	2660	40763	60-70	1	curative	0	C04.8	Lip and oral cavity	4a	3b	0	0	3	IVB		0	1	0		0	1491	1221	A08|B08	TUM_WinterLab_HPV-HNSCC_ddPCR_Plate_049
26	26BC02	Buffy Coat	gDNA	HPV16 E7	0	67.4	0	0	2231	40041	60-70	1	curative	0	C04.8	Lip and oral cavity	4a	3b	0	0	3	IVB		0	1	0		0	1491	1221	G02|H02	TUM_WinterLab_HPV-HNSCC_ddPCR_Plate_059
26	26P01	Blood	cfDNA	HPV16 E7	0	956	0	0	20532	36903	60-70	1	curative	0	C04.8	Lip and oral cavity	4a	3b	0	0	3	IVB		0	1	0		0	1491	1221	G02|H02|C07|D07	TUM_WinterLab_HPV-HNSCC_ddPCR_Plate_059
26	26P01	Blood	cfDNA	HPV16 E2	0	1020	0	0	24485	42322	60-70	1	curative	0	C04.8	Lip and oral cavity	4a	3b	0	0	3	IVB		0	1	0		0	1491	1221	C07|D07	TUM_WinterLab_HPV-HNSCC_ddPCR_Plate_059
26	26P02	Blood	cfDNA	HPV16 E7	0	16.9	0	0	553	38832	60-70	1	curative	0	C04.8	Lip and oral cavity	4a	3b	0	0	3	IVB		0	1	0		0	1491	1221	E09|F09	TUM_WinterLab_HPV-HNSCC_ddPCR_Plate_011
26	26Sp01	Oral rinse	cfDNA	HPV16 E7	0	4590	0	0	36878	37642	60-70	1	curative	0	C04.8	Lip and oral cavity	4a	3b	0	0	3	IVB		0	1	0		0	1491	1221	E09|F09	TUM_WinterLab_HPV-HNSCC_ddPCR_Plate_012
26	26SpPD01	Oral rinse	gDNA	HPV16 E2	0	1760	0	0	33647	43400	60-70	1	curative	0	C04.8	Lip and oral cavity	4a	3b	0	0	3	IVB		0	1	0		0	1491	1221	A10|B10	TUM_WinterLab_HPV-HNSCC_ddPCR_Plate_005
26	26SpPD01	Oral rinse	gDNA	HPV16 E6.FL.III	0.0258	1740	0	1	35273	45656	60-70	1	curative	0	C04.8	Lip and oral cavity	4a	3b	0	0	3	IVB		0	1	0		0	1491	1221	A06|B06	TUM_WinterLab_HPV-HNSCC_ddPCR_Plate_007
26	26T	FFPE	gDNA	HPV16 E6.FL.III	0	0.421	0	0	16	44726	60-70	1	curative	0	C04.8	Lip and oral cavity	4a	3b	0	0	3	IVB		0	1	0		0	1491	1221	A07|B07	TUM_WinterLab_HPV-HNSCC_ddPCR_Plate_009
27	27 T	FFPE	gDNA	HPV16 E7	0	211	0	0	6177	37635	50-60	0	curative	0	C05.1	oropharynx	2	0	0	0	2	II		0	1	1		0	1478	1176	E03|F03	TUM_WinterLab_HPV-HNSCC_ddPCR_Plate_031
27	27 T	FFPE	gDNA	HPV16 E7	0	196	0	0	6107	39873	50-60	0	curative	0	C05.1	oropharynx	2	0	0	0	2	II		0	1	1		0	1478	1176	G09|H09	TUM_WinterLab_HPV-HNSCC_ddPCR_Plate_005
27	27BC01	Buffy Coat	gDNA	HPV16 E7	0	40.7	0	0	1394	41045	50-60	0	curative	0	C05.1	oropharynx	2	0	0	0	2	II		0	1	1		0	1478	1176	G02|H02	TUM_WinterLab_HPV-HNSCC_ddPCR_Plate_035
27	27BC02	Buffy Coat	gDNA	HPV16 E7	0	53.8	0	0	1875	41931	50-60	0	curative	0	C05.1	oropharynx	2	0	0	0	2	II		0	1	1		0	1478	1176	C07|D07	TUM_WinterLab_HPV-HNSCC_ddPCR_Plate_053
27	27BC03	Buffy Coat	gDNA	HPV16 E7	0.028	80.5	0	1	2782	42057	50-60	0	curative	0	C05.1	oropharynx	2	0	0	0	2	II		0	1	1		0	1478	1176	E03|F03	TUM_WinterLab_HPV-HNSCC_ddPCR_Plate_006
27	27BC04	Buffy Coat	gDNA	HPV16 E7	0	39.7	0	0	1284	38705	50-60	0	curative	0	C05.1	oropharynx	2	0	0	0	2	II		0	1	1		0	1478	1176	A09|B09	TUM_WinterLab_HPV-HNSCC_ddPCR_Plate_053
27	27BC05	Buffy Coat	gDNA	HPV16 E7	0.0334	73.3	0	1	2126	35204	50-60	0	curative	0	C05.1	oropharynx	2	0	0	0	2	II		0	1	1		0	1478	1176	G03|H03	TUM_WinterLab_HPV-HNSCC_ddPCR_Plate_006
27	27P01	Blood	cfDNA	HPV16 E7	0	59.4	0	0	1934	39279	50-60	0	curative	0	C05.1	oropharynx	2	0	0	0	2	II		0	1	1		0	1478	1176	C09|D09	TUM_WinterLab_HPV-HNSCC_ddPCR_Plate_053
27	27P01	Blood	cfDNA	HPV16 E2	0	54.1	0	0	2006	44609	50-60	0	curative	0	C05.1	oropharynx	2	0	0	0	2	II		0	1	1		0	1478	1176	G03|H03	TUM_WinterLab_HPV-HNSCC_ddPCR_Plate_009
27	27P02	Blood	cfDNA	HPV16 E7	0	16.1	0	0	518	38205	50-60	0	curative	0	C05.1	oropharynx	2	0	0	0	2	II		0	1	1		0	1478	1176	A02|B02	TUM_WinterLab_HPV-HNSCC_ddPCR_Plate_056
27	27P03	Blood	cfDNA	HPV16 E7	0	17.8	0	0	619	41237	50-60	0	curative	0	C05.1	oropharynx	2	0	0	0	2	II		0	1	1		0	1478	1176	C06|D06	TUM_WinterLab_HPV-HNSCC_ddPCR_Plate_031
27	27P04	Blood	cfDNA	HPV16 E7	0	21.7	0	0	701	38315	50-60	0	curative	0	C05.1	oropharynx	2	0	0	0	2	II		0	1	1		0	1478	1176	E08|F08	TUM_WinterLab_HPV-HNSCC_ddPCR_Plate_056
27	27P05	Blood	cfDNA	HPV16 E7	0	35.9	0	0	1023	34069	50-60	0	curative	0	C05.1	oropharynx	2	0	0	0	2	II		0	1	1		0	1478	1176	G02|H02	TUM_WinterLab_HPV-HNSCC_ddPCR_Plate_001
27	27Sp01	Oral rinse	cfDNA	HPV16 E7	0	24.5	0	0	803	38970	50-60	0	curative	0	C05.1	oropharynx	2	0	0	0	2	II		0	1	1		0	1478	1176	A04|B04	TUM_WinterLab_HPV-HNSCC_ddPCR_Plate_008
27	27Sp02	Oral rinse	cfDNA	HPV16 E7	0	8.35	0	0	264	37341	50-60	0	curative	0	C05.1	oropharynx	2	0	0	0	2	II		0	1	1		0	1478	1176	C04|D04	TUM_WinterLab_HPV-HNSCC_ddPCR_Plate_008
27	27Sp02	Oral rinse	cfDNA	HPV16 E7	0	415	0	0	11467	38599	50-60	0	curative	0	C05.1	oropharynx	2	0	0	0	2	II		0	1	1		0	1478	1176	E12|F12	TUM_WinterLab_HPV-HNSCC_ddPCR_Plate_009
27	27Sp03	Oral rinse	cfDNA	HPV16 E7	0	28.6	0	0	912	37908	50-60	0	curative	0	C05.1	oropharynx	2	0	0	0	2	II		0	1	1		0	1478	1176	C09|D09	TUM_WinterLab_HPV-HNSCC_ddPCR_Plate_031
27	27SpPD01	Oral rinse	gDNA	HPV16 E2	0	1730	0	0	33765	43816	50-60	0	curative	0	C05.1	oropharynx	2	0	0	0	2	II		0	1	1		0	1478	1176	E07|F07	TUM_WinterLab_HPV-HNSCC_ddPCR_Plate_025
27	27SpPD01	Oral rinse	gDNA	HPV16 E6.FL.III	0	1500	0	0	32911	45617	50-60	0	curative	0	C05.1	oropharynx	2	0	0	0	2	II		0	1	1		0	1478	1176	E03|F03	TUM_WinterLab_HPV-HNSCC_ddPCR_Plate_036
27	27SpPD05	Oral rinse	gDNA	HPV16 E7	0	1270	0	0	30636	46414	50-60	0	curative	0	C05.1	oropharynx	2	0	0	0	2	II		0	1	1		0	1478	1176	E03|F03	TUM_WinterLab_HPV-HNSCC_ddPCR_Plate_050
27	27T	FFPE	gDNA	HPV16 E2	0	185	0	0	6293	43205	50-60	0	curative	0	C05.1	oropharynx	2	0	0	0	2	II		0	1	1		0	1478	1176	G07|H07	TUM_WinterLab_HPV-HNSCC_ddPCR_Plate_025
27	27T	FFPE	gDNA	HPV16 E6.FL.III	0	194	0	0	6281	41289	50-60	0	curative	0	C05.1	oropharynx	2	0	0	0	2	II		0	1	1		0	1478	1176	E02|F02	TUM_WinterLab_HPV-HNSCC_ddPCR_Plate_047
27	27TR	FFPE	RNA	HPV16 E1-E4	0		0	0		43676	50-60	0	curative	0	C05.1	oropharynx	2	0	0	0	2	II		0	1	1		0	1478	1176	E02|F02	TUM_WinterLab_HPV-HNSCC_ddPCR_Plate_052
27	27TR	FFPE	RNA	HPV16 E1-E4		0.0298			2	79006	50-60	0	curative	0	C05.1	oropharynx	2	0	0	0	2	II		0	1	1		0	1478	1176	E02|F02	TUM_WinterLab_HPV-HNSCC_ddPCR_Plate_026
27	27TR	FFPE	RNA	HPV16 E6*I	0		0	0		35330	50-60	0	curative	0	C05.1	oropharynx	2	0	0	0	2	II		0	1	1		0	1478	1176	G02|H02	TUM_WinterLab_HPV-HNSCC_ddPCR_Plate_032
28	28 T	FFPE	gDNA	HPV16 E7	0	89.8	0	0	2766	37627	50-60	0	curative	0	C04.0	Lip and oral cavity	2	2b	0	0	2	II		0	0	0		0	1464	1369	C08|D08	TUM_WinterLab_HPV-HNSCC_ddPCR_Plate_047
28	28 T	FFPE	gDNA	HPV16 E7	0	91.7	0	0	3096	41287	50-60	0	curative	0	C04.0	Lip and oral cavity	2	2b	0	0	2	II		0	0	0		0	1464	1369	A11|B11	TUM_WinterLab_HPV-HNSCC_ddPCR_Plate_048
28	28BC01	Buffy Coat	gDNA	HPV16 E7	0	49.5	0	0	1592	38607	50-60	0	curative	0	C04.0	Lip and oral cavity	2	2b	0	0	2	II		0	0	0		0	1464	1369	A12|B12	TUM_WinterLab_HPV-HNSCC_ddPCR_Plate_054
28	28BC02	Buffy Coat	gDNA	HPV16 E7	0.0301	75.5	0	1	2429	39100	50-60	0	curative	0	C04.0	Lip and oral cavity	2	2b	0	0	2	II		0	0	0		0	1464	1369	C08|D08	TUM_WinterLab_HPV-HNSCC_ddPCR_Plate_052
28	28BC03	Buffy Coat	gDNA	HPV16 E7	0	52.6	0	0	1554	35547	50-60	0	curative	0	C04.0	Lip and oral cavity	2	2b	0	0	2	II		0	0	0		0	1464	1369	G02|H02	TUM_WinterLab_HPV-HNSCC_ddPCR_Plate_058
28	28BC04	Buffy Coat	gDNA	HPV16 E7	0	62.7	0	0	2140	41206	50-60	0	curative	0	C04.0	Lip and oral cavity	2	2b	0	0	2	II		0	0	0		0	1464	1369	E08|F08	TUM_WinterLab_HPV-HNSCC_ddPCR_Plate_041
28	28P01	Blood	cfDNA	HPV16 E7	0	46	0	0	1494	38955	50-60	0	curative	0	C04.0	Lip and oral cavity	2	2b	0	0	2	II		0	0	0		0	1464	1369	C08|D08	TUM_WinterLab_HPV-HNSCC_ddPCR_Plate_049
28	28P01	Blood	cfDNA	HPV16 E2	0	43.4	0	0	1605	44303	50-60	0	curative	0	C04.0	Lip and oral cavity	2	2b	0	0	2	II		0	0	0		0	1464	1369	G09|H09	TUM_WinterLab_HPV-HNSCC_ddPCR_Plate_011
28	28P02	Blood	cfDNA	HPV16 E7	0	22.1	0	0	750	40239	50-60	0	curative	0	C04.0	Lip and oral cavity	2	2b	0	0	2	II		0	0	0		0	1464	1369	G09|H09	TUM_WinterLab_HPV-HNSCC_ddPCR_Plate_012
28	28P03	Blood	cfDNA	HPV16 E7	0	30.1	0	0	997	39516	50-60	0	curative	0	C04.0	Lip and oral cavity	2	2b	0	0	2	II		0	0	0		0	1464	1369	E08|F08	TUM_WinterLab_HPV-HNSCC_ddPCR_Plate_049
28	28P04	Blood	cfDNA	HPV16 E7	0	17.5	0	0	624	42277	50-60	0	curative	0	C04.0	Lip and oral cavity	2	2b	0	0	2	II		0	0	0		0	1464	1369	G10|H10	TUM_WinterLab_HPV-HNSCC_ddPCR_Plate_005
28	28P04	Blood	cfDNA	HPV16 E7	0	20.2	0	0	703	41297	50-60	0	curative	0	C04.0	Lip and oral cavity	2	2b	0	0	2	II		0	0	0		0	1464	1369	C06|D06	TUM_WinterLab_HPV-HNSCC_ddPCR_Plate_007
28	28P05	Blood	cfDNA	HPV16 E7	0	10.1	0	0	328	38528	50-60	0	curative	0	C04.0	Lip and oral cavity	2	2b	0	0	2	II		0	0	0		0	1464	1369	C10|D10	TUM_WinterLab_HPV-HNSCC_ddPCR_Plate_005
28	28P05	Blood	cfDNA	HPV16 E7	0	16.4	0	0	581	42069	50-60	0	curative	0	C04.0	Lip and oral cavity	2	2b	0	0	2	II		0	0	0		0	1464	1369	G02|H02	TUM_WinterLab_HPV-HNSCC_ddPCR_Plate_034
28	28P10	Blood	cfDNA	HPV16 E7	0	9.59	0	0	179	22042	50-60	0	curative	0	C04.0	Lip and oral cavity	2	2b	0	0	2	II		0	0	0		0	1464	1369	E10|F10	TUM_WinterLab_HPV-HNSCC_ddPCR_Plate_005
28	28Sp01	Oral rinse	cfDNA	HPV16 E7	0	527	0	0	14057	38957	50-60	0	curative	0	C04.0	Lip and oral cavity	2	2b	0	0	2	II		0	0	0		0	1464	1369	G04|H04	TUM_WinterLab_HPV-HNSCC_ddPCR_Plate_053
28	28SpPD01	Oral rinse	gDNA	HPV16 E2	0	1760	0	0	34054	43909	50-60	0	curative	0	C04.0	Lip and oral cavity	2	2b	0	0	2	II		0	0	0		0	1464	1369	G05|H05	TUM_WinterLab_HPV-HNSCC_ddPCR_Plate_053
28	28SpPD01	Oral rinse	gDNA	HPV16 E6.FL.III	0	1770	0	0	35627	45827	50-60	0	curative	0	C04.0	Lip and oral cavity	2	2b	0	0	2	II		0	0	0		0	1464	1369	A04|B04	TUM_WinterLab_HPV-HNSCC_ddPCR_Plate_006
28	28SpPD03	Oral rinse	gDNA	HPV16 E7	0	1330	0	0	31214	46089	50-60	0	curative	0	C04.0	Lip and oral cavity	2	2b	0	0	2	II		0	0	0		0	1464	1369	E09|F09	TUM_WinterLab_HPV-HNSCC_ddPCR_Plate_053
28	28T	FFPE	gDNA	HPV16 E2	0	86.6	0	0	3082	43444	50-60	0	curative	0	C04.0	Lip and oral cavity	2	2b	0	0	2	II		0	0	0		0	1464	1369	E04|F04	TUM_WinterLab_HPV-HNSCC_ddPCR_Plate_008
29	29 T	FFPE	gDNA	HPV16 E7	0.0296	223	0	1	6855	39762	60-70	0	curative	0	C09.8	oropharynx	4a	3b	0	1	3	IVB	244	1	1	1		0	1446	244	A08|B08	TUM_WinterLab_HPV-HNSCC_ddPCR_Plate_025
29	29 T	FFPE	gDNA	HPV16 E7	0	227	0	0	7094	40471	60-70	0	curative	0	C09.8	oropharynx	4a	3b	0	1	3	IVB	244	1	1	1		0	1446	244	G02|H02	TUM_WinterLab_HPV-HNSCC_ddPCR_Plate_040
29	29BC01	Buffy Coat	gDNA	HPV16 E7	0	40.1	0	0	1341	39990	60-70	0	curative	0	C09.8	oropharynx	4a	3b	0	1	3	IVB	244	1	1	1		0	1446	244	G03|H03	TUM_WinterLab_HPV-HNSCC_ddPCR_Plate_050
29	29P01	Blood	cfDNA	HPV16 E7	0.063	48.4	0	2	1504	37349	60-70	0	curative	0	C09.8	oropharynx	4a	3b	0	1	3	IVB	244	1	1	1		0	1446	244	A03|B03	TUM_WinterLab_HPV-HNSCC_ddPCR_Plate_058
29	29P01	Blood	cfDNA	HPV16 E2	0	43	0	0	1569	43737	60-70	0	curative	0	C09.8	oropharynx	4a	3b	0	1	3	IVB	244	1	1	1		0	1446	244	G08|H08	TUM_WinterLab_HPV-HNSCC_ddPCR_Plate_041
29	29T	FFPE	gDNA	HPV16 E2	0	174	0	0	6111	44386	60-70	0	curative	0	C09.8	oropharynx	4a	3b	0	1	3	IVB	244	1	1	1		0	1446	244	A10|B10	TUM_WinterLab_HPV-HNSCC_ddPCR_Plate_011
29	29T	FFPE	gDNA	HPV16 E6.FL.III	0	193	0	0	6833	45177	60-70	0	curative	0	C09.8	oropharynx	4a	3b	0	1	3	IVB	244	1	1	1		0	1446	244	A10|B10	TUM_WinterLab_HPV-HNSCC_ddPCR_Plate_012
29	29TR	FFPE	RNA	HPV16 E1-E4	0		0	0		43886	60-70	0	curative	0	C09.8	oropharynx	4a	3b	0	1	3	IVB	244	1	1	1		0	1446	244	G12|H12	TUM_WinterLab_HPV-HNSCC_ddPCR_Plate_005
29	29TR	FFPE	RNA	HPV16 E6*I		0.0654			5	89992	60-70	0	curative	0	C09.8	oropharynx	4a	3b	0	1	3	IVB	244	1	1	1		0	1446	244	E06|F06	TUM_WinterLab_HPV-HNSCC_ddPCR_Plate_007
29	29TR	FFPE	RNA	HPV16 E6*I	0		0	0		46106	60-70	0	curative	0	C09.8	oropharynx	4a	3b	0	1	3	IVB	244	1	1	1		0	1446	244	E10|F10	TUM_WinterLab_HPV-HNSCC_ddPCR_Plate_009
30	30 SpPD05	Oral rinse	gDNA	HPV16 E2	0	1380	0	0	24769	35881	50-60	0	curative	0	C10.2	oropharynx	4a	0	0	0	2	IVA	110	1	1	2	588	1		552	E07|F07	TUM_WinterLab_HPV-HNSCC_ddPCR_Plate_010
30	30 T	FFPE	gDNA	HPV16 E7	0.0298	99.6	0	1	3211	39545	50-60	0	curative	0	C10.2	oropharynx	4a	0	0	0	2	IVA	110	1	1	2	588	1		552	A07|B07	TUM_WinterLab_HPV-HNSCC_ddPCR_Plate_014
30	30 T	FFPE	gDNA	HPV16 E7	0.0305	91.7	0	1	2889	38535	50-60	0	curative	0	C10.2	oropharynx	4a	0	0	0	2	IVA	110	1	1	2	588	1		552	C07|D07	TUM_WinterLab_HPV-HNSCC_ddPCR_Plate_015
30	30BC01	Buffy Coat	gDNA	HPV16 E7	0	26.4	0	0	911	41019	50-60	0	curative	0	C10.2	oropharynx	4a	0	0	0	2	IVA	110	1	1	2	588	1		552	A08|B08	TUM_WinterLab_HPV-HNSCC_ddPCR_Plate_016
30	30BC02	Buffy Coat	gDNA	HPV16 E7	0	81	0	0	2763	41550	50-60	0	curative	0	C10.2	oropharynx	4a	0	0	0	2	IVA	110	1	1	2	588	1		552	C10|D10	TUM_WinterLab_HPV-HNSCC_ddPCR_Plate_016
30	30BC03	Buffy Coat	gDNA	HPV16 E7	0	399	0	0	12169	42294	50-60	0	curative	0	C10.2	oropharynx	4a	0	0	0	2	IVA	110	1	1	2	588	1		552	E12|F12	TUM_WinterLab_HPV-HNSCC_ddPCR_Plate_005
30	30BC04	Buffy Coat	gDNA	HPV16 E7	0.0295	108	0	1	3489	39914	50-60	0	curative	0	C10.2	oropharynx	4a	0	0	0	2	IVA	110	1	1	2	588	1		552	C09|D09	TUM_WinterLab_HPV-HNSCC_ddPCR_Plate_034
30	30BC05	Buffy Coat	gDNA	HPV16 E7	0	38.1	0	0	1262	39575	50-60	0	curative	0	C10.2	oropharynx	4a	0	0	0	2	IVA	110	1	1	2	588	1		552	C04|D04	TUM_WinterLab_HPV-HNSCC_ddPCR_Plate_006
30	30BC06	Buffy Coat	gDNA	HPV16 E7	0	67.4	0	0	2298	41252	50-60	0	curative	0	C10.2	oropharynx	4a	0	0	0	2	IVA	110	1	1	2	588	1		552	G09|H09	TUM_WinterLab_HPV-HNSCC_ddPCR_Plate_053
30	30BC07	Buffy Coat	gDNA	HPV16 E7	0	97.7	0	0	2895	36326	50-60	0	curative	0	C10.2	oropharynx	4a	0	0	0	2	IVA	110	1	1	2	588	1		552	C06|D06	TUM_WinterLab_HPV-HNSCC_ddPCR_Plate_009
30	30BC08	Buffy Coat	gDNA	HPV16 E7	0	73.2	0	0	2521	41811	50-60	0	curative	0	C10.2	oropharynx	4a	0	0	0	2	IVA	110	1	1	2	588	1		552	E04|F04	TUM_WinterLab_HPV-HNSCC_ddPCR_Plate_055
30	30P01	Blood	cfDNA	HPV16 E7	0	11.1	0	0	358	38153	50-60	0	curative	0	C10.2	oropharynx	4a	0	0	0	2	IVA	110	1	1	2	588	1		552	G03|H03	TUM_WinterLab_HPV-HNSCC_ddPCR_Plate_010
30	30P01	Blood	cfDNA	HPV16 E2	0	10.8	0	0	351	38357	50-60	0	curative	0	C10.2	oropharynx	4a	0	0	0	2	IVA	110	1	1	2	588	1		552	G05|H05	TUM_WinterLab_HPV-HNSCC_ddPCR_Plate_055
30	30P02	Blood	cfDNA	HPV16 E7	0	5.89	0	0	158	31637	50-60	0	curative	0	C10.2	oropharynx	4a	0	0	0	2	IVA	110	1	1	2	588	1		552	A12|B12	TUM_WinterLab_HPV-HNSCC_ddPCR_Plate_013
30	30P03	Blood	cfDNA	HPV16 E7	0	10.9	0	0	351	38202	50-60	0	curative	0	C10.2	oropharynx	4a	0	0	0	2	IVA	110	1	1	2	588	1		552	E06|F06	TUM_WinterLab_HPV-HNSCC_ddPCR_Plate_039
30	30P06	Blood	cfDNA	HPV16 E7	0	12.6	0	0	414	38999	50-60	0	curative	0	C10.2	oropharynx	4a	0	0	0	2	IVA	110	1	1	2	588	1		552	A08|B08	TUM_WinterLab_HPV-HNSCC_ddPCR_Plate_055
30	30P07	Blood	cfDNA	HPV16 E7	0	15.6	0	0	533	40418	50-60	0	curative	0	C10.2	oropharynx	4a	0	0	0	2	IVA	110	1	1	2	588	1		552	C02|D02	TUM_WinterLab_HPV-HNSCC_ddPCR_Plate_015
30	30P08	Blood	cfDNA	HPV16 E7	0	33	0	0	1077	38925	50-60	0	curative	0	C10.2	oropharynx	4a	0	0	0	2	IVA	110	1	1	2	588	1		552	A09|B09	TUM_WinterLab_HPV-HNSCC_ddPCR_Plate_055
30	30P09	Blood	cfDNA	HPV16 E7	0	14.4	0	0	501	41086	50-60	0	curative	0	C10.2	oropharynx	4a	0	0	0	2	IVA	110	1	1	2	588	1		552	A04|B04	TUM_WinterLab_HPV-HNSCC_ddPCR_Plate_016
30	30P10	Blood	cfDNA	HPV16 E7	0	15.2	0	0	564	43893	50-60	0	curative	0	C10.2	oropharynx	4a	0	0	0	2	IVA	110	1	1	2	588	1		552	A05|B05	TUM_WinterLab_HPV-HNSCC_ddPCR_Plate_017
30	30P11	Blood	cfDNA	HPV16 E7	0	9.67	0	0	301	36768	50-60	0	curative	0	C10.2	oropharynx	4a	0	0	0	2	IVA	110	1	1	2	588	1		552	G11|H11	TUM_WinterLab_HPV-HNSCC_ddPCR_Plate_055
30	30Sp01	Oral rinse	cfDNA	HPV16 E7	0	3190	0	0	37050	39686	50-60	0	curative	0	C10.2	oropharynx	4a	0	0	0	2	IVA	110	1	1	2	588	1		552	G04|H04	TUM_WinterLab_HPV-HNSCC_ddPCR_Plate_016
30	30Sp02	Oral rinse	cfDNA	HPV16 E7	0	2870	0	0	36153	39622	50-60	0	curative	0	C10.2	oropharynx	4a	0	0	0	2	IVA	110	1	1	2	588	1		552	A06|B06	TUM_WinterLab_HPV-HNSCC_ddPCR_Plate_017
30	30Sp03	Oral rinse	cfDNA	HPV16 E7	0	1340	0	0	26809	39355	50-60	0	curative	0	C10.2	oropharynx	4a	0	0	0	2	IVA	110	1	1	2	588	1		552	E12|F12	TUM_WinterLab_HPV-HNSCC_ddPCR_Plate_055
30	30Sp04	Oral rinse	cfDNA	HPV16 E7	0.0305	3160	0	1	35879	38514	50-60	0	curative	0	C10.2	oropharynx	4a	0	0	0	2	IVA	110	1	1	2	588	1		552	C03|D03	TUM_WinterLab_HPV-HNSCC_ddPCR_Plate_061
30	30Sp05	Oral rinse	cfDNA	HPV16 E7	0	738	0	0	17679	37947	50-60	0	curative	0	C10.2	oropharynx	4a	0	0	0	2	IVA	110	1	1	2	588	1		552	C03|D03	TUM_WinterLab_HPV-HNSCC_ddPCR_Plate_062
30	30SpPD01	Oral rinse	gDNA	HPV16 E7	0	2890	0	0	40061	43808	50-60	0	curative	0	C10.2	oropharynx	4a	0	0	0	2	IVA	110	1	1	2	588	1		552	C03|D03	TUM_WinterLab_HPV-HNSCC_ddPCR_Plate_063
30	30SpPD01	Oral rinse	gDNA	HPV16 E2	0	2660	0	0	38031	42439	50-60	0	curative	0	C10.2	oropharynx	4a	0	0	0	2	IVA	110	1	1	2	588	1		552	C03|D03	TUM_WinterLab_HPV-HNSCC_ddPCR_Plate_060
30	30SpPD01	Oral rinse	gDNA	HPV16 E6.FL.III	0.0257	2700	0	1	41103	45719	50-60	0	curative	0	C10.2	oropharynx	4a	0	0	0	2	IVA	110	1	1	2	588	1		552	C04|D04	TUM_WinterLab_HPV-HNSCC_ddPCR_Plate_061
30	30SpPD04	Oral rinse	gDNA	HPV16 E7	0	1350	0	0	59257	86944	50-60	0	curative	0	C10.2	oropharynx	4a	0	0	0	2	IVA	110	1	1	2	588	1		552	C04|D04	TUM_WinterLab_HPV-HNSCC_ddPCR_Plate_062
30	30T	FFPE	gDNA	HPV16 E2	0.134	127	0.00105401	5	4479	43849	50-60	0	curative	0	C10.2	oropharynx	4a	0	0	0	2	IVA	110	1	1	2	588	1		552	C04|D04	TUM_WinterLab_HPV-HNSCC_ddPCR_Plate_063
30	30T	FFPE	gDNA	HPV16 E6.FL.III	0.0264	64.6	0	1	2382	44583	50-60	0	curative	0	C10.2	oropharynx	4a	0	0	0	2	IVA	110	1	1	2	588	1		552	C04|D04	TUM_WinterLab_HPV-HNSCC_ddPCR_Plate_060
30	30TR	FFPE	RNA	HPV16 E1-E4	0		0	0		40448	50-60	0	curative	0	C10.2	oropharynx	4a	0	0	0	2	IVA	110	1	1	2	588	1		552	G04|H04	TUM_WinterLab_HPV-HNSCC_ddPCR_Plate_008
30	30TR	FFPE	RNA	HPV16 E1-E4		0.0493			3	71582	50-60	0	curative	0	C10.2	oropharynx	4a	0	0	0	2	IVA	110	1	1	2	588	1		552	C11|D11	TUM_WinterLab_HPV-HNSCC_ddPCR_Plate_010
30	30TR	FFPE	RNA	HPV16 E6*I	0		0	0		31134	50-60	0	curative	0	C10.2	oropharynx	4a	0	0	0	2	IVA	110	1	1	2	588	1		552	G02|H02	TUM_WinterLab_HPV-HNSCC_ddPCR_Plate_013
31	31 T	FFPE	gDNA	HPV16 E7	0	87.1	0	0	2895	40583	50-60	0	curative	1	C09.0	oropharynx	2	1	0	0	2	I		0	1	1		0	1372	706	G09|H09	TUM_WinterLab_HPV-HNSCC_ddPCR_Plate_014
31	31 T	FFPE	gDNA	HPV16 E7	0	87	0	0	2750	38590	50-60	0	curative	1	C09.0	oropharynx	2	1	0	0	2	I		0	1	1		0	1372	706	G12|H12	TUM_WinterLab_HPV-HNSCC_ddPCR_Plate_014
31	31BC01	Buffy Coat	gDNA	HPV16 E7	0	30.1	0	0	999	39541	50-60	0	curative	1	C09.0	oropharynx	2	1	0	0	2	I		0	1	1		0	1372	706	E12|F12	TUM_WinterLab_HPV-HNSCC_ddPCR_Plate_016
31	31BC02	Buffy Coat	gDNA	HPV16 E7	0	73.7	0	0	2502	41187	50-60	0	curative	1	C09.0	oropharynx	2	1	0	0	2	I		0	1	1		0	1372	706	G12|H12	TUM_WinterLab_HPV-HNSCC_ddPCR_Plate_016
31	31BC03	Buffy Coat	gDNA	HPV16 E7	0.0294	109	0	1	3531	39993	50-60	0	curative	1	C09.0	oropharynx	2	1	0	0	2	I		0	1	1		0	1372	706	C08|D08	TUM_WinterLab_HPV-HNSCC_ddPCR_Plate_025
31	31BC04	Buffy Coat	gDNA	HPV16 E7	0	164	0	0	5668	43595	50-60	0	curative	1	C09.0	oropharynx	2	1	0	0	2	I		0	1	1		0	1372	706	A03|B03	TUM_WinterLab_HPV-HNSCC_ddPCR_Plate_040
31	31P01	Blood	cfDNA	HPV16 E7	0	12.8	0	0	414	38236	50-60	0	curative	1	C09.0	oropharynx	2	1	0	0	2	I		0	1	1		0	1372	706	A04|B04	TUM_WinterLab_HPV-HNSCC_ddPCR_Plate_050
31	31P01	Blood	cfDNA	HPV16 E2	0	12.8	0	0	405	37340	50-60	0	curative	1	C09.0	oropharynx	2	1	0	0	2	I		0	1	1		0	1372	706	G02|H02	TUM_WinterLab_HPV-HNSCC_ddPCR_Plate_026
31	31P02	Blood	cfDNA	HPV16 E2	0	15.1	0	0	564	44224	50-60	0	curative	1	C09.0	oropharynx	2	1	0	0	2	I		0	1	1		0	1372	706	E08|F08	TUM_WinterLab_HPV-HNSCC_ddPCR_Plate_047
31	31P03	Blood	cfDNA	HPV16 E7	0	10.2	0	0	335	38848	50-60	0	curative	1	C09.0	oropharynx	2	1	0	0	2	I		0	1	1		0	1372	706	E08|F08	TUM_WinterLab_HPV-HNSCC_ddPCR_Plate_052
31	31P03	Blood	cfDNA	HPV16 E2	0	9.1	0	0	334	43362	50-60	0	curative	1	C09.0	oropharynx	2	1	0	0	2	I		0	1	1		0	1372	706	A03|B03	TUM_WinterLab_HPV-HNSCC_ddPCR_Plate_026
31	31P04	Blood	cfDNA	HPV16 E7	0	13.1	0	0	416	37493	50-60	0	curative	1	C09.0	oropharynx	2	1	0	0	2	I		0	1	1		0	1372	706	G08|H08	TUM_WinterLab_HPV-HNSCC_ddPCR_Plate_047
31	31P04	Blood	cfDNA	HPV16 E2	0	12.7	0	0	355	33183	50-60	0	curative	1	C09.0	oropharynx	2	1	0	0	2	I		0	1	1		0	1372	706	G08|H08	TUM_WinterLab_HPV-HNSCC_ddPCR_Plate_052
31	31P05	Blood	cfDNA	HPV16 E7	0	12.8	0	0	448	41420	50-60	0	curative	1	C09.0	oropharynx	2	1	0	0	2	I		0	1	1		0	1372	706	C03|D03	TUM_WinterLab_HPV-HNSCC_ddPCR_Plate_026
31	31P05	Blood	cfDNA	HPV16 E2	0	13.1	0	0	466	41997	50-60	0	curative	1	C09.0	oropharynx	2	1	0	0	2	I		0	1	1		0	1372	706	A09|B09	TUM_WinterLab_HPV-HNSCC_ddPCR_Plate_047
31	31P06	Blood	cfDNA	HPV16 E7	0	16.8	0	0	622	43961	50-60	0	curative	1	C09.0	oropharynx	2	1	0	0	2	I		0	1	1		0	1372	706	A09|B09	TUM_WinterLab_HPV-HNSCC_ddPCR_Plate_052
31	31P06	Blood	cfDNA	HPV16 E2	0	15.9	0	0	559	41550	50-60	0	curative	1	C09.0	oropharynx	2	1	0	0	2	I		0	1	1		0	1372	706	E03|F03	TUM_WinterLab_HPV-HNSCC_ddPCR_Plate_026
31	31Sp01	Oral rinse	cfDNA	HPV16 E7	0	429	0	0	10104	33084	50-60	0	curative	1	C09.0	oropharynx	2	1	0	0	2	I		0	1	1		0	1372	706	C09|D09	TUM_WinterLab_HPV-HNSCC_ddPCR_Plate_047
31	31Sp01	Oral rinse	cfDNA	HPV16 E7	0	25.3	0	0	684	32142	50-60	0	curative	1	C09.0	oropharynx	2	1	0	0	2	I		0	1	1		0	1372	706	C09|D09	TUM_WinterLab_HPV-HNSCC_ddPCR_Plate_052
31	31Sp02	Oral rinse	cfDNA	HPV16 E7	0	29.5	0	0	886	35818	50-60	0	curative	1	C09.0	oropharynx	2	1	0	0	2	I		0	1	1		0	1372	706	E04|F04	TUM_WinterLab_HPV-HNSCC_ddPCR_Plate_048
31	31Sp03	Oral rinse	cfDNA	HPV16 E7	0	42.5	0	0	1420	40014	50-60	0	curative	1	C09.0	oropharynx	2	1	0	0	2	I		0	1	1		0	1372	706	E05|F05	TUM_WinterLab_HPV-HNSCC_ddPCR_Plate_054
31	31Sp04	Oral rinse	cfDNA	HPV16 E7	0	5.72	0	0	221	45601	50-60	0	curative	1	C09.0	oropharynx	2	1	0	0	2	I		0	1	1		0	1372	706	C05|D05	TUM_WinterLab_HPV-HNSCC_ddPCR_Plate_038
31	31SpPD01	Oral rinse	gDNA	HPV16 E7	0	1580	0	0	31178	42236	50-60	0	curative	1	C09.0	oropharynx	2	1	0	0	2	I		0	1	1		0	1372	706	A04|B04	TUM_WinterLab_HPV-HNSCC_ddPCR_Plate_048
31	31SpPD01	Oral rinse	gDNA	HPV16 E2	0	1460	0	0	31751	44687	50-60	0	curative	1	C09.0	oropharynx	2	1	0	0	2	I		0	1	1		0	1372	706	A05|B05	TUM_WinterLab_HPV-HNSCC_ddPCR_Plate_054
31	31SpPD01	Oral rinse	gDNA	HPV16 E6.FL.III	0	1490	0	0	32643	45413	50-60	0	curative	1	C09.0	oropharynx	2	1	0	0	2	I		0	1	1		0	1372	706	A09|B09	TUM_WinterLab_HPV-HNSCC_ddPCR_Plate_041
31	31SpPD02	Oral rinse	gDNA	HPV16 E7	0	1570	0	0	31549	42835	50-60	0	curative	1	C09.0	oropharynx	2	1	0	0	2	I		0	1	1		0	1372	706	G08|H08	TUM_WinterLab_HPV-HNSCC_ddPCR_Plate_049
31	31SpPD02	Oral rinse	gDNA	HPV16 E2	0	1440	0	0	31148	44153	50-60	0	curative	1	C09.0	oropharynx	2	1	0	0	2	I		0	1	1		0	1372	706	C03|D03	TUM_WinterLab_HPV-HNSCC_ddPCR_Plate_043
31	31SpPD02	Oral rinse	gDNA	HPV16 E6.FL.III	0	1530	0	0	32780	45002	50-60	0	curative	1	C09.0	oropharynx	2	1	0	0	2	I		0	1	1		0	1372	706	C03|D03	TUM_WinterLab_HPV-HNSCC_ddPCR_Plate_044
31	31SpPD03	Oral rinse	gDNA	HPV16 E7	0	1510	0	0	32186	44540	50-60	0	curative	1	C09.0	oropharynx	2	1	0	0	2	I		0	1	1		0	1372	706	C03|D03	TUM_WinterLab_HPV-HNSCC_ddPCR_Plate_046
31	31SpPD04	Oral rinse	gDNA	HPV16 E7	0	780	0	0	19876	41017	50-60	0	curative	1	C09.0	oropharynx	2	1	0	0	2	I		0	1	1		0	1372	706	C03|D03	TUM_WinterLab_HPV-HNSCC_ddPCR_Plate_045
31	31SpPD04	Oral rinse	gDNA	HPV16 E2	0	1680	0	0	34879	45845	50-60	0	curative	1	C09.0	oropharynx	2	1	0	0	2	I		0	1	1		0	1372	706	C03|D03	TUM_WinterLab_HPV-HNSCC_ddPCR_Plate_043
31	31SpPD04	Oral rinse	gDNA	HPV16 E2	0	1970	0	0	35603	43831	50-60	0	curative	1	C09.0	oropharynx	2	1	0	0	2	I		0	1	1		0	1372	706	C03|D03	TUM_WinterLab_HPV-HNSCC_ddPCR_Plate_042
31	31SpPD04	Oral rinse	gDNA	HPV16 E6.FL.III	0	1080	0	0	27884	46355	50-60	0	curative	1	C09.0	oropharynx	2	1	0	0	2	I		0	1	1		0	1372	706	C10|D10	TUM_WinterLab_HPV-HNSCC_ddPCR_Plate_011
31	31SpPD04	Oral rinse	gDNA	HPV16 E6.FL.III	0	1710	0	0	35515	46366	50-60	0	curative	1	C09.0	oropharynx	2	1	0	0	2	I		0	1	1		0	1372	706	C10|D10	TUM_WinterLab_HPV-HNSCC_ddPCR_Plate_012
31	31SpPR01	Oral rinse	RNA	HPV16 E7	0	0.0746	0	0	2	31521	50-60	0	curative	1	C09.0	oropharynx	2	1	0	0	2	I		0	1	1		0	1372	706	E02|F02	TUM_WinterLab_HPV-HNSCC_ddPCR_Plate_002
31	31T	FFPE	gDNA	HPV16 E2	0	82.5	0	0	2886	42639	50-60	0	curative	1	C09.0	oropharynx	2	1	0	0	2	I		0	1	1		0	1372	706	G06|H06	TUM_WinterLab_HPV-HNSCC_ddPCR_Plate_007
31	31T	FFPE	gDNA	HPV16 E6.FL.III	0	79.4	0	0	2929	44863	50-60	0	curative	1	C09.0	oropharynx	2	1	0	0	2	I		0	1	1		0	1372	706	A10|B10	TUM_WinterLab_HPV-HNSCC_ddPCR_Plate_007
32	32 T	FFPE	gDNA	HPV16 E7	0	227	0	0	7251	41308	50-60	0	curative	1	C13.9	hypopharynx	2	2b	0	1	2	II	236	1	1	1	311	1		236	A12|B12	TUM_WinterLab_HPV-HNSCC_ddPCR_Plate_007
32	32 T	FFPE	gDNA	HPV16 E7	0.0299	224	0	1	6827	39330	50-60	0	curative	1	C13.9	hypopharynx	2	2b	0	1	2	II	236	1	1	1	311	1		236	C12|D12	TUM_WinterLab_HPV-HNSCC_ddPCR_Plate_007
32	32 T	FFPE	gDNA	HPV16 E6.FL.III	0.0264	263	0	1	8933	44558	50-60	0	curative	1	C13.9	hypopharynx	2	2b	0	1	2	II	236	1	1	1	311	1		236	E06|F06	TUM_WinterLab_HPV-HNSCC_ddPCR_Plate_010
32	32BC01	Buffy Coat	gDNA	HPV16 E7	0	64.7	0	0	2074	38758	50-60	0	curative	1	C13.9	hypopharynx	2	2b	0	1	2	II	236	1	1	1	311	1		236	G07|H07	TUM_WinterLab_HPV-HNSCC_ddPCR_Plate_010
32	32BC02	Buffy Coat	gDNA	HPV16 E7	0	61.4	0	0	2109	41506	50-60	0	curative	1	C13.9	hypopharynx	2	2b	0	1	2	II	236	1	1	1	311	1		236	A12|B12	TUM_WinterLab_HPV-HNSCC_ddPCR_Plate_053
32	32P01	Blood	cfDNA	HPV16 E7	0	19.1	0	0	615	38113	50-60	0	curative	1	C13.9	hypopharynx	2	2b	0	1	2	II	236	1	1	1	311	1		236	A02|B02	TUM_WinterLab_HPV-HNSCC_ddPCR_Plate_002
32	32P01	Blood	cfDNA	HPV16 E2	0	17.1	0	0	611	42298	50-60	0	curative	1	C13.9	hypopharynx	2	2b	0	1	2	II	236	1	1	1	311	1		236	C03|D03	TUM_WinterLab_HPV-HNSCC_ddPCR_Plate_035
32	32P02	Blood	cfDNA	HPV16 E7	0	15.3	0	0	434	33537	50-60	0	curative	1	C13.9	hypopharynx	2	2b	0	1	2	II	236	1	1	1	311	1		236	A02|B02	TUM_WinterLab_HPV-HNSCC_ddPCR_Plate_002
32	32P02	Blood	cfDNA	HPV16 E2	0	17.8	0	0	619	41255	50-60	0	curative	1	C13.9	hypopharynx	2	2b	0	1	2	II	236	1	1	1	311	1		236	C02|D02	TUM_WinterLab_HPV-HNSCC_ddPCR_Plate_002
32	32P03	Blood	cfDNA	HPV16 E2	0	23.4	0	0	868	43986	50-60	0	curative	1	C13.9	hypopharynx	2	2b	0	1	2	II	236	1	1	1	311	1		236	C05|D05	TUM_WinterLab_HPV-HNSCC_ddPCR_Plate_053
32	32P04	Blood	cfDNA	HPV16 E7	0	40.3	0	0	1192	35439	50-60	0	curative	1	C13.9	hypopharynx	2	2b	0	1	2	II	236	1	1	1	311	1		236	E07|F07	TUM_WinterLab_HPV-HNSCC_ddPCR_Plate_053
32	32P04	Blood	cfDNA	HPV16 E2	0	36	0	0	1350	44737	50-60	0	curative	1	C13.9	hypopharynx	2	2b	0	1	2	II	236	1	1	1	311	1		236	G08|H08	TUM_WinterLab_HPV-HNSCC_ddPCR_Plate_006
32	32Sp01	Oral rinse	cfDNA	HPV16 E7	0	58.1	0	0	1725	35825	50-60	0	curative	1	C13.9	hypopharynx	2	2b	0	1	2	II	236	1	1	1	311	1		236	G11|H11	TUM_WinterLab_HPV-HNSCC_ddPCR_Plate_053
32	32SpPD01	Oral rinse	gDNA	HPV16 E7	0	1440	0	0	30982	43835	50-60	0	curative	1	C13.9	hypopharynx	2	2b	0	1	2	II	236	1	1	1	311	1		236	A09|B09	TUM_WinterLab_HPV-HNSCC_ddPCR_Plate_006
32	32SpPD01	Oral rinse	gDNA	HPV16 E2	0	1370	0	0	29596	43100	50-60	0	curative	1	C13.9	hypopharynx	2	2b	0	1	2	II	236	1	1	1	311	1		236	C09|D09	TUM_WinterLab_HPV-HNSCC_ddPCR_Plate_006
32	32SpPD01	Oral rinse	gDNA	HPV16 E6.FL.III	0.0512	1380	0	2	31720	45921	50-60	0	curative	1	C13.9	hypopharynx	2	2b	0	1	2	II	236	1	1	1	311	1		236	C12|D12	TUM_WinterLab_HPV-HNSCC_ddPCR_Plate_053
32	32SpPR01	Oral rinse	RNA	HPV16 E7	0	0.102	0	0	3	34521	50-60	0	curative	1	C13.9	hypopharynx	2	2b	0	1	2	II	236	1	1	1	311	1		236	G12|H12	TUM_WinterLab_HPV-HNSCC_ddPCR_Plate_008
32	32T	FFPE	gDNA	HPV16 E2	0	270	0	0	8838	43037	50-60	0	curative	1	C13.9	hypopharynx	2	2b	0	1	2	II	236	1	1	1	311	1		236	C02|D02	TUM_WinterLab_HPV-HNSCC_ddPCR_Plate_055
33	33 T	FFPE	gDNA	HPV16 E7	5080	219	0.958671	37714	6496	38225	50-60	1	curative	1	C09.9	oropharynx	4	1	0	1		IVB		0	2	0		0	1345	336	A04|B04	TUM_WinterLab_HPV-HNSCC_ddPCR_Plate_010
33	33 T	FFPE	gDNA	HPV16 E7	3360	194	0.945414	37014	5980	39279	50-60	1	curative	1	C09.9	oropharynx	4	1	0	1		IVB		0	2	0		0	1345	336	A06|B06	TUM_WinterLab_HPV-HNSCC_ddPCR_Plate_055
33	33BC01	Buffy Coat	gDNA	HPV16 E7	0	33.6	0	0	1159	41110	50-60	1	curative	1	C09.9	oropharynx	4	1	0	1		IVB		0	2	0		0	1345	336	G07|H07	TUM_WinterLab_HPV-HNSCC_ddPCR_Plate_013
33	33BC02	Buffy Coat	gDNA	HPV16 E7	0	38.3	0	0	1309	40852	50-60	1	curative	1	C09.9	oropharynx	4	1	0	1		IVB		0	2	0		0	1345	336	G06|H06	TUM_WinterLab_HPV-HNSCC_ddPCR_Plate_055
33	33BC03	Buffy Coat	gDNA	HPV16 E7	0	64.6	0	0	1656	30974	50-60	1	curative	1	C09.9	oropharynx	4	1	0	1		IVB		0	2	0		0	1345	336	A11|B11	TUM_WinterLab_HPV-HNSCC_ddPCR_Plate_008
33	33BC05	Buffy Coat	gDNA	HPV16 E7	0	68.5	0	0	2213	39112	50-60	1	curative	1	C09.9	oropharynx	4	1	0	1		IVB		0	2	0		0	1345	336	C11|D11	TUM_WinterLab_HPV-HNSCC_ddPCR_Plate_008
33	33BC05	Buffy Coat	gDNA	HPV16 E7	0	74.7	0	0	2357	38323	50-60	1	curative	1	C09.9	oropharynx	4	1	0	1		IVB		0	2	0		0	1345	336	E11|F11	TUM_WinterLab_HPV-HNSCC_ddPCR_Plate_008
33	33BC06	Buffy Coat	gDNA	HPV16 E7	0	66	0	0	2254	41303	50-60	1	curative	1	C09.9	oropharynx	4	1	0	1		IVB		0	2	0		0	1345	336	A03|B03	TUM_WinterLab_HPV-HNSCC_ddPCR_Plate_013
33	33BC07	Buffy Coat	gDNA	HPV16 E7	0	104	0	0	3732	44102	50-60	1	curative	1	C09.9	oropharynx	4	1	0	1		IVB		0	2	0		0	1345	336	C03|D03	TUM_WinterLab_HPV-HNSCC_ddPCR_Plate_013
33	33BC08	Buffy Coat	gDNA	HPV16 E7	0	66.1	0	0	2449	44825	50-60	1	curative	1	C09.9	oropharynx	4	1	0	1		IVB		0	2	0		0	1345	336	G03|H03	TUM_WinterLab_HPV-HNSCC_ddPCR_Plate_026
33	33P01	Blood	cfDNA	HPV16 E7	1.11	102	0.0107652	36	3182	38238	50-60	1	curative	1	C09.9	oropharynx	4	1	0	1		IVB		0	2	0		0	1345	336	C05|D05	TUM_WinterLab_HPV-HNSCC_ddPCR_Plate_040
33	33P01	Blood	cfDNA	HPV16 E2	0.525	93.4	0.00558957	20	3419	44797	50-60	1	curative	1	C09.9	oropharynx	4	1	0	1		IVB		0	2	0		0	1345	336	C08|D08	TUM_WinterLab_HPV-HNSCC_ddPCR_Plate_050
33	33P03	Blood	cfDNA	HPV16 E7	0	6.43	0	0	189	34695	50-60	1	curative	1	C09.9	oropharynx	4	1	0	1		IVB		0	2	0		0	1345	336	A04|B04	TUM_WinterLab_HPV-HNSCC_ddPCR_Plate_026
33	33P03	Blood	cfDNA	HPV16 E2	0	6.43	0	0	238	43662	50-60	1	curative	1	C09.9	oropharynx	4	1	0	1		IVB		0	2	0		0	1345	336	E09|F09	TUM_WinterLab_HPV-HNSCC_ddPCR_Plate_047
33	33P04	Blood	cfDNA	HPV16 E7	0.0297	5.48	0	1	184	39609	50-60	1	curative	1	C09.9	oropharynx	4	1	0	1		IVB		0	2	0		0	1345	336	E09|F09	TUM_WinterLab_HPV-HNSCC_ddPCR_Plate_052
33	33P04	Blood	cfDNA	HPV16 E2	0	5.33	0	0	191	42236	50-60	1	curative	1	C09.9	oropharynx	4	1	0	1		IVB		0	2	0		0	1345	336	C04|D04	TUM_WinterLab_HPV-HNSCC_ddPCR_Plate_026
33	33P05	Blood	cfDNA	HPV16 E7	0	7.26	0	0	251	40819	50-60	1	curative	1	C09.9	oropharynx	4	1	0	1		IVB		0	2	0		0	1345	336	G09|H09	TUM_WinterLab_HPV-HNSCC_ddPCR_Plate_047
33	33P05	Blood	cfDNA	HPV16 E2	0	7.09	0	0	252	41964	50-60	1	curative	1	C09.9	oropharynx	4	1	0	1		IVB		0	2	0		0	1345	336	G09|H09	TUM_WinterLab_HPV-HNSCC_ddPCR_Plate_052
33	33P06	Blood	cfDNA	HPV16 E7	0	14.9	0	0	527	41940	50-60	1	curative	1	C09.9	oropharynx	4	1	0	1		IVB		0	2	0		0	1345	336	E04|F04	TUM_WinterLab_HPV-HNSCC_ddPCR_Plate_026
33	33P06	Blood	cfDNA	HPV16 E7	0	10.5	0	0	387	43720	50-60	1	curative	1	C09.9	oropharynx	4	1	0	1		IVB		0	2	0		0	1345	336	A10|B10	TUM_WinterLab_HPV-HNSCC_ddPCR_Plate_047
33	33P06	Blood	cfDNA	HPV16 E2	0	10.8	0	0	377	41302	50-60	1	curative	1	C09.9	oropharynx	4	1	0	1		IVB		0	2	0		0	1345	336	A10|B10	TUM_WinterLab_HPV-HNSCC_ddPCR_Plate_052
33	33P07	Blood	cfDNA	HPV16 E7	0	7.21	0	0	226	37003	50-60	1	curative	1	C09.9	oropharynx	4	1	0	1		IVB		0	2	0		0	1345	336	G04|H04	TUM_WinterLab_HPV-HNSCC_ddPCR_Plate_026
33	33P07	Blood	cfDNA	HPV16 E2	0	6.12	0	0	209	40309	50-60	1	curative	1	C09.9	oropharynx	4	1	0	1		IVB		0	2	0		0	1345	336	C10|D10	TUM_WinterLab_HPV-HNSCC_ddPCR_Plate_047
33	33P08	Blood	cfDNA	HPV16 E7	0	13.1	0	0	470	42349	50-60	1	curative	1	C09.9	oropharynx	4	1	0	1		IVB		0	2	0		0	1345	336	C10|D10	TUM_WinterLab_HPV-HNSCC_ddPCR_Plate_052
33	33P08	Blood	cfDNA	HPV16 E7	0	12.6	0	0	457	42903	50-60	1	curative	1	C09.9	oropharynx	4	1	0	1		IVB		0	2	0		0	1345	336	E03|F03	TUM_WinterLab_HPV-HNSCC_ddPCR_Plate_058
33	33P08	Blood	cfDNA	HPV16 E2	0.0275	13.2	0	1	476	42721	50-60	1	curative	1	C09.9	oropharynx	4	1	0	1		IVB		0	2	0		0	1345	336	G03|H03	TUM_WinterLab_HPV-HNSCC_ddPCR_Plate_058
33	33P09	Blood	cfDNA	HPV16 E7	0	12.1	0	0	429	41783	50-60	1	curative	1	C09.9	oropharynx	4	1	0	1		IVB		0	2	0		0	1345	336	A04|B04	TUM_WinterLab_HPV-HNSCC_ddPCR_Plate_058
33	33P09	Blood	cfDNA	HPV16 E7	0	12.4	0	0	471	44999	50-60	1	curative	1	C09.9	oropharynx	4	1	0	1		IVB		0	2	0		0	1345	336	C04|D04	TUM_WinterLab_HPV-HNSCC_ddPCR_Plate_058
33	33P09	Blood	cfDNA	HPV16 E2	0	11.5	0	0	405	41767	50-60	1	curative	1	C09.9	oropharynx	4	1	0	1		IVB		0	2	0		0	1345	336	C09|D09	TUM_WinterLab_HPV-HNSCC_ddPCR_Plate_041
33	33R01	Blood	RNA	HPV16 E6*I	0	2.45	0	0	92	44296	50-60	1	curative	1	C09.9	oropharynx	4	1	0	1		IVB		0	2	0		0	1345	336	A09|B09	TUM_WinterLab_HPV-HNSCC_ddPCR_Plate_044
33	33R01	Blood	RNA	HPV16 E2	0	2.07	0	0	76	43171	50-60	1	curative	1	C09.9	oropharynx	4	1	0	1		IVB		0	2	0		0	1345	336	A04|B04	TUM_WinterLab_HPV-HNSCC_ddPCR_Plate_043
33	33R01	Blood	RNA	HPV16 E1-E4	0	1.56	0	0	56	42226	50-60	1	curative	1	C09.9	oropharynx	4	1	0	1		IVB		0	2	0		0	1345	336	A04|B04	TUM_WinterLab_HPV-HNSCC_ddPCR_Plate_044
33	33R01	Blood	RNA	HPV16 E7	0	2.91	0	0	79	32015	50-60	1	curative	1	C09.9	oropharynx	4	1	0	1		IVB		0	2	0		0	1345	336	A04|B04	TUM_WinterLab_HPV-HNSCC_ddPCR_Plate_046
33	33R02	Blood	RNA	HPV16 E6*I	0	80.5	0	0	3067	46378	50-60	1	curative	1	C09.9	oropharynx	4	1	0	1		IVB		0	2	0		0	1345	336	A04|B04	TUM_WinterLab_HPV-HNSCC_ddPCR_Plate_045
33	33R02	Blood	RNA	HPV16 E2	0	84.8	0	0	3016	43359	50-60	1	curative	1	C09.9	oropharynx	4	1	0	1		IVB		0	2	0		0	1345	336	A04|B04	TUM_WinterLab_HPV-HNSCC_ddPCR_Plate_043
33	33R02	Blood	RNA	HPV16 E1-E4	0	79.3	0	0	2969	45573	50-60	1	curative	1	C09.9	oropharynx	4	1	0	1		IVB		0	2	0		0	1345	336	A04|B04	TUM_WinterLab_HPV-HNSCC_ddPCR_Plate_042
33	33R02	Blood	RNA	HPV16 E7	0	154	0	0	5306	43206	50-60	1	curative	1	C09.9	oropharynx	4	1	0	1		IVB		0	2	0		0	1345	336	C04|D04	TUM_WinterLab_HPV-HNSCC_ddPCR_Plate_027
33	33Sp01	Oral rinse	cfDNA	HPV16 E7	0	10.2	0	0	316	36782	50-60	1	curative	1	C09.9	oropharynx	4	1	0	1		IVB		0	2	0		0	1345	336	C04|D04	TUM_WinterLab_HPV-HNSCC_ddPCR_Plate_028
33	33Sp02	Oral rinse	cfDNA	HPV16 E7	0	27.7	0	0	865	37183	50-60	1	curative	1	C09.9	oropharynx	4	1	0	1		IVB		0	2	0		0	1345	336	A07|B07	TUM_WinterLab_HPV-HNSCC_ddPCR_Plate_007
33	33Sp03	Oral rinse	cfDNA	HPV16 E7	0	156	0	0	4849	39030	50-60	1	curative	1	C09.9	oropharynx	4	1	0	1		IVB		0	2	0		0	1345	336	E05|F05	TUM_WinterLab_HPV-HNSCC_ddPCR_Plate_010
33	33Sp04	Oral rinse	cfDNA	HPV16 E7	0	5.04	0	0	169	39509	50-60	1	curative	1	C09.9	oropharynx	4	1	0	1		IVB		0	2	0		0	1345	336	C07|D07	TUM_WinterLab_HPV-HNSCC_ddPCR_Plate_014
33	33Sp05	Oral rinse	cfDNA	HPV16 E7	0	51.2	0	0	1612	37842	50-60	1	curative	1	C09.9	oropharynx	4	1	0	1		IVB		0	2	0		0	1345	336	C10|D10	TUM_WinterLab_HPV-HNSCC_ddPCR_Plate_015
33	33Sp06	Oral rinse	cfDNA	HPV16 E7	0	10.7	0	0	386	42673	50-60	1	curative	1	C09.9	oropharynx	4	1	0	1		IVB		0	2	0		0	1345	336	E10|F10	TUM_WinterLab_HPV-HNSCC_ddPCR_Plate_016
33	33Sp07	Oral rinse	cfDNA	HPV16 E7	0	28.1	0	0	1035	43914	50-60	1	curative	1	C09.9	oropharynx	4	1	0	1		IVB		0	2	0		0	1345	336	C03|D03	TUM_WinterLab_HPV-HNSCC_ddPCR_Plate_018
33	33SpPD01	Oral rinse	gDNA	HPV16 E7	0	210	0	0	6772	41366	50-60	1	curative	1	C09.9	oropharynx	4	1	0	1		IVB		0	2	0		0	1345	336	C04|D04	TUM_WinterLab_HPV-HNSCC_ddPCR_Plate_018
33	33SpPD01	Oral rinse	gDNA	HPV16 E2	0	373	0	0	12180	44815	50-60	1	curative	1	C09.9	oropharynx	4	1	0	1		IVB		0	2	0		0	1345	336	G02|H02	TUM_WinterLab_HPV-HNSCC_ddPCR_Plate_024
33	33SpPD01	Oral rinse	gDNA	HPV16 E6.FL.III	0.0257	397	0	1	13093	45725	50-60	1	curative	1	C09.9	oropharynx	4	1	0	1		IVB		0	2	0		0	1345	336	C02|D02	TUM_WinterLab_HPV-HNSCC_ddPCR_Plate_031
33	33SpPD02	Oral rinse	gDNA	HPV16 E7	0	1270	0	0	28831	43688	50-60	1	curative	1	C09.9	oropharynx	4	1	0	1		IVB		0	2	0		0	1345	336	C06|D06	TUM_WinterLab_HPV-HNSCC_ddPCR_Plate_034
33	33SpPD02	Oral rinse	gDNA	HPV16 E2	0	1230	0	0	28616	44131	50-60	1	curative	1	C09.9	oropharynx	4	1	0	1		IVB		0	2	0		0	1345	336	E02|F02	TUM_WinterLab_HPV-HNSCC_ddPCR_Plate_037
33	33SpPD02	Oral rinse	gDNA	HPV16 E6.FL.III	0	1280	0	0	30539	46034	50-60	1	curative	1	C09.9	oropharynx	4	1	0	1		IVB		0	2	0		0	1345	336	C06|D06	TUM_WinterLab_HPV-HNSCC_ddPCR_Plate_053
33	33SpPD03	Oral rinse	gDNA	HPV16 E7	0	914	0	0	23290	43126	50-60	1	curative	1	C09.9	oropharynx	4	1	0	1		IVB		0	2	0		0	1345	336	E04|F04	TUM_WinterLab_HPV-HNSCC_ddPCR_Plate_006
33	33SpPD03	Oral rinse	gDNA	HPV16 E2	0	866	0	0	23637	45372	50-60	1	curative	1	C09.9	oropharynx	4	1	0	1		IVB		0	2	0		0	1345	336	A10|B10	TUM_WinterLab_HPV-HNSCC_ddPCR_Plate_053
33	33SpPD03	Oral rinse	gDNA	HPV16 E6.FL.III	0	902	0	0	24548	45841	50-60	1	curative	1	C09.9	oropharynx	4	1	0	1		IVB		0	2	0		0	1345	336	G04|H04	TUM_WinterLab_HPV-HNSCC_ddPCR_Plate_006
33	33SpPD04	Oral rinse	gDNA	HPV16 E7	0	439	0	0	13435	43119	50-60	1	curative	1	C09.9	oropharynx	4	1	0	1		IVB		0	2	0		0	1345	336	C10|D10	TUM_WinterLab_HPV-HNSCC_ddPCR_Plate_053
33	33SpPD04	Oral rinse	gDNA	HPV16 E2	0	740	0	0	21171	45333	50-60	1	curative	1	C09.9	oropharynx	4	1	0	1		IVB		0	2	0		0	1345	336	E09|F09	TUM_WinterLab_HPV-HNSCC_ddPCR_Plate_006
33	33SpPD04	Oral rinse	gDNA	HPV16 E6.FL.III	0	789	0	0	23061	47184	50-60	1	curative	1	C09.9	oropharynx	4	1	0	1		IVB		0	2	0		0	1345	336	E12|F12	TUM_WinterLab_HPV-HNSCC_ddPCR_Plate_053
33	33SpPD05	Oral rinse	gDNA	HPV16 E7	0	707	0	0	20204	44725	50-60	1	curative	1	C09.9	oropharynx	4	1	0	1		IVB		0	2	0		0	1345	336	G05|H05	TUM_WinterLab_HPV-HNSCC_ddPCR_Plate_039
33	33SpPD05	Oral rinse	gDNA	HPV16 E2	0	648	0	0	17900	42286	50-60	1	curative	1	C09.9	oropharynx	4	1	0	1		IVB		0	2	0		0	1345	336	G04|H04	TUM_WinterLab_HPV-HNSCC_ddPCR_Plate_055
33	33SpPD05	Oral rinse	gDNA	HPV16 E6.FL.III	0	685	0	0	19549	44285	50-60	1	curative	1	C09.9	oropharynx	4	1	0	1		IVB		0	2	0		0	1345	336	E12|F12	TUM_WinterLab_HPV-HNSCC_ddPCR_Plate_013
33	33SpPD06	Oral rinse	gDNA	HPV16 E2	0	778	0	0	21484	44419	50-60	1	curative	1	C09.9	oropharynx	4	1	0	1		IVB		0	2	0		0	1345	336	C08|D08	TUM_WinterLab_HPV-HNSCC_ddPCR_Plate_055
33	33SpPD06	Oral rinse	gDNA	HPV16 E6.FL.III	0	757	0	0	20781	43798	50-60	1	curative	1	C09.9	oropharynx	4	1	0	1		IVB		0	2	0		0	1345	336	C05|D05	TUM_WinterLab_HPV-HNSCC_ddPCR_Plate_015
33	33SpPD07	Oral rinse	gDNA	HPV16 E7	0	1060	0	0	24925	41891	50-60	1	curative	1	C09.9	oropharynx	4	1	0	1		IVB		0	2	0		0	1345	336	E10|F10	TUM_WinterLab_HPV-HNSCC_ddPCR_Plate_055
33	33SpPD07	Oral rinse	gDNA	HPV16 E2	0	1050	0	0	26380	44611	50-60	1	curative	1	C09.9	oropharynx	4	1	0	1		IVB		0	2	0		0	1345	336	A05|B05	TUM_WinterLab_HPV-HNSCC_ddPCR_Plate_016
33	33SpPD07	Oral rinse	gDNA	HPV16 E6.FL.III	0	1140	0	0	27777	44711	50-60	1	curative	1	C09.9	oropharynx	4	1	0	1		IVB		0	2	0		0	1345	336	C06|D06	TUM_WinterLab_HPV-HNSCC_ddPCR_Plate_017
33	33T	FFPE	gDNA	HPV16 E2	5850	264	0.95682	43501	8817	43805	50-60	1	curative	1	C09.9	oropharynx	4	1	0	1		IVB		0	2	0		0	1345	336	G12|H12	TUM_WinterLab_HPV-HNSCC_ddPCR_Plate_055
33	33T	FFPE	gDNA	HPV16 E6.FL.III	0	225	0	0	7798	44798	50-60	1	curative	1	C09.9	oropharynx	4	1	0	1		IVB		0	2	0		0	1345	336	A08|B08	TUM_WinterLab_HPV-HNSCC_ddPCR_Plate_017
33	33TR	FFPE	RNA	HPV16 E2	0.916	0.139	0.868246	33	5	42400	50-60	1	curative	1	C09.9	oropharynx	4	1	0	1		IVB		0	2	0		0	1345	336	A02|B02	TUM_WinterLab_HPV-HNSCC_ddPCR_Plate_053
33	33TR	FFPE	RNA	HPV16 E6.FL.III	2.34	0.0762	0.968463	92	3	46309	50-60	1	curative	1	C09.9	oropharynx	4	1	0	1		IVB		0	2	0		0	1345	336	E12|F12	TUM_WinterLab_HPV-HNSCC_ddPCR_Plate_024
33	33TR	FFPE	RNA	HPV16 E1-E4	0.697	0.0557	0.926	25	2	42235	50-60	1	curative	1	C09.9	oropharynx	4	1	0	1		IVB		0	2	0		0	1345	336	G04|H04	TUM_WinterLab_HPV-HNSCC_ddPCR_Plate_056
33	33TR	FFPE	RNA	HPV16 E6*I	1.87	0.0518	0.973046	72	2	45452	50-60	1	curative	1	C09.9	oropharynx	4	1	0	1		IVB		0	2	0		0	1345	336	A05|B05	TUM_WinterLab_HPV-HNSCC_ddPCR_Plate_031
33	33TR	FFPE	RNA	HPV16 E2	0	0.139	0	0	5	42400	50-60	1	curative	1	C09.9	oropharynx	4	1	0	1		IVB		0	2	0		0	1345	336	C07|D07	TUM_WinterLab_HPV-HNSCC_ddPCR_Plate_056
33	33TR	FFPE	RNA	HPV16 E7	1.19	0.444	0.728274	43	16	42400	50-60	1	curative	1	C09.9	oropharynx	4	1	0	1		IVB		0	2	0		0	1345	336	C12|D12	TUM_WinterLab_HPV-HNSCC_ddPCR_Plate_056
34	34 T	FFPE	gDNA	HPV16 E7	1920	323	0.855996	30141	9000	37483	50-60	0	palliativ	1	C10.9	oropharynx	2	2b	1	0	3	IVC	302	1	1	1	513	1		391	G03|H03	TUM_WinterLab_HPV-HNSCC_ddPCR_Plate_061
34	34 T	FFPE	gDNA	HPV16 E7	1440	296	0.829493	27236	8580	38573	50-60	0	palliativ	1	C10.9	oropharynx	2	2b	1	0	3	IVC	302	1	1	1	513	1		391	G03|H03	TUM_WinterLab_HPV-HNSCC_ddPCR_Plate_062
34	34BC01	Buffy Coat	gDNA	HPV16 E7	0	24.5	0	0	753	36519	50-60	0	palliativ	1	C10.9	oropharynx	2	2b	1	0	3	IVC	302	1	1	1	513	1		391	G03	TUM_WinterLab_HPV-HNSCC_ddPCR_Plate_063
34	34BC02	Buffy Coat	gDNA	HPV16 E7	0	60.8	0	0	2098	41678	50-60	0	palliativ	1	C10.9	oropharynx	2	2b	1	0	3	IVC	302	1	1	1	513	1		391	H03	TUM_WinterLab_HPV-HNSCC_ddPCR_Plate_063
34	34BC03	Buffy Coat	gDNA	HPV16 E7	0	111	0	0	3271	36224	50-60	0	palliativ	1	C10.9	oropharynx	2	2b	1	0	3	IVC	302	1	1	1	513	1		391	G03|H03	TUM_WinterLab_HPV-HNSCC_ddPCR_Plate_060
34	34BC04	Buffy Coat	gDNA	HPV16 E7	0	1020	0	0	20763	35799	50-60	0	palliativ	1	C10.9	oropharynx	2	2b	1	0	3	IVC	302	1	1	1	513	1		391	E04|F04	TUM_WinterLab_HPV-HNSCC_ddPCR_Plate_061
34	34BC05	Buffy Coat	gDNA	HPV16 E7	0	681	0	0	17995	40938	50-60	0	palliativ	1	C10.9	oropharynx	2	2b	1	0	3	IVC	302	1	1	1	513	1		391	E04|F04	TUM_WinterLab_HPV-HNSCC_ddPCR_Plate_062
34	34BC06	Buffy Coat	gDNA	HPV16 E7	0	31.6	0	0	1017	38327	50-60	0	palliativ	1	C10.9	oropharynx	2	2b	1	0	3	IVC	302	1	1	1	513	1		391	E04|F04	TUM_WinterLab_HPV-HNSCC_ddPCR_Plate_063
34	34BC07	Buffy Coat	gDNA	HPV16 E7	0	56.8	0	0	1771	37564	50-60	0	palliativ	1	C10.9	oropharynx	2	2b	1	0	3	IVC	302	1	1	1	513	1		391	E04|F04	TUM_WinterLab_HPV-HNSCC_ddPCR_Plate_060
34	34P0	Blood	cfDNA	HPV16 E2	38	13.4	0.7393	1413	504	44502	50-60	0	palliativ	1	C10.9	oropharynx	2	2b	1	0	3	IVC	302	1	1	1	513	1		391	A06|B06	TUM_WinterLab_HPV-HNSCC_ddPCR_Plate_061
34	34P01	Blood	cfDNA	HPV16 E7	287	35.2	0.890751	7608	1037	35134	50-60	0	palliativ	1	C10.9	oropharynx	2	2b	1	0	3	IVC	302	1	1	1	513	1		391	A06|B06	TUM_WinterLab_HPV-HNSCC_ddPCR_Plate_062
34	34P01	Blood	cfDNA	HPV16 E2	146	34.8	0.807522	4455	1116	38282	50-60	0	palliativ	1	C10.9	oropharynx	2	2b	1	0	3	IVC	302	1	1	1	513	1		391	A06|B06	TUM_WinterLab_HPV-HNSCC_ddPCR_Plate_063
34	34P01	Blood	cfDNA	HPV16 E7	287	35.2	0.890751	7608	1037	35134	50-60	0	palliativ	1	C10.9	oropharynx	2	2b	1	0	3	IVC	302	1	1	1	513	1		391	A06|B06	TUM_WinterLab_HPV-HNSCC_ddPCR_Plate_060
34	34P02	Blood	cfDNA	HPV16 E7	0	29	0	0	811	33261	50-60	0	palliativ	1	C10.9	oropharynx	2	2b	1	0	3	IVC	302	1	1	1	513	1		391	C08|D08	TUM_WinterLab_HPV-HNSCC_ddPCR_Plate_061
34	34P02	Blood	cfDNA	HPV16 E2	0	33.3	0	0	1202	43101	50-60	0	palliativ	1	C10.9	oropharynx	2	2b	1	0	3	IVC	302	1	1	1	513	1		391	C08|D08	TUM_WinterLab_HPV-HNSCC_ddPCR_Plate_062
34	34P03	Blood	cfDNA	HPV16 E2	0	13	0	0	476	43214	50-60	0	palliativ	1	C10.9	oropharynx	2	2b	1	0	3	IVC	302	1	1	1	513	1		391	C08|D08	TUM_WinterLab_HPV-HNSCC_ddPCR_Plate_063
34	34P04	Blood	cfDNA	HPV16 E7	21.5	8.49	0.716906	706	281	39058	50-60	0	palliativ	1	C10.9	oropharynx	2	2b	1	0	3	IVC	302	1	1	1	513	1		391	C08|D08	TUM_WinterLab_HPV-HNSCC_ddPCR_Plate_060
34	34P04	Blood	cfDNA	HPV16 E2	12.3	8.92	0.579642	448	326	43169	50-60	0	palliativ	1	C10.9	oropharynx	2	2b	1	0	3	IVC	302	1	1	1	513	1		391	A05|B05	TUM_WinterLab_HPV-HNSCC_ddPCR_Plate_008
34	34P05	Blood	cfDNA	HPV16 E7	62.7	12.9	0.829365	1941	407	37405	50-60	0	palliativ	1	C10.9	oropharynx	2	2b	1	0	3	IVC	302	1	1	1	513	1		391	C05|D05	TUM_WinterLab_HPV-HNSCC_ddPCR_Plate_008
34	34P06	Blood	cfDNA	HPV16 E7	121	19.8	0.859375	3732	640	38260	50-60	0	palliativ	1	C10.9	oropharynx	2	2b	1	0	3	IVC	302	1	1	1	513	1		391	E11|F11	TUM_WinterLab_HPV-HNSCC_ddPCR_Plate_010
34	34P06	Blood	cfDNA	HPV16 E2	68	22	0.755556	2455	809	43701	50-60	0	palliativ	1	C10.9	oropharynx	2	2b	1	0	3	IVC	302	1	1	1	513	1		391	A10|B10	TUM_WinterLab_HPV-HNSCC_ddPCR_Plate_014
34	34P07	Blood	cfDNA	HPV16 E7	233	34.8	0.870052	7059	1144	39253	50-60	0	palliativ	1	C10.9	oropharynx	2	2b	1	0	3	IVC	302	1	1	1	513	1		391	G12|H12	TUM_WinterLab_HPV-HNSCC_ddPCR_Plate_015
34	34P07	Blood	cfDNA	HPV16 E2	127	32.5	0.796238	4002	1069	39186	50-60	0	palliativ	1	C10.9	oropharynx	2	2b	1	0	3	IVC	302	1	1	1	513	1		391	A02|B02	TUM_WinterLab_HPV-HNSCC_ddPCR_Plate_017
34	34P08	Blood	cfDNA	HPV16 E7	627	80.1	0.88672	15626	2492	37842	50-60	0	palliativ	1	C10.9	oropharynx	2	2b	1	0	3	IVC	302	1	1	1	513	1		391	A03|B03	TUM_WinterLab_HPV-HNSCC_ddPCR_Plate_020
34	34P08	Blood	cfDNA	HPV16 E2	395	81.7	0.828613	12070	2841	42363	50-60	0	palliativ	1	C10.9	oropharynx	2	2b	1	0	3	IVC	302	1	1	1	513	1		391	E07|F07	TUM_WinterLab_HPV-HNSCC_ddPCR_Plate_031
34	34P09	Blood	cfDNA	HPV16 E7	9.33	19.3	0.325882	336	692	42527	50-60	0	palliativ	1	C10.9	oropharynx	2	2b	1	0	3	IVC	302	1	1	1	513	1		391	E08|F08	TUM_WinterLab_HPV-HNSCC_ddPCR_Plate_025
34	34P09	Blood	cfDNA	HPV16 E2	6.21	20.5	0.232497	220	722	41808	50-60	0	palliativ	1	C10.9	oropharynx	2	2b	1	0	3	IVC	302	1	1	1	513	1		391	G03|H03	TUM_WinterLab_HPV-HNSCC_ddPCR_Plate_036
34	34Sp01	Oral rinse	cfDNA	HPV16 E7	0.0293	11.5	0	1	392	40213	50-60	0	palliativ	1	C10.9	oropharynx	2	2b	1	0	3	IVC	302	1	1	1	513	1		391	A05|B05	TUM_WinterLab_HPV-HNSCC_ddPCR_Plate_026
34	34Sp02	Oral rinse	cfDNA	HPV16 E7	0	0	0	0	0	37031	50-60	0	palliativ	1	C10.9	oropharynx	2	2b	1	0	3	IVC	302	1	1	1	513	1		391	E10|F10	TUM_WinterLab_HPV-HNSCC_ddPCR_Plate_047
34	34Sp03	Oral rinse	cfDNA	HPV16 E7	0	27	0	0	918	40392	50-60	0	palliativ	1	C10.9	oropharynx	2	2b	1	0	3	IVC	302	1	1	1	513	1		391	E10|F10	TUM_WinterLab_HPV-HNSCC_ddPCR_Plate_052
34	34Sp04	Oral rinse	cfDNA	HPV16 E7	0	2.26	0	0	69	35921	50-60	0	palliativ	1	C10.9	oropharynx	2	2b	1	0	3	IVC	302	1	1	1	513	1		391	C05|D05	TUM_WinterLab_HPV-HNSCC_ddPCR_Plate_026
34	34Sp05	Oral rinse	cfDNA	HPV16 E7	0	141	0	0	4112	36337	50-60	0	palliativ	1	C10.9	oropharynx	2	2b	1	0	3	IVC	302	1	1	1	513	1		391	G10|H10	TUM_WinterLab_HPV-HNSCC_ddPCR_Plate_047
34	34SpPD01	Oral rinse	gDNA	HPV16 E7	0	870	0	0	23312	44604	50-60	0	palliativ	1	C10.9	oropharynx	2	2b	1	0	3	IVC	302	1	1	1	513	1		391	G10|H10	TUM_WinterLab_HPV-HNSCC_ddPCR_Plate_052
34	34SpPD01	Oral rinse	gDNA	HPV16 E2	0	841	0	0	22129	43334	50-60	0	palliativ	1	C10.9	oropharynx	2	2b	1	0	3	IVC	302	1	1	1	513	1		391	E05|F05	TUM_WinterLab_HPV-HNSCC_ddPCR_Plate_026
34	34SpPD01	Oral rinse	gDNA	HPV16 E6.FL.III	0.0265	836	0	1	22547	44329	50-60	0	palliativ	1	C10.9	oropharynx	2	2b	1	0	3	IVC	302	1	1	1	513	1		391	A11|B11	TUM_WinterLab_HPV-HNSCC_ddPCR_Plate_047
34	34SpPD02	Oral rinse	gDNA	HPV16 E7	0	995	0	0	26070	45674	50-60	0	palliativ	1	C10.9	oropharynx	2	2b	1	0	3	IVC	302	1	1	1	513	1		391	A11|B11	TUM_WinterLab_HPV-HNSCC_ddPCR_Plate_052
34	34SpPD02	Oral rinse	gDNA	HPV16 E2	0	990	0	0	25225	44336	50-60	0	palliativ	1	C10.9	oropharynx	2	2b	1	0	3	IVC	302	1	1	1	513	1		391	C02|D02	TUM_WinterLab_HPV-HNSCC_ddPCR_Plate_039
34	34SpPD02	Oral rinse	gDNA	HPV16 E6.FL.III	0	1010	0	0	25872	45020	50-60	0	palliativ	1	C10.9	oropharynx	2	2b	1	0	3	IVC	302	1	1	1	513	1		391	G10|H10	TUM_WinterLab_HPV-HNSCC_ddPCR_Plate_056
34	34SpPD03	Oral rinse	gDNA	HPV16 E7	0	925	0	0	24105	44263	50-60	0	palliativ	1	C10.9	oropharynx	2	2b	1	0	3	IVC	302	1	1	1	513	1		391	C11|D11	TUM_WinterLab_HPV-HNSCC_ddPCR_Plate_024
34	34SpPD03	Oral rinse	gDNA	HPV16 E2	0	905	0	0	23852	44460	50-60	0	palliativ	1	C10.9	oropharynx	2	2b	1	0	3	IVC	302	1	1	1	513	1		391	C07|D07	TUM_WinterLab_HPV-HNSCC_ddPCR_Plate_048
34	34SpPD03	Oral rinse	gDNA	HPV16 E6.FL.III	0.099	928	0	2	12972	23771	50-60	0	palliativ	1	C10.9	oropharynx	2	2b	1	0	3	IVC	302	1	1	1	513	1		391	C08|D08	TUM_WinterLab_HPV-HNSCC_ddPCR_Plate_054
34	34SpPD04	Oral rinse	gDNA	HPV16 E7	1.51	1110	0.00135851	53	25249	41373	50-60	0	palliativ	1	C10.9	oropharynx	2	2b	1	0	3	IVC	302	1	1	1	513	1		391	E10|F10	TUM_WinterLab_HPV-HNSCC_ddPCR_Plate_038
34	34SpPD04	Oral rinse	gDNA	HPV16 E2	1.2	1020	0.00117509	42	23761	41033	50-60	0	palliativ	1	C10.9	oropharynx	2	2b	1	0	3	IVC	302	1	1	1	513	1		391	A10|B10	TUM_WinterLab_HPV-HNSCC_ddPCR_Plate_048
34	34SpPD04	Oral rinse	gDNA	HPV16 E6.FL.III	1.72	983	0.00174669	65	25125	44367	50-60	0	palliativ	1	C10.9	oropharynx	2	2b	1	0	3	IVC	302	1	1	1	513	1		391	A11|B11	TUM_WinterLab_HPV-HNSCC_ddPCR_Plate_054
34	34SpPD05	Oral rinse	gDNA	HPV16 E7	0	1220	0	0	27326	42370	50-60	0	palliativ	1	C10.9	oropharynx	2	2b	1	0	3	IVC	302	1	1	1	513	1		391	E02|F02	TUM_WinterLab_HPV-HNSCC_ddPCR_Plate_057
34	34SpPD05	Oral rinse	gDNA	HPV16 E2	0.053	1280	0	2	29508	44428	50-60	0	palliativ	1	C10.9	oropharynx	2	2b	1	0	3	IVC	302	1	1	1	513	1		391	A07|B07	TUM_WinterLab_HPV-HNSCC_ddPCR_Plate_043
34	34SpPD05	Oral rinse	gDNA	HPV16 E6.FL.III	0	1230	0	0	30241	46652	50-60	0	palliativ	1	C10.9	oropharynx	2	2b	1	0	3	IVC	302	1	1	1	513	1		391	A07|B07	TUM_WinterLab_HPV-HNSCC_ddPCR_Plate_044
34	34SpPR01	Oral rinse	RNA	HPV16 E7	0	0.133	0	0	4	35277	50-60	0	palliativ	1	C10.9	oropharynx	2	2b	1	0	3	IVC	302	1	1	1	513	1		391	A07|B07	TUM_WinterLab_HPV-HNSCC_ddPCR_Plate_046
34	34SpPR02	Oral rinse	RNA	HPV16 E7	0	0.065	0	0	2	36211	50-60	0	palliativ	1	C10.9	oropharynx	2	2b	1	0	3	IVC	302	1	1	1	513	1		391	A07|B07	TUM_WinterLab_HPV-HNSCC_ddPCR_Plate_045
34	34SpPR03	Oral rinse	RNA	HPV16 E7	0	0.0319	0	0	1	36839	50-60	0	palliativ	1	C10.9	oropharynx	2	2b	1	0	3	IVC	302	1	1	1	513	1		391	A07|B07	TUM_WinterLab_HPV-HNSCC_ddPCR_Plate_043
34	34SpPR04	Oral rinse	RNA	HPV16 E7	0	0.0985	0	0	3	35843	50-60	0	palliativ	1	C10.9	oropharynx	2	2b	1	0	3	IVC	302	1	1	1	513	1		391	A07|B07	TUM_WinterLab_HPV-HNSCC_ddPCR_Plate_042
34	34T	FFPE	gDNA	HPV16 E2	1890	362	0.839254	35521	11764	44438	50-60	0	palliativ	1	C10.9	oropharynx	2	2b	1	0	3	IVC	302	1	1	1	513	1		391	A05|B05	TUM_WinterLab_HPV-HNSCC_ddPCR_Plate_027
34	34T	FFPE	gDNA	HPV16 E6.FL.III	500	47.5	0.913242	15918	1817	45965	50-60	0	palliativ	1	C10.9	oropharynx	2	2b	1	0	3	IVC	302	1	1	1	513	1		391	A05|B05	TUM_WinterLab_HPV-HNSCC_ddPCR_Plate_027
34	34TR	FFPE	RNA	HPV16 E2	0.437	0.219	0.666159	16	8	43067	50-60	0	palliativ	1	C10.9	oropharynx	2	2b	1	0	3	IVC	302	1	1	1	513	1		391	A05|B05	TUM_WinterLab_HPV-HNSCC_ddPCR_Plate_027
34	34TR	FFPE	RNA	HPV16 E6.FL.III	0.729	0.104	0.87515	28	4	45204	50-60	0	palliativ	1	C10.9	oropharynx	2	2b	1	0	3	IVC	302	1	1	1	513	1		391	A05|B05	TUM_WinterLab_HPV-HNSCC_ddPCR_Plate_027
34	34TR	FFPE	RNA	HPV16 E1-E4	0	0.216	0	0	8	43660	50-60	0	palliativ	1	C10.9	oropharynx	2	2b	1	0	3	IVC	302	1	1	1	513	1		391	A05|B05	TUM_WinterLab_HPV-HNSCC_ddPCR_Plate_028
34	34TR	FFPE	RNA	HPV16 E6*I	0.818	0.332	0.711304	32	13	46034	50-60	0	palliativ	1	C10.9	oropharynx	2	2b	1	0	3	IVC	302	1	1	1	513	1		391	A05|B05	TUM_WinterLab_HPV-HNSCC_ddPCR_Plate_028
34	34TR	FFPE	RNA	HPV16 E2	0	0.219	0	0	8	43067	50-60	0	palliativ	1	C10.9	oropharynx	2	2b	1	0	3	IVC	302	1	1	1	513	1		391	A05|B05	TUM_WinterLab_HPV-HNSCC_ddPCR_Plate_028
34	34TR	FFPE	RNA	HPV16 E7	1.96	0.397	0.831566	69	14	41509	50-60	0	palliativ	1	C10.9	oropharynx	2	2b	1	0	3	IVC	302	1	1	1	513	1		391	A05|B05	TUM_WinterLab_HPV-HNSCC_ddPCR_Plate_028
35	35 T	FFPE	gDNA	HPV16 E2	59.4	162	0.268293	2191	5717	44497	60-70	0	curative	1	C10.9	oropharynx	1	1	0	0		I		0	1			0	1215	720	C07|D07	TUM_WinterLab_HPV-HNSCC_ddPCR_Plate_007
35	35 T	FFPE	gDNA	HPV16 E6.FL.III	57.8	161	0.264168	2127	5688	44347	60-70	0	curative	1	C10.9	oropharynx	1	1	0	0		I		0	1			0	1215	720	C07|D07	TUM_WinterLab_HPV-HNSCC_ddPCR_Plate_007
35	35BC02	Buffy Coat	gDNA	HPV16 E7	0	107	0	0	3366	38581	60-70	0	curative	1	C10.9	oropharynx	1	1	0	0		I		0	1			0	1215	720	C07|D07	TUM_WinterLab_HPV-HNSCC_ddPCR_Plate_007
35	35BC03	Buffy Coat	gDNA	HPV16 E7	0	33.2	0	0	1093	39236	60-70	0	curative	1	C10.9	oropharynx	1	1	0	0		I		0	1			0	1215	720	C07|D07	TUM_WinterLab_HPV-HNSCC_ddPCR_Plate_007
35	35BC04	Buffy Coat	gDNA	HPV16 E7	0.0312	73.3	0	1	2276	37669	60-70	0	curative	1	C10.9	oropharynx	1	1	0	0		I		0	1			0	1215	720	C10|D10	TUM_WinterLab_HPV-HNSCC_ddPCR_Plate_007
35	35BC05	Buffy Coat	gDNA	HPV16 E7	0	84	0	0	2842	41248	60-70	0	curative	1	C10.9	oropharynx	1	1	0	0		I		0	1			0	1215	720	C10|D10	TUM_WinterLab_HPV-HNSCC_ddPCR_Plate_007
35	35BC06	Buffy Coat	gDNA	HPV16 E7	0	66.5	0	0	2384	43356	60-70	0	curative	1	C10.9	oropharynx	1	1	0	0		I		0	1			0	1215	720	C10|D10	TUM_WinterLab_HPV-HNSCC_ddPCR_Plate_007
35	35BC06	Buffy Coat	gDNA	HPV16 E7	0	66.7	0	0	2252	40879	60-70	0	curative	1	C10.9	oropharynx	1	1	0	0		I		0	1			0	1215	720	C10|D10	TUM_WinterLab_HPV-HNSCC_ddPCR_Plate_007
35	35BC07	Buffy Coat	gDNA	HPV16 E7	0	67	0	0	2283	41263	60-70	0	curative	1	C10.9	oropharynx	1	1	0	0		I		0	1			0	1215	720	G05|H05	TUM_WinterLab_HPV-HNSCC_ddPCR_Plate_010
35	35BC08	Buffy Coat	gDNA	HPV16 E7	0	61	0	0	2199	43531	60-70	0	curative	1	C10.9	oropharynx	1	1	0	0		I		0	1			0	1215	720	G05|H05	TUM_WinterLab_HPV-HNSCC_ddPCR_Plate_010
35	35BC09	Buffy Coat	gDNA	HPV16 E7	0	50.1	0	0	1814	43485	60-70	0	curative	1	C10.9	oropharynx	1	1	0	0		I		0	1			0	1215	720	G05|H05	TUM_WinterLab_HPV-HNSCC_ddPCR_Plate_010
35	35P01	Blood	cfDNA	HPV16 E2	273	50.7	0.843373	9103	1851	43911	60-70	0	curative	1	C10.9	oropharynx	1	1	0	0		I		0	1			0	1215	720	G05|H05	TUM_WinterLab_HPV-HNSCC_ddPCR_Plate_010
35	35P01	Blood	cfDNA	HPV16 E7	569	55.7	0.910837	16352	1973	42649	60-70	0	curative	1	C10.9	oropharynx	1	1	0	0		I		0	1			0	1215	720	E04|F04	TUM_WinterLab_HPV-HNSCC_ddPCR_Plate_018
35	35P02	Blood	cfDNA	HPV16 E2	0.0269	37	0	1	1352	43674	60-70	0	curative	1	C10.9	oropharynx	1	1	0	0		I		0	1			0	1215	720	E04|F04	TUM_WinterLab_HPV-HNSCC_ddPCR_Plate_018
35	35P03	Blood	cfDNA	HPV16 E7	0	22	0	0	665	35935	60-70	0	curative	1	C10.9	oropharynx	1	1	0	0		I		0	1			0	1215	720	E04|F04	TUM_WinterLab_HPV-HNSCC_ddPCR_Plate_018
35	35P03	Blood	cfDNA	HPV16 E2	0	22.1	0	0	824	44257	60-70	0	curative	1	C10.9	oropharynx	1	1	0	0		I		0	1			0	1215	720	E04|F04	TUM_WinterLab_HPV-HNSCC_ddPCR_Plate_018
35	35P04	Blood	cfDNA	HPV16 E7	0	16	0	0	490	36301	60-70	0	curative	1	C10.9	oropharynx	1	1	0	0		I		0	1			0	1215	720	E03|F03	TUM_WinterLab_HPV-HNSCC_ddPCR_Plate_035
35	35P04	Blood	cfDNA	HPV16 E2	0	16.8	0	0	630	44508	60-70	0	curative	1	C10.9	oropharynx	1	1	0	0		I		0	1			0	1215	720	E03|F03	TUM_WinterLab_HPV-HNSCC_ddPCR_Plate_035
35	35P05	Blood	cfDNA	HPV16 E7	0	29.1	0	0	877	35957	60-70	0	curative	1	C10.9	oropharynx	1	1	0	0		I		0	1			0	1215	720	E03|F03	TUM_WinterLab_HPV-HNSCC_ddPCR_Plate_035
35	35P05	Blood	cfDNA	HPV16 E2	0	31.1	0	0	1152	44099	60-70	0	curative	1	C10.9	oropharynx	1	1	0	0		I		0	1			0	1215	720	E03|F03	TUM_WinterLab_HPV-HNSCC_ddPCR_Plate_035
35	35P06	Blood	cfDNA	HPV16 E7	0.0433	10.2	0	1	235	27165	60-70	0	curative	1	C10.9	oropharynx	1	1	0	0		I		0	1			0	1215	720	G07|H07	TUM_WinterLab_HPV-HNSCC_ddPCR_Plate_053
35	35P06	Blood	cfDNA	HPV16 E2	0	9.43	0	0	323	40464	60-70	0	curative	1	C10.9	oropharynx	1	1	0	0		I		0	1			0	1215	720	G07|H07	TUM_WinterLab_HPV-HNSCC_ddPCR_Plate_053
35	35P07	Blood	cfDNA	HPV16 E7	0	2.82	0	0	92	38463	60-70	0	curative	1	C10.9	oropharynx	1	1	0	0		I		0	1			0	1215	720	G07|H07	TUM_WinterLab_HPV-HNSCC_ddPCR_Plate_053
35	35P07	Blood	cfDNA	HPV16 E2	0	10.8	0	0	380	41588	60-70	0	curative	1	C10.9	oropharynx	1	1	0	0		I		0	1			0	1215	720	G07|H07	TUM_WinterLab_HPV-HNSCC_ddPCR_Plate_053
35	35P08	Blood	cfDNA	HPV16 E7	0	21.2	0	0	696	38904	60-70	0	curative	1	C10.9	oropharynx	1	1	0	0		I		0	1			0	1215	720	A05|B05	TUM_WinterLab_HPV-HNSCC_ddPCR_Plate_006
35	35P08	Blood	cfDNA	HPV16 E2	0	18.5	0	0	637	40884	60-70	0	curative	1	C10.9	oropharynx	1	1	0	0		I		0	1			0	1215	720	A05|B05	TUM_WinterLab_HPV-HNSCC_ddPCR_Plate_006
35	35P09	Blood	cfDNA	HPV16 E7	0	16.9	0	0	607	42604	60-70	0	curative	1	C10.9	oropharynx	1	1	0	0		I		0	1			0	1215	720	A05|B05	TUM_WinterLab_HPV-HNSCC_ddPCR_Plate_006
35	35P09	Blood	cfDNA	HPV16 E7	0	17.6	0	0	656	44277	60-70	0	curative	1	C10.9	oropharynx	1	1	0	0		I		0	1			0	1215	720	A05|B05	TUM_WinterLab_HPV-HNSCC_ddPCR_Plate_006
35	35P09	Blood	cfDNA	HPV16 E2	0	16.8	0	0	570	40254	60-70	0	curative	1	C10.9	oropharynx	1	1	0	0		I		0	1			0	1215	720	E10|F10	TUM_WinterLab_HPV-HNSCC_ddPCR_Plate_053
35	35P10	Blood	cfDNA	HPV16 E7	0	43.4	0	0	1509	41688	60-70	0	curative	1	C10.9	oropharynx	1	1	0	0		I		0	1			0	1215	720	E10|F10	TUM_WinterLab_HPV-HNSCC_ddPCR_Plate_053
35	35P10	Blood	cfDNA	HPV16 E2	0	41.8	0	0	1562	44770	60-70	0	curative	1	C10.9	oropharynx	1	1	0	0		I		0	1			0	1215	720	E10|F10	TUM_WinterLab_HPV-HNSCC_ddPCR_Plate_053
35	35P11	Blood	cfDNA	HPV16 E7	0.0264	17.4	0	1	655	44594	60-70	0	curative	1	C10.9	oropharynx	1	1	0	0		I		0	1			0	1215	720	E10|F10	TUM_WinterLab_HPV-HNSCC_ddPCR_Plate_053
35	35P11	Blood	cfDNA	HPV16 E2	0	21	0	0	742	41873	60-70	0	curative	1	C10.9	oropharynx	1	1	0	0		I		0	1			0	1215	720	G09|H09	TUM_WinterLab_HPV-HNSCC_ddPCR_Plate_006
35	35P12	Blood	cfDNA	HPV16 E7	0	31.5	0	0	1205	45541	60-70	0	curative	1	C10.9	oropharynx	1	1	0	0		I		0	1			0	1215	720	G09|H09	TUM_WinterLab_HPV-HNSCC_ddPCR_Plate_006
35	35P12	Blood	cfDNA	HPV16 E2	0	27.4	0	0	982	42731	60-70	0	curative	1	C10.9	oropharynx	1	1	0	0		I		0	1			0	1215	720	G09|H09	TUM_WinterLab_HPV-HNSCC_ddPCR_Plate_006
35	35R01	Blood	RNA	HPV16 E2	0	18.6	0	0	696	44280	60-70	0	curative	1	C10.9	oropharynx	1	1	0	0		I		0	1			0	1215	720	G09|H09	TUM_WinterLab_HPV-HNSCC_ddPCR_Plate_006
35	35R01	Blood	RNA	HPV16 E6*I	0	55.6	0	0	2042	44240	60-70	0	curative	1	C10.9	oropharynx	1	1	0	0		I		0	1			0	1215	720	G12|H12	TUM_WinterLab_HPV-HNSCC_ddPCR_Plate_053
35	35R01	Blood	RNA	HPV16 E2	0	49.6	0	0	1794	43454	60-70	0	curative	1	C10.9	oropharynx	1	1	0	0		I		0	1			0	1215	720	G12|H12	TUM_WinterLab_HPV-HNSCC_ddPCR_Plate_053
35	35R01	Blood	RNA	HPV16 E1-E4	0	52.3	0	0	925	21273	60-70	0	curative	1	C10.9	oropharynx	1	1	0	0		I		0	1			0	1215	720	G12|H12	TUM_WinterLab_HPV-HNSCC_ddPCR_Plate_053
35	35R01	Blood	RNA	HPV16 E1-E4	0	35.8	0	0	668	22314	60-70	0	curative	1	C10.9	oropharynx	1	1	0	0		I		0	1			0	1215	720	G12|H12	TUM_WinterLab_HPV-HNSCC_ddPCR_Plate_053
35	35R01	Blood	RNA	HPV16 E7	0	106	0	0	3637	42281	60-70	0	curative	1	C10.9	oropharynx	1	1	0	0		I		0	1			0	1215	720	E06|F06	TUM_WinterLab_HPV-HNSCC_ddPCR_Plate_009
35	35R02	Blood	RNA	HPV16 E6*I	0	20.1	0	0	779	45944	60-70	0	curative	1	C10.9	oropharynx	1	1	0	0		I		0	1			0	1215	720	E06|F06	TUM_WinterLab_HPV-HNSCC_ddPCR_Plate_009
35	35R02	Blood	RNA	HPV16 E2	0	18.8	0	0	685	43184	60-70	0	curative	1	C10.9	oropharynx	1	1	0	0		I		0	1			0	1215	720	E06|F06	TUM_WinterLab_HPV-HNSCC_ddPCR_Plate_009
35	35R02	Blood	RNA	HPV16 E1-E4	0	18.6	0	0	697	44508	60-70	0	curative	1	C10.9	oropharynx	1	1	0	0		I		0	1			0	1215	720	E06|F06	TUM_WinterLab_HPV-HNSCC_ddPCR_Plate_009
35	35R02	Blood	RNA	HPV16 E7	0	39.8	0	0	1421	42729	60-70	0	curative	1	C10.9	oropharynx	1	1	0	0		I		0	1			0	1215	720	A05|B05	TUM_WinterLab_HPV-HNSCC_ddPCR_Plate_055
35	35R03	Blood	RNA	HPV16 E6*I	0	59.9	0	0	2316	46665	60-70	0	curative	1	C10.9	oropharynx	1	1	0	0		I		0	1			0	1215	720	A05|B05	TUM_WinterLab_HPV-HNSCC_ddPCR_Plate_055
35	35R03	Blood	RNA	HPV16 E2	0	59	0	0	2075	42394	60-70	0	curative	1	C10.9	oropharynx	1	1	0	0		I		0	1			0	1215	720	A05|B05	TUM_WinterLab_HPV-HNSCC_ddPCR_Plate_055
35	35R03	Blood	RNA	HPV16 E1-E4	0	60.2	0	0	2240	44897	60-70	0	curative	1	C10.9	oropharynx	1	1	0	0		I		0	1			0	1215	720	A05|B05	TUM_WinterLab_HPV-HNSCC_ddPCR_Plate_055
35	35R03	Blood	RNA	HPV16 E7	0	84.1	0	0	3084	44693	60-70	0	curative	1	C10.9	oropharynx	1	1	0	0		I		0	1			0	1215	720	C08|D08	TUM_WinterLab_HPV-HNSCC_ddPCR_Plate_017
35	35R04	Blood	RNA	HPV16 E6*I	0	60.6	0	0	2191	43673	60-70	0	curative	1	C10.9	oropharynx	1	1	0	0		I		0	1			0	1215	720	C08|D08	TUM_WinterLab_HPV-HNSCC_ddPCR_Plate_017
35	35R04	Blood	RNA	HPV16 E2	0	56.8	0	0	2085	44215	60-70	0	curative	1	C10.9	oropharynx	1	1	0	0		I		0	1			0	1215	720	C08|D08	TUM_WinterLab_HPV-HNSCC_ddPCR_Plate_017
35	35R04	Blood	RNA	HPV16 E1-E4	0	57.7	0	0	2095	43794	60-70	0	curative	1	C10.9	oropharynx	1	1	0	0		I		0	1			0	1215	720	C08|D08	TUM_WinterLab_HPV-HNSCC_ddPCR_Plate_017
35	35R04	Blood	RNA	HPV16 E7	0	80.5	0	0	2957	44684	60-70	0	curative	1	C10.9	oropharynx	1	1	0	0		I		0	1			0	1215	720	E02|F02	TUM_WinterLab_HPV-HNSCC_ddPCR_Plate_056
35	35Sp01	Oral rinse	cfDNA	HPV16 E7	0.504	12.6	0.0384615	15	372	35038	60-70	0	curative	1	C10.9	oropharynx	1	1	0	0		I		0	1			0	1215	720	E02|F02	TUM_WinterLab_HPV-HNSCC_ddPCR_Plate_056
35	35Sp02	Oral rinse	cfDNA	HPV16 E7	0	2850	0	0	33575	36854	60-70	0	curative	1	C10.9	oropharynx	1	1	0	0		I		0	1			0	1215	720	E02|F02	TUM_WinterLab_HPV-HNSCC_ddPCR_Plate_056
35	35Sp02	Oral rinse	cfDNA	HPV16 E7	0	33.5	0	0	1034	36866	60-70	0	curative	1	C10.9	oropharynx	1	1	0	0		I		0	1			0	1215	720	E02|F02	TUM_WinterLab_HPV-HNSCC_ddPCR_Plate_056
35	35Sp03	Oral rinse	cfDNA	HPV16 E7	0	157	0	0	4906	39276	60-70	0	curative	1	C10.9	oropharynx	1	1	0	0		I		0	1			0	1215	720	E05|F05	TUM_WinterLab_HPV-HNSCC_ddPCR_Plate_008
35	35Sp04	Oral rinse	cfDNA	HPV16 E7	0	268	0	0	7057	34614	60-70	0	curative	1	C10.9	oropharynx	1	1	0	0		I		0	1			0	1215	720	E05|F05	TUM_WinterLab_HPV-HNSCC_ddPCR_Plate_008
35	35Sp06	Oral rinse	cfDNA	HPV16 E7	0	301	0	0	9967	44158	60-70	0	curative	1	C10.9	oropharynx	1	1	0	0		I		0	1			0	1215	720	E05|F05	TUM_WinterLab_HPV-HNSCC_ddPCR_Plate_008
35	35Sp07	Oral rinse	cfDNA	HPV16 E7	0.0304	33.4	0	1	1081	38639	60-70	0	curative	1	C10.9	oropharynx	1	1	0	0		I		0	1			0	1215	720	E05|F05	TUM_WinterLab_HPV-HNSCC_ddPCR_Plate_008
35	35Sp08	Oral rinse	cfDNA	HPV16 E7	0	11.3	0	0	432	45111	60-70	0	curative	1	C10.9	oropharynx	1	1	0	0		I		0	1			0	1215	720	G05|H05	TUM_WinterLab_HPV-HNSCC_ddPCR_Plate_008
35	35SpPD02	Oral rinse	gDNA	HPV16 E7	0	1390	0	0	28307	40826	60-70	0	curative	1	C10.9	oropharynx	1	1	0	0		I		0	1			0	1215	720	G05|H05	TUM_WinterLab_HPV-HNSCC_ddPCR_Plate_008
35	35SpPD02	Oral rinse	gDNA	HPV16 E2	0	1380	0	0	26806	38853	60-70	0	curative	1	C10.9	oropharynx	1	1	0	0		I		0	1			0	1215	720	G05|H05	TUM_WinterLab_HPV-HNSCC_ddPCR_Plate_008
35	35SpPD03	Oral rinse	gDNA	HPV16 E7	0	1060	0	0	26547	44741	60-70	0	curative	1	C10.9	oropharynx	1	1	0	0		I		0	1			0	1215	720	G05|H05	TUM_WinterLab_HPV-HNSCC_ddPCR_Plate_008
35	35SpPD03	Oral rinse	gDNA	HPV16 E2	0	1910	0	0	35727	44527	60-70	0	curative	1	C10.9	oropharynx	1	1	0	0		I		0	1			0	1215	720	A06|B06	TUM_WinterLab_HPV-HNSCC_ddPCR_Plate_008
35	35SpPD03	Oral rinse	gDNA	HPV16 E6.FL.III	0	1950	0	0	37710	46596	60-70	0	curative	1	C10.9	oropharynx	1	1	0	0		I		0	1			0	1215	720	A06|B06	TUM_WinterLab_HPV-HNSCC_ddPCR_Plate_008
35	35SpPD04	Oral rinse	gDNA	HPV16 E7	0	2110	0	0	36592	43877	60-70	0	curative	1	C10.9	oropharynx	1	1	0	0		I		0	1			0	1215	720	A06|B06	TUM_WinterLab_HPV-HNSCC_ddPCR_Plate_008
35	35SpPD04	Oral rinse	gDNA	HPV16 E2	0	2140	0	0	37406	44654	60-70	0	curative	1	C10.9	oropharynx	1	1	0	0		I		0	1			0	1215	720	A06|B06	TUM_WinterLab_HPV-HNSCC_ddPCR_Plate_008
35	35SpPD04	Oral rinse	gDNA	HPV16 E6.FL.III	0	2280	0	0	39437	46083	60-70	0	curative	1	C10.9	oropharynx	1	1	0	0		I		0	1			0	1215	720	C06|D06	TUM_WinterLab_HPV-HNSCC_ddPCR_Plate_008
35	35SpPD05	Oral rinse	gDNA	HPV16 E7	0	2090	0	0	36999	44515	60-70	0	curative	1	C10.9	oropharynx	1	1	0	0		I		0	1			0	1215	720	C06|D06	TUM_WinterLab_HPV-HNSCC_ddPCR_Plate_008
35	35SpPD05	Oral rinse	gDNA	HPV16 E2	0	2040	0	0	36600	44413	60-70	0	curative	1	C10.9	oropharynx	1	1	0	0		I		0	1			0	1215	720	C06|D06	TUM_WinterLab_HPV-HNSCC_ddPCR_Plate_008
35	35SpPD05	Oral rinse	gDNA	HPV16 E6.FL.III	0	2120	0	0	38000	45496	60-70	0	curative	1	C10.9	oropharynx	1	1	0	0		I		0	1			0	1215	720	C06|D06	TUM_WinterLab_HPV-HNSCC_ddPCR_Plate_008
35	35SpPD06	Oral rinse	gDNA	HPV16 E7	0	1970	0	0	35301	43429	60-70	0	curative	1	C10.9	oropharynx	1	1	0	0		I		0	1			0	1215	720	G11|H11	TUM_WinterLab_HPV-HNSCC_ddPCR_Plate_010
35	35SpPD06	Oral rinse	gDNA	HPV16 E2	0	1950	0	0	37152	45865	60-70	0	curative	1	C10.9	oropharynx	1	1	0	0		I		0	1			0	1215	720	G11|H11	TUM_WinterLab_HPV-HNSCC_ddPCR_Plate_010
35	35SpPD07	Oral rinse	gDNA	HPV16 E7	0	1250	0	0	28915	44205	60-70	0	curative	1	C10.9	oropharynx	1	1	0	0		I		0	1			0	1215	720	G11|H11	TUM_WinterLab_HPV-HNSCC_ddPCR_Plate_010
35	35SpPD07	Oral rinse	gDNA	HPV16 E2	0.0294	1680	0	1	30461	40028	60-70	0	curative	1	C10.9	oropharynx	1	1	0	0		I		0	1			0	1215	720	G11|H11	TUM_WinterLab_HPV-HNSCC_ddPCR_Plate_010
35	35SpPD07	Oral rinse	gDNA	HPV16 E6.FL.III	0	1640	0	0	33957	45124	60-70	0	curative	1	C10.9	oropharynx	1	1	0	0		I		0	1			0	1215	720	G08|H08	TUM_WinterLab_HPV-HNSCC_ddPCR_Plate_025
35	35SpPD08	Oral rinse	gDNA	HPV16 E7	0	1120	0	0	25404	41339	60-70	0	curative	1	C10.9	oropharynx	1	1	0	0		I		0	1			0	1215	720	G08|H08	TUM_WinterLab_HPV-HNSCC_ddPCR_Plate_025
35	35SpPD08	Oral rinse	gDNA	HPV16 E2	0	1120	0	0	27138	44137	60-70	0	curative	1	C10.9	oropharynx	1	1	0	0		I		0	1			0	1215	720	G08|H08	TUM_WinterLab_HPV-HNSCC_ddPCR_Plate_025
35	35SpPD08	Oral rinse	gDNA	HPV16 E6.FL.III	0	511	0	0	16629	47229	60-70	0	curative	1	C10.9	oropharynx	1	1	0	0		I		0	1			0	1215	720	G08|H08	TUM_WinterLab_HPV-HNSCC_ddPCR_Plate_025
35	35SpPR02	Oral rinse	RNA	HPV16 E7	0	0.137	0	0	5	42859	60-70	0	curative	1	C10.9	oropharynx	1	1	0	0		I		0	1			0	1215	720	C04|D04	TUM_WinterLab_HPV-HNSCC_ddPCR_Plate_036
35	35TR	FFPE	RNA	HPV16 E2	0.409	0.409	0.5	15	15	43166	60-70	0	curative	1	C10.9	oropharynx	1	1	0	0		I		0	1			0	1215	720	C04|D04	TUM_WinterLab_HPV-HNSCC_ddPCR_Plate_036
35	35TR	FFPE	RNA	HPV16 E6.FL.III	0.766	0.128	0.856823	30	5	46073	60-70	0	curative	1	C10.9	oropharynx	1	1	0	0		I		0	1			0	1215	720	C04|D04	TUM_WinterLab_HPV-HNSCC_ddPCR_Plate_036
35	35TR	FFPE	RNA	HPV16 E1-E4	0.026	0.0521	0	1	2	45191	60-70	0	curative	1	C10.9	oropharynx	1	1	0	0		I		0	1			0	1215	720	C04|D04	TUM_WinterLab_HPV-HNSCC_ddPCR_Plate_036
35	35TR	FFPE	RNA	HPV16 E6*I	1.28	0.101	0.926865	51	4	46743	60-70	0	curative	1	C10.9	oropharynx	1	1	0	0		I		0	1			0	1215	720	A09|B09	TUM_WinterLab_HPV-HNSCC_ddPCR_Plate_025
35	35TR	FFPE	RNA	HPV16 E2	0	0.436	0	0	16	43166	60-70	0	curative	1	C10.9	oropharynx	1	1	0	0		I		0	1			0	1215	720	A09|B09	TUM_WinterLab_HPV-HNSCC_ddPCR_Plate_025
35	35TR	FFPE	RNA	HPV16 E7	0.401	0.294	0.576978	15	11	44023	60-70	0	curative	1	C10.9	oropharynx	1	1	0	0		I		0	1			0	1215	720	A09|B09	TUM_WinterLab_HPV-HNSCC_ddPCR_Plate_025
36	36 T	FFPE	gDNA	HPV16 E2	1170	221	0.841121	26515	7216	42062	60-70	0	curative	1	C10.2	oropharynx	4a	2b	0			III	328	1	1	1		0	1204	1184	A09|B09	TUM_WinterLab_HPV-HNSCC_ddPCR_Plate_025
36	36 T	FFPE	gDNA	HPV16 E2	1170	221	0.841121	26515	7216	42062	60-70	0	curative	1	C10.2	oropharynx	4a	2b	0			III	328	1	1	1		0	1204	1184	G12|H12	TUM_WinterLab_HPV-HNSCC_ddPCR_Plate_047
36	36 T	FFPE	gDNA	HPV16 E2	1170	221	0.841121	26515	7216	42062	60-70	0	curative	1	C10.2	oropharynx	4a	2b	0			III	328	1	1	1		0	1204	1184	G12|H12	TUM_WinterLab_HPV-HNSCC_ddPCR_Plate_047
36	36 T	FFPE	gDNA	HPV16 E2	1170	221	0.841121	26515	7216	42062	60-70	0	curative	1	C10.2	oropharynx	4a	2b	0			III	328	1	1	1		0	1204	1184	G12|H12	TUM_WinterLab_HPV-HNSCC_ddPCR_Plate_047
36	36 T	FFPE	gDNA	HPV16 E6.FL.III	659	203	0.764501	18589	6873	43338	60-70	0	curative	1	C10.2	oropharynx	4a	2b	0			III	328	1	1	1		0	1204	1184	G12|H12	TUM_WinterLab_HPV-HNSCC_ddPCR_Plate_047
36	36 T	FFPE	gDNA	HPV16 E6.FL.III	659	203	0.764501	18589	6873	43338	60-70	0	curative	1	C10.2	oropharynx	4a	2b	0			III	328	1	1	1		0	1204	1184	G12|H12	TUM_WinterLab_HPV-HNSCC_ddPCR_Plate_052
36	36 T	FFPE	gDNA	HPV16 E6.FL.III	659	203	0.764501	18589	6873	43338	60-70	0	curative	1	C10.2	oropharynx	4a	2b	0			III	328	1	1	1		0	1204	1184	G12|H12	TUM_WinterLab_HPV-HNSCC_ddPCR_Plate_052
36	36 T	FFPE	gDNA	HPV16 E6.FL.III	659	203	0.764501	18589	6873	43338	60-70	0	curative	1	C10.2	oropharynx	4a	2b	0			III	328	1	1	1		0	1204	1184	G12|H12	TUM_WinterLab_HPV-HNSCC_ddPCR_Plate_052
36	36BC02	Buffy Coat	gDNA	HPV16 E7	0	47.2	0	0	1498	38116	60-70	0	curative	1	C10.2	oropharynx	4a	2b	0			III	328	1	1	1		0	1204	1184	G12|H12	TUM_WinterLab_HPV-HNSCC_ddPCR_Plate_052
36	36BC02	Buffy Coat	gDNA	HPV16 E7	0	47.2	0	0	1498	38116	60-70	0	curative	1	C10.2	oropharynx	4a	2b	0			III	328	1	1	1		0	1204	1184	G05|H05	TUM_WinterLab_HPV-HNSCC_ddPCR_Plate_026
36	36BC02	Buffy Coat	gDNA	HPV16 E7	0	47.2	0	0	1498	38116	60-70	0	curative	1	C10.2	oropharynx	4a	2b	0			III	328	1	1	1		0	1204	1184	G05|H05	TUM_WinterLab_HPV-HNSCC_ddPCR_Plate_026
36	36BC02	Buffy Coat	gDNA	HPV16 E7	0	47.2	0	0	1498	38116	60-70	0	curative	1	C10.2	oropharynx	4a	2b	0			III	328	1	1	1		0	1204	1184	G05|H05	TUM_WinterLab_HPV-HNSCC_ddPCR_Plate_026
36	36BC03	Buffy Coat	gDNA	HPV16 E7	0	63	0	0	2047	39248	60-70	0	curative	1	C10.2	oropharynx	4a	2b	0			III	328	1	1	1		0	1204	1184	G05|H05	TUM_WinterLab_HPV-HNSCC_ddPCR_Plate_026
36	36BC03	Buffy Coat	gDNA	HPV16 E7	0	63	0	0	2047	39248	60-70	0	curative	1	C10.2	oropharynx	4a	2b	0			III	328	1	1	1		0	1204	1184	C11|D11	TUM_WinterLab_HPV-HNSCC_ddPCR_Plate_047
36	36BC03	Buffy Coat	gDNA	HPV16 E7	0	63	0	0	2047	39248	60-70	0	curative	1	C10.2	oropharynx	4a	2b	0			III	328	1	1	1		0	1204	1184	C11|D11	TUM_WinterLab_HPV-HNSCC_ddPCR_Plate_047
36	36BC03	Buffy Coat	gDNA	HPV16 E7	0	63	0	0	2047	39248	60-70	0	curative	1	C10.2	oropharynx	4a	2b	0			III	328	1	1	1		0	1204	1184	C11|D11	TUM_WinterLab_HPV-HNSCC_ddPCR_Plate_047
36	36BC04	Buffy Coat	gDNA	HPV16 E7	0	50.1	0	0	1697	40722	60-70	0	curative	1	C10.2	oropharynx	4a	2b	0			III	328	1	1	1		0	1204	1184	C11|D11	TUM_WinterLab_HPV-HNSCC_ddPCR_Plate_047
36	36BC04	Buffy Coat	gDNA	HPV16 E7	0	50.1	0	0	1697	40722	60-70	0	curative	1	C10.2	oropharynx	4a	2b	0			III	328	1	1	1		0	1204	1184	C11|D11	TUM_WinterLab_HPV-HNSCC_ddPCR_Plate_052
36	36BC04	Buffy Coat	gDNA	HPV16 E7	0	50.1	0	0	1697	40722	60-70	0	curative	1	C10.2	oropharynx	4a	2b	0			III	328	1	1	1		0	1204	1184	C11|D11	TUM_WinterLab_HPV-HNSCC_ddPCR_Plate_052
36	36BC04	Buffy Coat	gDNA	HPV16 E7	0	50.1	0	0	1697	40722	60-70	0	curative	1	C10.2	oropharynx	4a	2b	0			III	328	1	1	1		0	1204	1184	C11|D11	TUM_WinterLab_HPV-HNSCC_ddPCR_Plate_052
36	36BC05	Buffy Coat	gDNA	HPV16 E7	0	77.8	0	0	2687	42006	60-70	0	curative	1	C10.2	oropharynx	4a	2b	0			III	328	1	1	1		0	1204	1184	C11|D11	TUM_WinterLab_HPV-HNSCC_ddPCR_Plate_052
36	36BC05	Buffy Coat	gDNA	HPV16 E7	0	77.8	0	0	2687	42006	60-70	0	curative	1	C10.2	oropharynx	4a	2b	0			III	328	1	1	1		0	1204	1184	A06|B06	TUM_WinterLab_HPV-HNSCC_ddPCR_Plate_026
36	36BC05	Buffy Coat	gDNA	HPV16 E7	0	77.8	0	0	2687	42006	60-70	0	curative	1	C10.2	oropharynx	4a	2b	0			III	328	1	1	1		0	1204	1184	A06|B06	TUM_WinterLab_HPV-HNSCC_ddPCR_Plate_026
36	36BC05	Buffy Coat	gDNA	HPV16 E7	0	77.8	0	0	2687	42006	60-70	0	curative	1	C10.2	oropharynx	4a	2b	0			III	328	1	1	1		0	1204	1184	A06|B06	TUM_WinterLab_HPV-HNSCC_ddPCR_Plate_026
36	36P01	Blood	cfDNA	HPV16 E2	4.12	22	0.157734	132	699	37728	60-70	0	curative	1	C10.2	oropharynx	4a	2b	0			III	328	1	1	1		0	1204	1184	A06|B06	TUM_WinterLab_HPV-HNSCC_ddPCR_Plate_026
36	36P01	Blood	cfDNA	HPV16 E2	4.12	22	0.157734	132	699	37728	60-70	0	curative	1	C10.2	oropharynx	4a	2b	0			III	328	1	1	1		0	1204	1184	E11|F11	TUM_WinterLab_HPV-HNSCC_ddPCR_Plate_047
36	36P01	Blood	cfDNA	HPV16 E2	4.12	22	0.157734	132	699	37728	60-70	0	curative	1	C10.2	oropharynx	4a	2b	0			III	328	1	1	1		0	1204	1184	E11|F11	TUM_WinterLab_HPV-HNSCC_ddPCR_Plate_047
36	36P01	Blood	cfDNA	HPV16 E2	4.12	22	0.157734	132	699	37728	60-70	0	curative	1	C10.2	oropharynx	4a	2b	0			III	328	1	1	1		0	1204	1184	E11|F11	TUM_WinterLab_HPV-HNSCC_ddPCR_Plate_047
36	36P02	Blood	cfDNA	HPV16 E2	0	28.7	0	0	1030	42799	60-70	0	curative	1	C10.2	oropharynx	4a	2b	0			III	328	1	1	1		0	1204	1184	E11|F11	TUM_WinterLab_HPV-HNSCC_ddPCR_Plate_047
36	36P02	Blood	cfDNA	HPV16 E2	0	28.7	0	0	1030	42799	60-70	0	curative	1	C10.2	oropharynx	4a	2b	0			III	328	1	1	1		0	1204	1184	E11|F11	TUM_WinterLab_HPV-HNSCC_ddPCR_Plate_052
36	36P02	Blood	cfDNA	HPV16 E2	0	28.7	0	0	1030	42799	60-70	0	curative	1	C10.2	oropharynx	4a	2b	0			III	328	1	1	1		0	1204	1184	E11|F11	TUM_WinterLab_HPV-HNSCC_ddPCR_Plate_052
36	36P02	Blood	cfDNA	HPV16 E2	0	28.7	0	0	1030	42799	60-70	0	curative	1	C10.2	oropharynx	4a	2b	0			III	328	1	1	1		0	1204	1184	E11|F11	TUM_WinterLab_HPV-HNSCC_ddPCR_Plate_052
36	36P03	Blood	cfDNA	HPV16 E7	0	22.7	0	0	668	34895	60-70	0	curative	1	C10.2	oropharynx	4a	2b	0			III	328	1	1	1		0	1204	1184	E11|F11	TUM_WinterLab_HPV-HNSCC_ddPCR_Plate_052
36	36P03	Blood	cfDNA	HPV16 E7	0	22.7	0	0	668	34895	60-70	0	curative	1	C10.2	oropharynx	4a	2b	0			III	328	1	1	1		0	1204	1184	G07|H07	TUM_WinterLab_HPV-HNSCC_ddPCR_Plate_043
36	36P03	Blood	cfDNA	HPV16 E7	0	22.7	0	0	668	34895	60-70	0	curative	1	C10.2	oropharynx	4a	2b	0			III	328	1	1	1		0	1204	1184	G07|H07	TUM_WinterLab_HPV-HNSCC_ddPCR_Plate_043
36	36P03	Blood	cfDNA	HPV16 E7	0	22.7	0	0	668	34895	60-70	0	curative	1	C10.2	oropharynx	4a	2b	0			III	328	1	1	1		0	1204	1184	G07|H07	TUM_WinterLab_HPV-HNSCC_ddPCR_Plate_043
36	36P03	Blood	cfDNA	HPV16 E2	0.027	21	0	1	773	43625	60-70	0	curative	1	C10.2	oropharynx	4a	2b	0			III	328	1	1	1		0	1204	1184	G07|H07	TUM_WinterLab_HPV-HNSCC_ddPCR_Plate_043
36	36P03	Blood	cfDNA	HPV16 E2	0.027	21	0	1	773	43625	60-70	0	curative	1	C10.2	oropharynx	4a	2b	0			III	328	1	1	1		0	1204	1184	G07|H07	TUM_WinterLab_HPV-HNSCC_ddPCR_Plate_044
36	36P03	Blood	cfDNA	HPV16 E2	0.027	21	0	1	773	43625	60-70	0	curative	1	C10.2	oropharynx	4a	2b	0			III	328	1	1	1		0	1204	1184	G07|H07	TUM_WinterLab_HPV-HNSCC_ddPCR_Plate_044
36	36P03	Blood	cfDNA	HPV16 E2	0.027	21	0	1	773	43625	60-70	0	curative	1	C10.2	oropharynx	4a	2b	0			III	328	1	1	1		0	1204	1184	G07|H07	TUM_WinterLab_HPV-HNSCC_ddPCR_Plate_044
36	36P04	Blood	cfDNA	HPV16 E7	0	13	0	0	420	38237	60-70	0	curative	1	C10.2	oropharynx	4a	2b	0			III	328	1	1	1		0	1204	1184	G07|H07	TUM_WinterLab_HPV-HNSCC_ddPCR_Plate_044
36	36P04	Blood	cfDNA	HPV16 E7	0	13	0	0	420	38237	60-70	0	curative	1	C10.2	oropharynx	4a	2b	0			III	328	1	1	1		0	1204	1184	G07|H07	TUM_WinterLab_HPV-HNSCC_ddPCR_Plate_046
36	36P04	Blood	cfDNA	HPV16 E7	0	13	0	0	420	38237	60-70	0	curative	1	C10.2	oropharynx	4a	2b	0			III	328	1	1	1		0	1204	1184	G07|H07	TUM_WinterLab_HPV-HNSCC_ddPCR_Plate_046
36	36P04	Blood	cfDNA	HPV16 E7	0	13	0	0	420	38237	60-70	0	curative	1	C10.2	oropharynx	4a	2b	0			III	328	1	1	1		0	1204	1184	G07|H07	TUM_WinterLab_HPV-HNSCC_ddPCR_Plate_046
36	36P04	Blood	cfDNA	HPV16 E2	0	12.5	0	0	468	44382	60-70	0	curative	1	C10.2	oropharynx	4a	2b	0			III	328	1	1	1		0	1204	1184	G07|H07	TUM_WinterLab_HPV-HNSCC_ddPCR_Plate_046
36	36P04	Blood	cfDNA	HPV16 E2	0	12.5	0	0	468	44382	60-70	0	curative	1	C10.2	oropharynx	4a	2b	0			III	328	1	1	1		0	1204	1184	G07|H07	TUM_WinterLab_HPV-HNSCC_ddPCR_Plate_045
36	36P04	Blood	cfDNA	HPV16 E2	0	12.5	0	0	468	44382	60-70	0	curative	1	C10.2	oropharynx	4a	2b	0			III	328	1	1	1		0	1204	1184	G07|H07	TUM_WinterLab_HPV-HNSCC_ddPCR_Plate_045
36	36P04	Blood	cfDNA	HPV16 E2	0	12.5	0	0	468	44382	60-70	0	curative	1	C10.2	oropharynx	4a	2b	0			III	328	1	1	1		0	1204	1184	G07|H07	TUM_WinterLab_HPV-HNSCC_ddPCR_Plate_045
36	36P05	Blood	cfDNA	HPV16 E7	0.0847	13.6	0	3	477	41654	60-70	0	curative	1	C10.2	oropharynx	4a	2b	0			III	328	1	1	1		0	1204	1184	G07|H07	TUM_WinterLab_HPV-HNSCC_ddPCR_Plate_045
36	36P05	Blood	cfDNA	HPV16 E7	0.0847	13.6	0	3	477	41654	60-70	0	curative	1	C10.2	oropharynx	4a	2b	0			III	328	1	1	1		0	1204	1184	G07|H07	TUM_WinterLab_HPV-HNSCC_ddPCR_Plate_043
36	36P05	Blood	cfDNA	HPV16 E7	0.0847	13.6	0	3	477	41654	60-70	0	curative	1	C10.2	oropharynx	4a	2b	0			III	328	1	1	1		0	1204	1184	G07|H07	TUM_WinterLab_HPV-HNSCC_ddPCR_Plate_043
36	36P05	Blood	cfDNA	HPV16 E7	0.0847	13.6	0	3	477	41654	60-70	0	curative	1	C10.2	oropharynx	4a	2b	0			III	328	1	1	1		0	1204	1184	G07|H07	TUM_WinterLab_HPV-HNSCC_ddPCR_Plate_043
36	36P05	Blood	cfDNA	HPV16 E2	0.142	13.9	0.0101125	5	487	41378	60-70	0	curative	1	C10.2	oropharynx	4a	2b	0			III	328	1	1	1		0	1204	1184	G07|H07	TUM_WinterLab_HPV-HNSCC_ddPCR_Plate_043
36	36P05	Blood	cfDNA	HPV16 E2	0.142	13.9	0.0101125	5	487	41378	60-70	0	curative	1	C10.2	oropharynx	4a	2b	0			III	328	1	1	1		0	1204	1184	G07|H07	TUM_WinterLab_HPV-HNSCC_ddPCR_Plate_042
36	36P05	Blood	cfDNA	HPV16 E2	0.142	13.9	0.0101125	5	487	41378	60-70	0	curative	1	C10.2	oropharynx	4a	2b	0			III	328	1	1	1		0	1204	1184	G07|H07	TUM_WinterLab_HPV-HNSCC_ddPCR_Plate_042
36	36P05	Blood	cfDNA	HPV16 E2	0.142	13.9	0.0101125	5	487	41378	60-70	0	curative	1	C10.2	oropharynx	4a	2b	0			III	328	1	1	1		0	1204	1184	G07|H07	TUM_WinterLab_HPV-HNSCC_ddPCR_Plate_042
36	36P06	Blood	cfDNA	HPV16 E7	0	9.12	0	0	279	36134	60-70	0	curative	1	C10.2	oropharynx	4a	2b	0			III	328	1	1	1		0	1204	1184	G07|H07	TUM_WinterLab_HPV-HNSCC_ddPCR_Plate_042
36	36P06	Blood	cfDNA	HPV16 E7	0	9.12	0	0	279	36134	60-70	0	curative	1	C10.2	oropharynx	4a	2b	0			III	328	1	1	1		0	1204	1184	E04|F04	TUM_WinterLab_HPV-HNSCC_ddPCR_Plate_027
36	36P06	Blood	cfDNA	HPV16 E7	0	9.12	0	0	279	36134	60-70	0	curative	1	C10.2	oropharynx	4a	2b	0			III	328	1	1	1		0	1204	1184	E04|F04	TUM_WinterLab_HPV-HNSCC_ddPCR_Plate_028
36	36P06	Blood	cfDNA	HPV16 E7	0	9.12	0	0	279	36134	60-70	0	curative	1	C10.2	oropharynx	4a	2b	0			III	328	1	1	1		0	1204	1184	E07|F07	TUM_WinterLab_HPV-HNSCC_ddPCR_Plate_007
36	36P06	Blood	cfDNA	HPV16 E2	0	9.87	0	0	336	40230	60-70	0	curative	1	C10.2	oropharynx	4a	2b	0			III	328	1	1	1		0	1204	1184	A08|B08	TUM_WinterLab_HPV-HNSCC_ddPCR_Plate_010
36	36P06	Blood	cfDNA	HPV16 E2	0	9.87	0	0	336	40230	60-70	0	curative	1	C10.2	oropharynx	4a	2b	0			III	328	1	1	1		0	1204	1184	C08|D08	TUM_WinterLab_HPV-HNSCC_ddPCR_Plate_016
36	36P06	Blood	cfDNA	HPV16 E2	0	9.87	0	0	336	40230	60-70	0	curative	1	C10.2	oropharynx	4a	2b	0			III	328	1	1	1		0	1204	1184	E05|F05	TUM_WinterLab_HPV-HNSCC_ddPCR_Plate_032
36	36P06	Blood	cfDNA	HPV16 E2	0	9.87	0	0	336	40230	60-70	0	curative	1	C10.2	oropharynx	4a	2b	0			III	328	1	1	1		0	1204	1184	G03|H03	TUM_WinterLab_HPV-HNSCC_ddPCR_Plate_035
36	36Sp01	Oral rinse	cfDNA	HPV16 E7	22.5	88.1	0.203436	665	2530	35085	60-70	0	curative	1	C10.2	oropharynx	4a	2b	0			III	328	1	1	1		0	1204	1184	C05|D05	TUM_WinterLab_HPV-HNSCC_ddPCR_Plate_006
36	36Sp01	Oral rinse	cfDNA	HPV16 E7	22.5	88.1	0.203436	665	2530	35085	60-70	0	curative	1	C10.2	oropharynx	4a	2b	0			III	328	1	1	1		0	1204	1184	G10|H10	TUM_WinterLab_HPV-HNSCC_ddPCR_Plate_053
36	36Sp01	Oral rinse	cfDNA	HPV16 E7	22.5	88.1	0.203436	665	2530	35085	60-70	0	curative	1	C10.2	oropharynx	4a	2b	0			III	328	1	1	1		0	1204	1184	E05|F05	TUM_WinterLab_HPV-HNSCC_ddPCR_Plate_006
36	36Sp01	Oral rinse	cfDNA	HPV16 E7	22.5	88.1	0.203436	665	2530	35085	60-70	0	curative	1	C10.2	oropharynx	4a	2b	0			III	328	1	1	1		0	1204	1184	A11|B11	TUM_WinterLab_HPV-HNSCC_ddPCR_Plate_053
36	36Sp02	Oral rinse	cfDNA	HPV16 E7	0	914	0	0	19998	37027	60-70	0	curative	1	C10.2	oropharynx	4a	2b	0			III	328	1	1	1		0	1204	1184	A08|B08	TUM_WinterLab_HPV-HNSCC_ddPCR_Plate_013
36	36Sp02	Oral rinse	cfDNA	HPV16 E7	0	914	0	0	19998	37027	60-70	0	curative	1	C10.2	oropharynx	4a	2b	0			III	328	1	1	1		0	1204	1184	A07|B07	TUM_WinterLab_HPV-HNSCC_ddPCR_Plate_055
36	36Sp02	Oral rinse	cfDNA	HPV16 E7	0	914	0	0	19998	37027	60-70	0	curative	1	C10.2	oropharynx	4a	2b	0			III	328	1	1	1		0	1204	1184	G02|H02	TUM_WinterLab_HPV-HNSCC_ddPCR_Plate_016
36	36Sp02	Oral rinse	cfDNA	HPV16 E7	0	914	0	0	19998	37027	60-70	0	curative	1	C10.2	oropharynx	4a	2b	0			III	328	1	1	1		0	1204	1184	A10|B10	TUM_WinterLab_HPV-HNSCC_ddPCR_Plate_056
36	36Sp03	Oral rinse	cfDNA	HPV16 E7	0	8320	0	0	37797	37829	60-70	0	curative	1	C10.2	oropharynx	4a	2b	0			III	328	1	1	1		0	1204	1184	E04|F04	TUM_WinterLab_HPV-HNSCC_ddPCR_Plate_032
36	36Sp03	Oral rinse	cfDNA	HPV16 E7	0	8320	0	0	37797	37829	60-70	0	curative	1	C10.2	oropharynx	4a	2b	0			III	328	1	1	1		0	1204	1184	G08|H08	TUM_WinterLab_HPV-HNSCC_ddPCR_Plate_039
36	36Sp03	Oral rinse	cfDNA	HPV16 E7	0	8320	0	0	37797	37829	60-70	0	curative	1	C10.2	oropharynx	4a	2b	0			III	328	1	1	1		0	1204	1184	C08|D08	TUM_WinterLab_HPV-HNSCC_ddPCR_Plate_042
36	36Sp03	Oral rinse	cfDNA	HPV16 E7	0	8320	0	0	37797	37829	60-70	0	curative	1	C10.2	oropharynx	4a	2b	0			III	328	1	1	1		0	1204	1184	E06|F06	TUM_WinterLab_HPV-HNSCC_ddPCR_Plate_008
36	36Sp04	Oral rinse	cfDNA	HPV16 E7	0	160	0	0	4672	36690	60-70	0	curative	1	C10.2	oropharynx	4a	2b	0			III	328	1	1	1		0	1204	1184	G06|H06	TUM_WinterLab_HPV-HNSCC_ddPCR_Plate_008
36	36Sp04	Oral rinse	cfDNA	HPV16 E7	0	160	0	0	4672	36690	60-70	0	curative	1	C10.2	oropharynx	4a	2b	0			III	328	1	1	1		0	1204	1184	A07|B07	TUM_WinterLab_HPV-HNSCC_ddPCR_Plate_008
36	36Sp04	Oral rinse	cfDNA	HPV16 E7	0	160	0	0	4672	36690	60-70	0	curative	1	C10.2	oropharynx	4a	2b	0			III	328	1	1	1		0	1204	1184	E03|F03	TUM_WinterLab_HPV-HNSCC_ddPCR_Plate_013
36	36Sp04	Oral rinse	cfDNA	HPV16 E7	0	160	0	0	4672	36690	60-70	0	curative	1	C10.2	oropharynx	4a	2b	0			III	328	1	1	1		0	1204	1184	C09|D09	TUM_WinterLab_HPV-HNSCC_ddPCR_Plate_025
36	36Sp05	Oral rinse	cfDNA	HPV16 E7	0.367	37.6	0.00966629	12	1209	38435	60-70	0	curative	1	C10.2	oropharynx	4a	2b	0			III	328	1	1	1		0	1204	1184	C03|D03	TUM_WinterLab_HPV-HNSCC_ddPCR_Plate_040
36	36Sp05	Oral rinse	cfDNA	HPV16 E7	0.367	37.6	0.00966629	12	1209	38435	60-70	0	curative	1	C10.2	oropharynx	4a	2b	0			III	328	1	1	1		0	1204	1184	C04|D04	TUM_WinterLab_HPV-HNSCC_ddPCR_Plate_050
36	36Sp05	Oral rinse	cfDNA	HPV16 E7	0.367	37.6	0.00966629	12	1209	38435	60-70	0	curative	1	C10.2	oropharynx	4a	2b	0			III	328	1	1	1		0	1204	1184	E09|F09	TUM_WinterLab_HPV-HNSCC_ddPCR_Plate_025
36	36Sp05	Oral rinse	cfDNA	HPV16 E7	0.367	37.6	0.00966629	12	1209	38435	60-70	0	curative	1	C10.2	oropharynx	4a	2b	0			III	328	1	1	1		0	1204	1184	G02|H02	TUM_WinterLab_HPV-HNSCC_ddPCR_Plate_047
36	36SpPD02	Oral rinse	gDNA	HPV16 E7	0	2330	0	0	36937	42839	60-70	0	curative	1	C10.2	oropharynx	4a	2b	0			III	328	1	1	1		0	1204	1184	G02|H02	TUM_WinterLab_HPV-HNSCC_ddPCR_Plate_052
36	36SpPD02	Oral rinse	gDNA	HPV16 E7	0	2330	0	0	36937	42839	60-70	0	curative	1	C10.2	oropharynx	4a	2b	0			III	328	1	1	1		0	1204	1184	G09|H09	TUM_WinterLab_HPV-HNSCC_ddPCR_Plate_025
36	36SpPD02	Oral rinse	gDNA	HPV16 E7	0	2330	0	0	36937	42839	60-70	0	curative	1	C10.2	oropharynx	4a	2b	0			III	328	1	1	1		0	1204	1184	A03|B03	TUM_WinterLab_HPV-HNSCC_ddPCR_Plate_047
36	36SpPD02	Oral rinse	gDNA	HPV16 E7	0	2330	0	0	36937	42839	60-70	0	curative	1	C10.2	oropharynx	4a	2b	0			III	328	1	1	1		0	1204	1184	A03|B03	TUM_WinterLab_HPV-HNSCC_ddPCR_Plate_052
36	36SpPD02	Oral rinse	gDNA	HPV16 E2	0	2100	0	0	36644	44037	60-70	0	curative	1	C10.2	oropharynx	4a	2b	0			III	328	1	1	1		0	1204	1184	C06|D06	TUM_WinterLab_HPV-HNSCC_ddPCR_Plate_026
36	36SpPD02	Oral rinse	gDNA	HPV16 E2	0	2100	0	0	36644	44037	60-70	0	curative	1	C10.2	oropharynx	4a	2b	0			III	328	1	1	1		0	1204	1184	G11|H11	TUM_WinterLab_HPV-HNSCC_ddPCR_Plate_047
36	36SpPD02	Oral rinse	gDNA	HPV16 E2	0	2100	0	0	36644	44037	60-70	0	curative	1	C10.2	oropharynx	4a	2b	0			III	328	1	1	1		0	1204	1184	G11|H11	TUM_WinterLab_HPV-HNSCC_ddPCR_Plate_052
36	36SpPD02	Oral rinse	gDNA	HPV16 E2	0	2100	0	0	36644	44037	60-70	0	curative	1	C10.2	oropharynx	4a	2b	0			III	328	1	1	1		0	1204	1184	E06|F06	TUM_WinterLab_HPV-HNSCC_ddPCR_Plate_026
36	36SpPD03	Oral rinse	gDNA	HPV16 E7	0	2320	0	0	38333	44535	60-70	0	curative	1	C10.2	oropharynx	4a	2b	0			III	328	1	1	1		0	1204	1184	A12|B12	TUM_WinterLab_HPV-HNSCC_ddPCR_Plate_047
36	36SpPD03	Oral rinse	gDNA	HPV16 E7	0	2320	0	0	38333	44535	60-70	0	curative	1	C10.2	oropharynx	4a	2b	0			III	328	1	1	1		0	1204	1184	A12|B12	TUM_WinterLab_HPV-HNSCC_ddPCR_Plate_052
36	36SpPD03	Oral rinse	gDNA	HPV16 E7	0	2320	0	0	38333	44535	60-70	0	curative	1	C10.2	oropharynx	4a	2b	0			III	328	1	1	1		0	1204	1184	C07|D07	TUM_WinterLab_HPV-HNSCC_ddPCR_Plate_043
36	36SpPD03	Oral rinse	gDNA	HPV16 E7	0	2320	0	0	38333	44535	60-70	0	curative	1	C10.2	oropharynx	4a	2b	0			III	328	1	1	1		0	1204	1184	C07|D07	TUM_WinterLab_HPV-HNSCC_ddPCR_Plate_044
36	36SpPD03	Oral rinse	gDNA	HPV16 E2	0	2510	0	0	39445	44741	60-70	0	curative	1	C10.2	oropharynx	4a	2b	0			III	328	1	1	1		0	1204	1184	C07|D07	TUM_WinterLab_HPV-HNSCC_ddPCR_Plate_046
36	36SpPD03	Oral rinse	gDNA	HPV16 E2	0	2510	0	0	39445	44741	60-70	0	curative	1	C10.2	oropharynx	4a	2b	0			III	328	1	1	1		0	1204	1184	C07|D07	TUM_WinterLab_HPV-HNSCC_ddPCR_Plate_045
36	36SpPD03	Oral rinse	gDNA	HPV16 E2	0	2510	0	0	39445	44741	60-70	0	curative	1	C10.2	oropharynx	4a	2b	0			III	328	1	1	1		0	1204	1184	C07|D07	TUM_WinterLab_HPV-HNSCC_ddPCR_Plate_043
36	36SpPD03	Oral rinse	gDNA	HPV16 E2	0	2510	0	0	39445	44741	60-70	0	curative	1	C10.2	oropharynx	4a	2b	0			III	328	1	1	1		0	1204	1184	C07|D07	TUM_WinterLab_HPV-HNSCC_ddPCR_Plate_042
36	36SpPD03	Oral rinse	gDNA	HPV16 E6.FL.III	0	2600	0	0	40021	44969	60-70	0	curative	1	C10.2	oropharynx	4a	2b	0			III	328	1	1	1		0	1204	1184	G04|H04	TUM_WinterLab_HPV-HNSCC_ddPCR_Plate_027
36	36SpPD03	Oral rinse	gDNA	HPV16 E6.FL.III	0	2600	0	0	40021	44969	60-70	0	curative	1	C10.2	oropharynx	4a	2b	0			III	328	1	1	1		0	1204	1184	G04|H04	TUM_WinterLab_HPV-HNSCC_ddPCR_Plate_028
36	36SpPD03	Oral rinse	gDNA	HPV16 E6.FL.III	0	2600	0	0	40021	44969	60-70	0	curative	1	C10.2	oropharynx	4a	2b	0			III	328	1	1	1		0	1204	1184	G07|H07	TUM_WinterLab_HPV-HNSCC_ddPCR_Plate_007
36	36SpPD03	Oral rinse	gDNA	HPV16 E6.FL.III	0	2600	0	0	40021	44969	60-70	0	curative	1	C10.2	oropharynx	4a	2b	0			III	328	1	1	1		0	1204	1184	E12|F12	TUM_WinterLab_HPV-HNSCC_ddPCR_Plate_007
36	36SpPD04	Oral rinse	gDNA	HPV16 E7	0	304	0	0	9676	42511	60-70	0	curative	1	C10.2	oropharynx	4a	2b	0			III	328	1	1	1		0	1204	1184	G03|H03	TUM_WinterLab_HPV-HNSCC_ddPCR_Plate_014
36	36SpPD04	Oral rinse	gDNA	HPV16 E7	0	304	0	0	9676	42511	60-70	0	curative	1	C10.2	oropharynx	4a	2b	0			III	328	1	1	1		0	1204	1184	C07|D07	TUM_WinterLab_HPV-HNSCC_ddPCR_Plate_009
36	36SpPD04	Oral rinse	gDNA	HPV16 E7	0	304	0	0	9676	42511	60-70	0	curative	1	C10.2	oropharynx	4a	2b	0			III	328	1	1	1		0	1204	1184	A03|B03	TUM_WinterLab_HPV-HNSCC_ddPCR_Plate_024
36	36SpPD04	Oral rinse	gDNA	HPV16 E7	0	304	0	0	9676	42511	60-70	0	curative	1	C10.2	oropharynx	4a	2b	0			III	328	1	1	1		0	1204	1184	E02|F02	TUM_WinterLab_HPV-HNSCC_ddPCR_Plate_025
36	36SpPD04	Oral rinse	gDNA	HPV16 E2	0.0266	550	0	1	16516	44207	60-70	0	curative	1	C10.2	oropharynx	4a	2b	0			III	328	1	1	1		0	1204	1184	C04|D04	TUM_WinterLab_HPV-HNSCC_ddPCR_Plate_035
36	36SpPD04	Oral rinse	gDNA	HPV16 E2	0.0266	550	0	1	16516	44207	60-70	0	curative	1	C10.2	oropharynx	4a	2b	0			III	328	1	1	1		0	1204	1184	G05|H05	TUM_WinterLab_HPV-HNSCC_ddPCR_Plate_006
36	36SpPD04	Oral rinse	gDNA	HPV16 E2	0.0266	550	0	1	16516	44207	60-70	0	curative	1	C10.2	oropharynx	4a	2b	0			III	328	1	1	1		0	1204	1184	C11|D11	TUM_WinterLab_HPV-HNSCC_ddPCR_Plate_053
36	36SpPD04	Oral rinse	gDNA	HPV16 E2	0.0266	550	0	1	16516	44207	60-70	0	curative	1	C10.2	oropharynx	4a	2b	0			III	328	1	1	1		0	1204	1184	E02|F02	TUM_WinterLab_HPV-HNSCC_ddPCR_Plate_009
36	36SpPD04	Oral rinse	gDNA	HPV16 E6.FL.III	0.0255	556	0	1	17382	46168	60-70	0	curative	1	C10.2	oropharynx	4a	2b	0			III	328	1	1	1		0	1204	1184	E02|F02	TUM_WinterLab_HPV-HNSCC_ddPCR_Plate_055
36	36SpPD04	Oral rinse	gDNA	HPV16 E6.FL.III	0.0255	556	0	1	17382	46168	60-70	0	curative	1	C10.2	oropharynx	4a	2b	0			III	328	1	1	1		0	1204	1184	A04|B04	TUM_WinterLab_HPV-HNSCC_ddPCR_Plate_009
36	36SpPD04	Oral rinse	gDNA	HPV16 E6.FL.III	0.0255	556	0	1	17382	46168	60-70	0	curative	1	C10.2	oropharynx	4a	2b	0			III	328	1	1	1		0	1204	1184	E03|F03	TUM_WinterLab_HPV-HNSCC_ddPCR_Plate_055
36	36SpPD04	Oral rinse	gDNA	HPV16 E6.FL.III	0.0255	556	0	1	17382	46168	60-70	0	curative	1	C10.2	oropharynx	4a	2b	0			III	328	1	1	1		0	1204	1184	C08|D08	TUM_WinterLab_HPV-HNSCC_ddPCR_Plate_013
36	36SpPD05	Oral rinse	gDNA	HPV16 E7	0.575	1830	0.000314109	22	35535	45048	60-70	0	curative	1	C10.2	oropharynx	4a	2b	0			III	328	1	1	1		0	1204	1184	C07|D07	TUM_WinterLab_HPV-HNSCC_ddPCR_Plate_055
36	36SpPD05	Oral rinse	gDNA	HPV16 E7	0.575	1830	0.000314109	22	35535	45048	60-70	0	curative	1	C10.2	oropharynx	4a	2b	0			III	328	1	1	1		0	1204	1184	G12|H12	TUM_WinterLab_HPV-HNSCC_ddPCR_Plate_024
36	36SpPD05	Oral rinse	gDNA	HPV16 E7	0.575	1830	0.000314109	22	35535	45048	60-70	0	curative	1	C10.2	oropharynx	4a	2b	0			III	328	1	1	1		0	1204	1184	A05|B05	TUM_WinterLab_HPV-HNSCC_ddPCR_Plate_056
36	36SpPD05	Oral rinse	gDNA	HPV16 E7	0.575	1830	0.000314109	22	35535	45048	60-70	0	curative	1	C10.2	oropharynx	4a	2b	0			III	328	1	1	1		0	1204	1184	G06|H06	TUM_WinterLab_HPV-HNSCC_ddPCR_Plate_037
36	36SpPD05	Oral rinse	gDNA	HPV16 E2	0.47	1930	0.000243464	18	36382	45098	60-70	0	curative	1	C10.2	oropharynx	4a	2b	0			III	328	1	1	1		0	1204	1184	A08|B08	TUM_WinterLab_HPV-HNSCC_ddPCR_Plate_039
36	36SpPD05	Oral rinse	gDNA	HPV16 E2	0.47	1930	0.000243464	18	36382	45098	60-70	0	curative	1	C10.2	oropharynx	4a	2b	0			III	328	1	1	1		0	1204	1184	G05	TUM_WinterLab_HPV-HNSCC_ddPCR_Plate_056
36	36SpPD05	Oral rinse	gDNA	HPV16 E2	0.47	1930	0.000243464	18	36382	45098	60-70	0	curative	1	C10.2	oropharynx	4a	2b	0			III	328	1	1	1		0	1204	1184	C06|D06	TUM_WinterLab_HPV-HNSCC_ddPCR_Plate_061
36	36SpPD05	Oral rinse	gDNA	HPV16 E2	0.47	1930	0.000243464	18	36382	45098	60-70	0	curative	1	C10.2	oropharynx	4a	2b	0			III	328	1	1	1		0	1204	1184	C06|D06	TUM_WinterLab_HPV-HNSCC_ddPCR_Plate_062
36	36SpPD05	Oral rinse	gDNA	HPV16 E6.FL.III	0.49	2030	0.000241321	19	37552	45663	60-70	0	curative	1	C10.2	oropharynx	4a	2b	0			III	328	1	1	1		0	1204	1184	C06|D06	TUM_WinterLab_HPV-HNSCC_ddPCR_Plate_063
36	36SpPD05	Oral rinse	gDNA	HPV16 E6.FL.III	0.49	2030	0.000241321	19	37552	45663	60-70	0	curative	1	C10.2	oropharynx	4a	2b	0			III	328	1	1	1		0	1204	1184	C06|D06	TUM_WinterLab_HPV-HNSCC_ddPCR_Plate_060
36	36SpPD05	Oral rinse	gDNA	HPV16 E6.FL.III	0.49	2030	0.000241321	19	37552	45663	60-70	0	curative	1	C10.2	oropharynx	4a	2b	0			III	328	1	1	1		0	1204	1184	C07|D07	TUM_WinterLab_HPV-HNSCC_ddPCR_Plate_008
36	36SpPD05	Oral rinse	gDNA	HPV16 E6.FL.III	0.49	2030	0.000241321	19	37552	45663	60-70	0	curative	1	C10.2	oropharynx	4a	2b	0			III	328	1	1	1		0	1204	1184	E07|F07	TUM_WinterLab_HPV-HNSCC_ddPCR_Plate_008
36	36TR	FFPE	RNA	HPV16 E2	3.33	0.277	0.923205	120	10	42430	60-70	0	curative	1	C10.2	oropharynx	4a	2b	0			III	328	1	1	1		0	1204	1184	G11|H11	TUM_WinterLab_HPV-HNSCC_ddPCR_Plate_008
36	36TR	FFPE	RNA	HPV16 E2	3.33	0.277	0.923205	120	10	42430	60-70	0	curative	1	C10.2	oropharynx	4a	2b	0			III	328	1	1	1		0	1204	1184	G12|H12	TUM_WinterLab_HPV-HNSCC_ddPCR_Plate_009
36	36TR	FFPE	RNA	HPV16 E2	3.33	0.277	0.923205	120	10	42430	60-70	0	curative	1	C10.2	oropharynx	4a	2b	0			III	328	1	1	1		0	1204	1184	C05|D05	TUM_WinterLab_HPV-HNSCC_ddPCR_Plate_013
36	36TR	FFPE	RNA	HPV16 E2	3.33	0.277	0.923205	120	10	42430	60-70	0	curative	1	C10.2	oropharynx	4a	2b	0			III	328	1	1	1		0	1204	1184	C03|D03	TUM_WinterLab_HPV-HNSCC_ddPCR_Plate_020
36	36TR	FFPE	RNA	HPV16 E6.FL.III	7.17	0.177	0.975909	282	7	46413	60-70	0	curative	1	C10.2	oropharynx	4a	2b	0			III	328	1	1	1		0	1204	1184	A10|B10	TUM_WinterLab_HPV-HNSCC_ddPCR_Plate_025
36	36TR	FFPE	RNA	HPV16 E6.FL.III	7.17	0.177	0.975909	282	7	46413	60-70	0	curative	1	C10.2	oropharynx	4a	2b	0			III	328	1	1	1		0	1204	1184	E03|F03	TUM_WinterLab_HPV-HNSCC_ddPCR_Plate_040
36	36TR	FFPE	RNA	HPV16 E6.FL.III	7.17	0.177	0.975909	282	7	46413	60-70	0	curative	1	C10.2	oropharynx	4a	2b	0			III	328	1	1	1		0	1204	1184	E04|F04	TUM_WinterLab_HPV-HNSCC_ddPCR_Plate_050
36	36TR	FFPE	RNA	HPV16 E6.FL.III	7.17	0.177	0.975909	282	7	46413	60-70	0	curative	1	C10.2	oropharynx	4a	2b	0			III	328	1	1	1		0	1204	1184	A10|B10	TUM_WinterLab_HPV-HNSCC_ddPCR_Plate_025
36	36TR	FFPE	RNA	HPV16 E1-E4	1.54	0.0796	0.950852	58	3	44326	60-70	0	curative	1	C10.2	oropharynx	4a	2b	0			III	328	1	1	1		0	1204	1184	C10|D10	TUM_WinterLab_HPV-HNSCC_ddPCR_Plate_025
36	36TR	FFPE	RNA	HPV16 E1-E4	1.54	0.0796	0.950852	58	3	44326	60-70	0	curative	1	C10.2	oropharynx	4a	2b	0			III	328	1	1	1		0	1204	1184	C03|D03	TUM_WinterLab_HPV-HNSCC_ddPCR_Plate_047
36	36TR	FFPE	RNA	HPV16 E1-E4	1.54	0.0796	0.950852	58	3	44326	60-70	0	curative	1	C10.2	oropharynx	4a	2b	0			III	328	1	1	1		0	1204	1184	C03|D03	TUM_WinterLab_HPV-HNSCC_ddPCR_Plate_052
36	36TR	FFPE	RNA	HPV16 E1-E4	1.54	0.0796	0.950852	58	3	44326	60-70	0	curative	1	C10.2	oropharynx	4a	2b	0			III	328	1	1	1		0	1204	1184	G06|H06	TUM_WinterLab_HPV-HNSCC_ddPCR_Plate_026
36	36TR	FFPE	RNA	HPV16 E6*I	6.15	0.181	0.971411	237	7	45481	60-70	0	curative	1	C10.2	oropharynx	4a	2b	0			III	328	1	1	1		0	1204	1184	C12|D12	TUM_WinterLab_HPV-HNSCC_ddPCR_Plate_047
36	36TR	FFPE	RNA	HPV16 E6*I	6.15	0.181	0.971411	237	7	45481	60-70	0	curative	1	C10.2	oropharynx	4a	2b	0			III	328	1	1	1		0	1204	1184	C12|D12	TUM_WinterLab_HPV-HNSCC_ddPCR_Plate_052
36	36TR	FFPE	RNA	HPV16 E6*I	6.15	0.181	0.971411	237	7	45481	60-70	0	curative	1	C10.2	oropharynx	4a	2b	0			III	328	1	1	1		0	1204	1184	A07|B07	TUM_WinterLab_HPV-HNSCC_ddPCR_Plate_026
36	36TR	FFPE	RNA	HPV16 E6*I	6.15	0.181	0.971411	237	7	45481	60-70	0	curative	1	C10.2	oropharynx	4a	2b	0			III	328	1	1	1		0	1204	1184	E12|F12	TUM_WinterLab_HPV-HNSCC_ddPCR_Plate_047
36	36TR	FFPE	RNA	HPV16 E2	0	0.277	0	0	10	42430	60-70	0	curative	1	C10.2	oropharynx	4a	2b	0			III	328	1	1	1		0	1204	1184	E12|F12	TUM_WinterLab_HPV-HNSCC_ddPCR_Plate_052
36	36TR	FFPE	RNA	HPV16 E2	0	0.277	0	0	10	42430	60-70	0	curative	1	C10.2	oropharynx	4a	2b	0			III	328	1	1	1		0	1204	1184	C07|D07	TUM_WinterLab_HPV-HNSCC_ddPCR_Plate_026
36	36TR	FFPE	RNA	HPV16 E2	0	0.277	0	0	10	42430	60-70	0	curative	1	C10.2	oropharynx	4a	2b	0			III	328	1	1	1		0	1204	1184	A02|B02	TUM_WinterLab_HPV-HNSCC_ddPCR_Plate_048
36	36TR	FFPE	RNA	HPV16 E2	0	0.277	0	0	10	42430	60-70	0	curative	1	C10.2	oropharynx	4a	2b	0			III	328	1	1	1		0	1204	1184	A03|B03	TUM_WinterLab_HPV-HNSCC_ddPCR_Plate_054
36	36TR	FFPE	RNA	HPV16 E7	5.2	0.426	0.92428	195	16	44194	60-70	0	curative	1	C10.2	oropharynx	4a	2b	0			III	328	1	1	1		0	1204	1184	E11|F11	TUM_WinterLab_HPV-HNSCC_ddPCR_Plate_024
36	36TR	FFPE	RNA	HPV16 E7	5.2	0.426	0.92428	195	16	44194	60-70	0	curative	1	C10.2	oropharynx	4a	2b	0			III	328	1	1	1		0	1204	1184	E07|F07	TUM_WinterLab_HPV-HNSCC_ddPCR_Plate_048
36	36TR	FFPE	RNA	HPV16 E7	5.2	0.426	0.92428	195	16	44194	60-70	0	curative	1	C10.2	oropharynx	4a	2b	0			III	328	1	1	1		0	1204	1184	E08|F08	TUM_WinterLab_HPV-HNSCC_ddPCR_Plate_054
36	36TR	FFPE	RNA	HPV16 E7	5.2	0.426	0.92428	195	16	44194	60-70	0	curative	1	C10.2	oropharynx	4a	2b	0			III	328	1	1	1		0	1204	1184	E10|F10	TUM_WinterLab_HPV-HNSCC_ddPCR_Plate_031
37	37 T	FFPE	gDNA	HPV16 E2	1000	101	0.908265	24612	3540	42873	60-70	0	curative	1	C01.9	oropharynx	2	1	0	0		I	586	1	1	1		0	1189	1168	C08|D08	TUM_WinterLab_HPV-HNSCC_ddPCR_Plate_048
37	37 T	FFPE	gDNA	HPV16 E6.FL.III	998	101	0.908098	25156	3623	43988	60-70	0	curative	1	C01.9	oropharynx	2	1	0	0		I	586	1	1	1		0	1189	1168	C09|D09	TUM_WinterLab_HPV-HNSCC_ddPCR_Plate_054
37	37BC02	Buffy Coat	gDNA	HPV16 E7	0	70.9	0	0	2229	38092	60-70	0	curative	1	C01.9	oropharynx	2	1	0	0		I	586	1	1	1		0	1189	1168	G02|H02	TUM_WinterLab_HPV-HNSCC_ddPCR_Plate_057
37	37BC03	Buffy Coat	gDNA	HPV16 E7	0	62.6	0	0	2025	39099	60-70	0	curative	1	C01.9	oropharynx	2	1	0	0		I	586	1	1	1		0	1189	1168	E07|F07	TUM_WinterLab_HPV-HNSCC_ddPCR_Plate_043
37	37BC04	Buffy Coat	gDNA	HPV16 E7	0	71.2	0	0	2600	44279	60-70	0	curative	1	C01.9	oropharynx	2	1	0	0		I	586	1	1	1		0	1189	1168	E07|F07	TUM_WinterLab_HPV-HNSCC_ddPCR_Plate_044
37	37BC05	Buffy Coat	gDNA	HPV16 E7	0	95.1	0	0	3414	43942	60-70	0	curative	1	C01.9	oropharynx	2	1	0	0		I	586	1	1	1		0	1189	1168	E07|F07	TUM_WinterLab_HPV-HNSCC_ddPCR_Plate_046
37	37P01	Blood	cfDNA	HPV16 E2	13.4	19.4	0.408537	441	638	38976	60-70	0	curative	1	C01.9	oropharynx	2	1	0	0		I	586	1	1	1		0	1189	1168	E07|F07	TUM_WinterLab_HPV-HNSCC_ddPCR_Plate_045
37	37P02	Blood	cfDNA	HPV16 E7	0	12.2	0	0	372	36127	60-70	0	curative	1	C01.9	oropharynx	2	1	0	0		I	586	1	1	1		0	1189	1168	E07|F07	TUM_WinterLab_HPV-HNSCC_ddPCR_Plate_043
37	37P02	Blood	cfDNA	HPV16 E2	0	12.3	0	0	448	43048	60-70	0	curative	1	C01.9	oropharynx	2	1	0	0		I	586	1	1	1		0	1189	1168	E07|F07	TUM_WinterLab_HPV-HNSCC_ddPCR_Plate_042
37	37P03	Blood	cfDNA	HPV16 E7	0	18.4	0	0	558	36009	60-70	0	curative	1	C01.9	oropharynx	2	1	0	0		I	586	1	1	1		0	1189	1168	E02|F02	TUM_WinterLab_HPV-HNSCC_ddPCR_Plate_027
37	37P03	Blood	cfDNA	HPV16 E2	0	19.7	0	0	727	43735	60-70	0	curative	1	C01.9	oropharynx	2	1	0	0		I	586	1	1	1		0	1189	1168	E02|F02	TUM_WinterLab_HPV-HNSCC_ddPCR_Plate_028
37	37P04	Blood	cfDNA	HPV16 E7	0	10.1	0	0	340	39613	60-70	0	curative	1	C01.9	oropharynx	2	1	0	0		I	586	1	1	1		0	1189	1168	G04|H04	TUM_WinterLab_HPV-HNSCC_ddPCR_Plate_010
37	37P04	Blood	cfDNA	HPV16 E2	0	9.44	0	0	335	41897	60-70	0	curative	1	C01.9	oropharynx	2	1	0	0		I	586	1	1	1		0	1189	1168	A06|B06	TUM_WinterLab_HPV-HNSCC_ddPCR_Plate_010
37	37P05	Blood	cfDNA	HPV16 E7	0	10.4	0	0	373	42400	60-70	0	curative	1	C01.9	oropharynx	2	1	0	0		I	586	1	1	1		0	1189	1168	E07|F07	TUM_WinterLab_HPV-HNSCC_ddPCR_Plate_015
37	37P05	Blood	cfDNA	HPV16 E2	0	12.7	0	0	461	43093	60-70	0	curative	1	C01.9	oropharynx	2	1	0	0		I	586	1	1	1		0	1189	1168	G10|H10	TUM_WinterLab_HPV-HNSCC_ddPCR_Plate_016
37	37P06	Blood	cfDNA	HPV16 E7	0	14.4	0	0	538	44338	60-70	0	curative	1	C01.9	oropharynx	2	1	0	0		I	586	1	1	1		0	1189	1168	C03|D03	TUM_WinterLab_HPV-HNSCC_ddPCR_Plate_024
37	37P06	Blood	cfDNA	HPV16 E7	0	11.1	0	0	393	41914	60-70	0	curative	1	C01.9	oropharynx	2	1	0	0		I	586	1	1	1		0	1189	1168	E02|F02	TUM_WinterLab_HPV-HNSCC_ddPCR_Plate_031
37	37P06	Blood	cfDNA	HPV16 E7	0	12.2	0	0	427	41497	60-70	0	curative	1	C01.9	oropharynx	2	1	0	0		I	586	1	1	1		0	1189	1168	A02|B02	TUM_WinterLab_HPV-HNSCC_ddPCR_Plate_010
37	37Sp01	Oral rinse	cfDNA	HPV16 E7	0	18.1	0	0	628	41061	60-70	0	curative	1	C01.9	oropharynx	2	1	0	0		I	586	1	1	1		0	1189	1168	G04|H04	TUM_WinterLab_HPV-HNSCC_ddPCR_Plate_035
37	37Sp02	Oral rinse	cfDNA	HPV16 E7	0	9.08	0	0	308	40076	60-70	0	curative	1	C01.9	oropharynx	2	1	0	0		I	586	1	1	1		0	1189	1168	C02|D02	TUM_WinterLab_HPV-HNSCC_ddPCR_Plate_010
37	37Sp03	Oral rinse	cfDNA	HPV16 E7	0	5.98	0	0	182	35887	60-70	0	curative	1	C01.9	oropharynx	2	1	0	0		I	586	1	1	1		0	1189	1168	C05|D05	TUM_WinterLab_HPV-HNSCC_ddPCR_Plate_055
37	37Sp04	Oral rinse	cfDNA	HPV16 E7	0	2.38	0	0	79	39067	60-70	0	curative	1	C01.9	oropharynx	2	1	0	0		I	586	1	1	1		0	1189	1168	E02|F02	TUM_WinterLab_HPV-HNSCC_ddPCR_Plate_015
37	37SpPD01	Oral rinse	gDNA	HPV16 E7	0	1290	0	0	28808	43197	60-70	0	curative	1	C01.9	oropharynx	2	1	0	0		I	586	1	1	1		0	1189	1168	C09|D09	TUM_WinterLab_HPV-HNSCC_ddPCR_Plate_055
37	37SpPD01	Oral rinse	gDNA	HPV16 E2	0	1240	0	0	28271	43345	60-70	0	curative	1	C01.9	oropharynx	2	1	0	0		I	586	1	1	1		0	1189	1168	C05|D05	TUM_WinterLab_HPV-HNSCC_ddPCR_Plate_016
37	37SpPD01	Oral rinse	gDNA	HPV16 E6.FL.III	0	1280	0	0	30108	45317	60-70	0	curative	1	C01.9	oropharynx	2	1	0	0		I	586	1	1	1		0	1189	1168	E06|F06	TUM_WinterLab_HPV-HNSCC_ddPCR_Plate_017
37	37SpPD02	Oral rinse	gDNA	HPV16 E7	0	708	0	0	19216	42482	60-70	0	curative	1	C01.9	oropharynx	2	1	0	0		I	586	1	1	1		0	1189	1168	A02|B02	TUM_WinterLab_HPV-HNSCC_ddPCR_Plate_025
37	37SpPD02	Oral rinse	gDNA	HPV16 E2	0	1180	0	0	28477	45002	60-70	0	curative	1	C01.9	oropharynx	2	1	0	0		I	586	1	1	1		0	1189	1168	C05|D05	TUM_WinterLab_HPV-HNSCC_ddPCR_Plate_056
37	37SpPD02	Oral rinse	gDNA	HPV16 E6.FL.III	0	1240	0	0	29790	45735	60-70	0	curative	1	C01.9	oropharynx	2	1	0	0		I	586	1	1	1		0	1189	1168	C05|D05	TUM_WinterLab_HPV-HNSCC_ddPCR_Plate_031
37	37SpPD03	Oral rinse	gDNA	HPV16 E7	0	1630	0	0	33685	44865	60-70	0	curative	1	C01.9	oropharynx	2	1	0	0		I	586	1	1	1		0	1189	1168	E07|F07	TUM_WinterLab_HPV-HNSCC_ddPCR_Plate_056
37	37SpPD03	Oral rinse	gDNA	HPV16 E2	0	1510	0	0	31870	44114	60-70	0	curative	1	C01.9	oropharynx	2	1	0	0		I	586	1	1	1		0	1189	1168	A04|B04	TUM_WinterLab_HPV-HNSCC_ddPCR_Plate_061
37	37SpPD03	Oral rinse	gDNA	HPV16 E6.FL.III	0	1590	0	0	34400	46437	60-70	0	curative	1	C01.9	oropharynx	2	1	0	0		I	586	1	1	1		0	1189	1168	A04|B04	TUM_WinterLab_HPV-HNSCC_ddPCR_Plate_062
37	37SpPD04	Oral rinse	gDNA	HPV16 E7	0	516	0	0	15518	43678	60-70	0	curative	1	C01.9	oropharynx	2	1	0	0		I	586	1	1	1		0	1189	1168	A04|B04	TUM_WinterLab_HPV-HNSCC_ddPCR_Plate_063
37	37SpPD04	Oral rinse	gDNA	HPV16 E2	0	885	0	0	22204	41996	60-70	0	curative	1	C01.9	oropharynx	2	1	0	0		I	586	1	1	1		0	1189	1168	A04|B04	TUM_WinterLab_HPV-HNSCC_ddPCR_Plate_060
37	37SpPD04	Oral rinse	gDNA	HPV16 E6.FL.III	0	868	0	0	22817	43710	60-70	0	curative	1	C01.9	oropharynx	2	1	0	0		I	586	1	1	1		0	1189	1168	E06|F06	TUM_WinterLab_HPV-HNSCC_ddPCR_Plate_061
37	37SpPD05	Oral rinse	gDNA	HPV16 E7	0	1640	0	0	33948	45096	60-70	0	curative	1	C01.9	oropharynx	2	1	0	0		I	586	1	1	1		0	1189	1168	E06|F06	TUM_WinterLab_HPV-HNSCC_ddPCR_Plate_062
37	37SpPD05	Oral rinse	gDNA	HPV16 E2	0	1610	0	0	33720	45242	60-70	0	curative	1	C01.9	oropharynx	2	1	0	0		I	586	1	1	1		0	1189	1168	E06|F06	TUM_WinterLab_HPV-HNSCC_ddPCR_Plate_063
37	37SpPD05	Oral rinse	gDNA	HPV16 E6.FL.III	0	1650	0	0	34323	45533	60-70	0	curative	1	C01.9	oropharynx	2	1	0	0		I	586	1	1	1		0	1189	1168	E06|F06	TUM_WinterLab_HPV-HNSCC_ddPCR_Plate_060
37	37TR	FFPE	RNA	HPV16 E2	1.02	0.303	0.770975	37	11	42749	60-70	0	curative	1	C01.9	oropharynx	2	1	0	0		I	586	1	1	1		0	1189	1168	E08|F08	TUM_WinterLab_HPV-HNSCC_ddPCR_Plate_061
37	37TR	FFPE	RNA	HPV16 E6.FL.III	0.79	0.204	0.794769	31	8	46165	60-70	0	curative	1	C01.9	oropharynx	2	1	0	0		I	586	1	1	1		0	1189	1168	E08|F08	TUM_WinterLab_HPV-HNSCC_ddPCR_Plate_062
37	37TR	FFPE	RNA	HPV16 E1-E4	0.238	0.106	0.69186	9	4	44529	60-70	0	curative	1	C01.9	oropharynx	2	1	0	0		I	586	1	1	1		0	1189	1168	E08|F08	TUM_WinterLab_HPV-HNSCC_ddPCR_Plate_063
37	37TR	FFPE	RNA	HPV16 E6*I	1.3	0.179	0.878972	51	7	46084	60-70	0	curative	1	C01.9	oropharynx	2	1	0	0		I	586	1	1	1		0	1189	1168	E08|F08	TUM_WinterLab_HPV-HNSCC_ddPCR_Plate_060
37	37TR	FFPE	RNA	HPV16 E2	0	0.303	0	0	11	42749	60-70	0	curative	1	C01.9	oropharynx	2	1	0	0		I	586	1	1	1		0	1189	1168	A12|B12	TUM_WinterLab_HPV-HNSCC_ddPCR_Plate_010
37	37TR	FFPE	RNA	HPV16 E7	0.489	0.516	0.486567	18	19	43338	60-70	0	curative	1	C01.9	oropharynx	2	1	0	0		I	586	1	1	1		0	1189	1168	G10|H10	TUM_WinterLab_HPV-HNSCC_ddPCR_Plate_015
38	38 T	FFPE	gDNA	HPV16 E2	11700	397	0.967182	42210	12080	42212	70-80	0	curative	1	C10.8	oropharynx	3	0	0	0		III		0	1			0	1176	1128	C02|D02	TUM_WinterLab_HPV-HNSCC_ddPCR_Plate_017
38	38 T	FFPE	gDNA	HPV16 E6.FL.III	5050	385	0.929163	42324	11988	42913	70-80	0	curative	1	C10.8	oropharynx	3	0	0	0		III		0	1			0	1176	1128	E03|F03	TUM_WinterLab_HPV-HNSCC_ddPCR_Plate_020
38	38BC02	Buffy Coat	gDNA	HPV16 E7	0	67.6	0	0	2126	38066	70-80	0	curative	1	C10.8	oropharynx	3	0	0	0		III		0	1			0	1176	1128	G07|H07	TUM_WinterLab_HPV-HNSCC_ddPCR_Plate_031
38	38BC03	Buffy Coat	gDNA	HPV16 E7	0	735	0	0	18393	39586	70-80	0	curative	1	C10.8	oropharynx	3	0	0	0		III		0	1			0	1176	1128	E07|F07	TUM_WinterLab_HPV-HNSCC_ddPCR_Plate_026
38	38BC03	Buffy Coat	gDNA	HPV16 E7	0.032	66.7	0	1	2026	36767	70-80	0	curative	1	C10.8	oropharynx	3	0	0	0		III		0	1			0	1176	1128	G07|H07	TUM_WinterLab_HPV-HNSCC_ddPCR_Plate_036
38	38BC04	Buffy Coat	gDNA	HPV16 E7	0	114	0	0	3575	38796	70-80	0	curative	1	C10.8	oropharynx	3	0	0	0		III		0	1			0	1176	1128	E08|F08	TUM_WinterLab_HPV-HNSCC_ddPCR_Plate_050
38	38BC06	Buffy Coat	gDNA	HPV16 E7	0	37.4	0	0	1359	43397	70-80	0	curative	1	C10.8	oropharynx	3	0	0	0		III		0	1			0	1176	1128	G07|H07	TUM_WinterLab_HPV-HNSCC_ddPCR_Plate_026
38	38BC07	Buffy Coat	gDNA	HPV16 E7	0	124	0	0	4355	43592	70-80	0	curative	1	C10.8	oropharynx	3	0	0	0		III		0	1			0	1176	1128	C02|D02	TUM_WinterLab_HPV-HNSCC_ddPCR_Plate_048
38	38P01	Blood	cfDNA	HPV16 E2	0.829	34.4	0.0235317	29	1187	41151	70-80	0	curative	1	C10.8	oropharynx	3	0	0	0		III		0	1			0	1176	1128	C03|D03	TUM_WinterLab_HPV-HNSCC_ddPCR_Plate_054
38	38P02	Blood	cfDNA	HPV16 E7	0.0964	18.5	0	3	572	36617	70-80	0	curative	1	C10.8	oropharynx	3	0	0	0		III		0	1			0	1176	1128	A08|B08	TUM_WinterLab_HPV-HNSCC_ddPCR_Plate_026
38	38P02	Blood	cfDNA	HPV16 E2	0.0542	19.2	0	2	704	43403	70-80	0	curative	1	C10.8	oropharynx	3	0	0	0		III		0	1			0	1176	1128	E02|F02	TUM_WinterLab_HPV-HNSCC_ddPCR_Plate_048
38	38P03	Blood	cfDNA	HPV16 E7	0	6.78	0	0	230	40037	70-80	0	curative	1	C10.8	oropharynx	3	0	0	0		III		0	1			0	1176	1128	E03|F03	TUM_WinterLab_HPV-HNSCC_ddPCR_Plate_054
38	38P03	Blood	cfDNA	HPV16 E2	0	8.62	0	0	301	41221	70-80	0	curative	1	C10.8	oropharynx	3	0	0	0		III		0	1			0	1176	1128	E04|F04	TUM_WinterLab_HPV-HNSCC_ddPCR_Plate_038
38	38P04	Blood	cfDNA	HPV16 E7	0	6.73	0	0	230	40308	70-80	0	curative	1	C10.8	oropharynx	3	0	0	0		III		0	1			0	1176	1128	G03|H03	TUM_WinterLab_HPV-HNSCC_ddPCR_Plate_048
38	38P04	Blood	cfDNA	HPV16 E2	0	6.91	0	0	235	40133	70-80	0	curative	1	C10.8	oropharynx	3	0	0	0		III		0	1			0	1176	1128	G04|H04	TUM_WinterLab_HPV-HNSCC_ddPCR_Plate_054
38	38P05	Blood	cfDNA	HPV16 E7	0.0294	7.21	0	1	244	39962	70-80	0	curative	1	C10.8	oropharynx	3	0	0	0		III		0	1			0	1176	1128	G11|H11	TUM_WinterLab_HPV-HNSCC_ddPCR_Plate_024
38	38P05	Blood	cfDNA	HPV16 E2	0	8.15	0	0	296	42891	70-80	0	curative	1	C10.8	oropharynx	3	0	0	0		III		0	1			0	1176	1128	G07|H07	TUM_WinterLab_HPV-HNSCC_ddPCR_Plate_048
38	38P06	Blood	cfDNA	HPV16 E7	0	15.9	0	0	524	39026	70-80	0	curative	1	C10.8	oropharynx	3	0	0	0		III		0	1			0	1176	1128	G08|H08	TUM_WinterLab_HPV-HNSCC_ddPCR_Plate_054
38	38P06	Blood	cfDNA	HPV16 E2	0	16.7	0	0	594	42156	70-80	0	curative	1	C10.8	oropharynx	3	0	0	0		III		0	1			0	1176	1128	E12|F12	TUM_WinterLab_HPV-HNSCC_ddPCR_Plate_031
38	38P07	Blood	cfDNA	HPV16 E7	0	11.8	0	0	434	43351	70-80	0	curative	1	C10.8	oropharynx	3	0	0	0		III		0	1			0	1176	1128	C10|D10	TUM_WinterLab_HPV-HNSCC_ddPCR_Plate_048
38	38P07	Blood	cfDNA	HPV16 E7	0	13.1	0	0	495	44795	70-80	0	curative	1	C10.8	oropharynx	3	0	0	0		III		0	1			0	1176	1128	C11|D11	TUM_WinterLab_HPV-HNSCC_ddPCR_Plate_054
38	38P07	Blood	cfDNA	HPV16 E2	0	9.05	0	0	148	19303	70-80	0	curative	1	C10.8	oropharynx	3	0	0	0		III		0	1			0	1176	1128	E04|F04	TUM_WinterLab_HPV-HNSCC_ddPCR_Plate_058
38	38R01	Blood	RNA	HPV16 E6*I	0	42	0	0	1615	46104	70-80	0	curative	1	C10.8	oropharynx	3	0	0	0		III		0	1			0	1176	1128	G04|H04	TUM_WinterLab_HPV-HNSCC_ddPCR_Plate_058
38	38R01	Blood	RNA	HPV16 E2	0	42.9	0	0	1551	43335	70-80	0	curative	1	C10.8	oropharynx	3	0	0	0		III		0	1			0	1176	1128	A03|B03	TUM_WinterLab_HPV-HNSCC_ddPCR_Plate_043
38	38R01	Blood	RNA	HPV16 E1-E4	0	40.2	0	0	1518	45204	70-80	0	curative	1	C10.8	oropharynx	3	0	0	0		III		0	1			0	1176	1128	A03|B03	TUM_WinterLab_HPV-HNSCC_ddPCR_Plate_044
38	38R01	Blood	RNA	HPV16 E7	0	43	0	0	1557	43430	70-80	0	curative	1	C10.8	oropharynx	3	0	0	0		III		0	1			0	1176	1128	A03|B03	TUM_WinterLab_HPV-HNSCC_ddPCR_Plate_046
38	38Sp01	Oral rinse	cfDNA	HPV16 E7	269	51.5	0.839314	6832	1430	33413	70-80	0	curative	1	C10.8	oropharynx	3	0	0	0		III		0	1			0	1176	1128	A03|B03	TUM_WinterLab_HPV-HNSCC_ddPCR_Plate_045
38	38Sp02	Oral rinse	cfDNA	HPV16 E7	0.0621	79.7	0	2	2483	37906	70-80	0	curative	1	C10.8	oropharynx	3	0	0	0		III		0	1			0	1176	1128	A03|B03	TUM_WinterLab_HPV-HNSCC_ddPCR_Plate_043
38	38Sp03	Oral rinse	cfDNA	HPV16 E7	0	3560	0	0	38942	40923	70-80	0	curative	1	C10.8	oropharynx	3	0	0	0		III		0	1			0	1176	1128	A03|B03	TUM_WinterLab_HPV-HNSCC_ddPCR_Plate_042
38	38Sp04	Oral rinse	cfDNA	HPV16 E7	0	12.3	0	0	404	38967	70-80	0	curative	1	C10.8	oropharynx	3	0	0	0		III		0	1			0	1176	1128	E06|F06	TUM_WinterLab_HPV-HNSCC_ddPCR_Plate_003
38	38Sp05	Oral rinse	cfDNA	HPV16 E7	0	5.97	0	0	187	36917	70-80	0	curative	1	C10.8	oropharynx	3	0	0	0		III		0	1			0	1176	1128	E11|F11	TUM_WinterLab_HPV-HNSCC_ddPCR_Plate_006
38	38Sp06	Oral rinse	cfDNA	HPV16 E7	0	18.2	0	0	635	41443	70-80	0	curative	1	C10.8	oropharynx	3	0	0	0		III		0	1			0	1176	1128	G02|H02	TUM_WinterLab_HPV-HNSCC_ddPCR_Plate_053
38	38SpPD01	Oral rinse	gDNA	HPV16 E7	632	1670	0.274544	17526	31949	42157	70-80	0	curative	1	C10.8	oropharynx	3	0	0	0		III		0	1			0	1176	1128	C05|D05	TUM_WinterLab_HPV-HNSCC_ddPCR_Plate_003
38	38SpPD01	Oral rinse	gDNA	HPV16 E2	1100	1500	0.423077	25903	30681	42646	70-80	0	curative	1	C10.8	oropharynx	3	0	0	0		III		0	1			0	1176	1128	C03|D03	TUM_WinterLab_HPV-HNSCC_ddPCR_Plate_034
38	38SpPD01	Oral rinse	gDNA	HPV16 E6.FL.III	570	1540	0.270142	17075	32440	44458	70-80	0	curative	1	C10.8	oropharynx	3	0	0	0		III		0	1			0	1176	1128	E05|F05	TUM_WinterLab_HPV-HNSCC_ddPCR_Plate_003
38	38SpPD01	Oral rinse	gDNA	HPV16 E7	632	1670	0.274544	17526	31949	42157	70-80	0	curative	1	C10.8	oropharynx	3	0	0	0		III		0	1			0	1176	1128	E10|F10	TUM_WinterLab_HPV-HNSCC_ddPCR_Plate_034
38	38SpPD02	Oral rinse	gDNA	HPV16 E7	0.0277	1880	0	1	33909	42471	70-80	0	curative	1	C10.8	oropharynx	3	0	0	0		III		0	1			0	1176	1128	G05|H05	TUM_WinterLab_HPV-HNSCC_ddPCR_Plate_003
38	38SpPD02	Oral rinse	gDNA	HPV16 E2	0.494	1920	0.000257225	19	36422	45240	70-80	0	curative	1	C10.8	oropharynx	3	0	0	0		III		0	1			0	1176	1128	C02|D02	TUM_WinterLab_HPV-HNSCC_ddPCR_Plate_053
38	38SpPD02	Oral rinse	gDNA	HPV16 E6.FL.III	0.204	1940	0.000105144	8	37263	46118	70-80	0	curative	1	C10.8	oropharynx	3	0	0	0		III		0	1			0	1176	1128	A06|B06	TUM_WinterLab_HPV-HNSCC_ddPCR_Plate_003
38	38SpPD03	Oral rinse	gDNA	HPV16 E7	0	2180	0	0	36735	43596	70-80	0	curative	1	C10.8	oropharynx	3	0	0	0		III		0	1			0	1176	1128	E02|F02	TUM_WinterLab_HPV-HNSCC_ddPCR_Plate_053
38	38SpPD03	Oral rinse	gDNA	HPV16 E2	0	2380	0	0	38169	43980	70-80	0	curative	1	C10.8	oropharynx	3	0	0	0		III		0	1			0	1176	1128	C06|D06	TUM_WinterLab_HPV-HNSCC_ddPCR_Plate_003
38	38SpPD03	Oral rinse	gDNA	HPV16 E6.FL.III	0	2540	0	0	40655	45980	70-80	0	curative	1	C10.8	oropharynx	3	0	0	0		III		0	1			0	1176	1128	C09|D09	TUM_WinterLab_HPV-HNSCC_ddPCR_Plate_039
38	38SpPD04	Oral rinse	gDNA	HPV16 E7	0	1780	0	0	35311	45322	70-80	0	curative	1	C10.8	oropharynx	3	0	0	0		III		0	1			0	1176	1128	A12|B12	TUM_WinterLab_HPV-HNSCC_ddPCR_Plate_041
38	38SpPD04	Oral rinse	gDNA	HPV16 E2	0	1820	0	0	34029	43272	70-80	0	curative	1	C10.8	oropharynx	3	0	0	0		III		0	1			0	1176	1128	C11|D11	TUM_WinterLab_HPV-HNSCC_ddPCR_Plate_044
38	38SpPD04	Oral rinse	gDNA	HPV16 E6.FL.III	0	1860	0	0	35701	44987	70-80	0	curative	1	C10.8	oropharynx	3	0	0	0		III		0	1			0	1176	1128	E11|F11	TUM_WinterLab_HPV-HNSCC_ddPCR_Plate_044
38	38SpPD05	Oral rinse	gDNA	HPV16 E7	0	1400	0	0	31241	44891	70-80	0	curative	1	C10.8	oropharynx	3	0	0	0		III		0	1			0	1176	1128	A04|B04	TUM_WinterLab_HPV-HNSCC_ddPCR_Plate_027
38	38SpPD05	Oral rinse	gDNA	HPV16 E2	0	1340	0	0	30021	44224	70-80	0	curative	1	C10.8	oropharynx	3	0	0	0		III		0	1			0	1176	1128	A04|B04	TUM_WinterLab_HPV-HNSCC_ddPCR_Plate_027
38	38SpPD05	Oral rinse	gDNA	HPV16 E6.FL.III	0	1360	0	0	31217	45535	70-80	0	curative	1	C10.8	oropharynx	3	0	0	0		III		0	1			0	1176	1128	A04|B04	TUM_WinterLab_HPV-HNSCC_ddPCR_Plate_027
38	38SpPD06	Oral rinse	gDNA	HPV16 E7	0	1360	0	0	31120	45329	70-80	0	curative	1	C10.8	oropharynx	3	0	0	0		III		0	1			0	1176	1128	A04|B04	TUM_WinterLab_HPV-HNSCC_ddPCR_Plate_027
38	38SpPD06	Oral rinse	gDNA	HPV16 E2	0	4070	0	0	40619	41936	70-80	0	curative	1	C10.8	oropharynx	3	0	0	0		III		0	1			0	1176	1128	A04|B04	TUM_WinterLab_HPV-HNSCC_ddPCR_Plate_028
38	38SpPD06	Oral rinse	gDNA	HPV16 E6.FL.III	0	952	0	0	24635	44411	70-80	0	curative	1	C10.8	oropharynx	3	0	0	0		III		0	1			0	1176	1128	A04|B04	TUM_WinterLab_HPV-HNSCC_ddPCR_Plate_028
38	38SpPD07	Oral rinse	gDNA	HPV16 E7	0	1480	0	0	31383	43900	70-80	0	curative	1	C10.8	oropharynx	3	0	0	0		III		0	1			0	1176	1128	A04|B04	TUM_WinterLab_HPV-HNSCC_ddPCR_Plate_028
38	38SpPD07	Oral rinse	gDNA	HPV16 E2	0	934	0	0	24368	44486	70-80	0	curative	1	C10.8	oropharynx	3	0	0	0		III		0	1			0	1176	1128	A04|B04	TUM_WinterLab_HPV-HNSCC_ddPCR_Plate_028
38	38SpPD07	Oral rinse	gDNA	HPV16 E6.FL.III	0	987	0	0	25626	45140	70-80	0	curative	1	C10.8	oropharynx	3	0	0	0		III		0	1			0	1176	1128	C06|D06	TUM_WinterLab_HPV-HNSCC_ddPCR_Plate_010
38	38SpPR01	Oral rinse	RNA	HPV16 E7	0	0.292	0	0	11	44377	70-80	0	curative	1	C10.8	oropharynx	3	0	0	0		III		0	1			0	1176	1128	C06|D06	TUM_WinterLab_HPV-HNSCC_ddPCR_Plate_010
38	38TR	FFPE	RNA	HPV16 E2	1.58	0.451	0.777942	56	16	41781	70-80	0	curative	1	C10.8	oropharynx	3	0	0	0		III		0	1			0	1176	1128	C06|D06	TUM_WinterLab_HPV-HNSCC_ddPCR_Plate_010
38	38TR	FFPE	RNA	HPV16 E6.FL.III	6.31	0.457	0.932466	248	18	46333	70-80	0	curative	1	C10.8	oropharynx	3	0	0	0		III		0	1			0	1176	1128	C06|D06	TUM_WinterLab_HPV-HNSCC_ddPCR_Plate_010
38	38TR	FFPE	RNA	HPV16 E1-E4	1.26	0.341	0.787008	48	13	44856	70-80	0	curative	1	C10.8	oropharynx	3	0	0	0		III		0	1			0	1176	1128	E08|F08	TUM_WinterLab_HPV-HNSCC_ddPCR_Plate_010
38	38TR	FFPE	RNA	HPV16 E6*I	4.39	0.415	0.913632	169	16	45375	70-80	0	curative	1	C10.8	oropharynx	3	0	0	0		III		0	1			0	1176	1128	E08|F08	TUM_WinterLab_HPV-HNSCC_ddPCR_Plate_010
38	38TR	FFPE	RNA	HPV16 E2	0	0.451	0	0	16	41781	70-80	0	curative	1	C10.8	oropharynx	3	0	0	0		III		0	1			0	1176	1128	E08|F08	TUM_WinterLab_HPV-HNSCC_ddPCR_Plate_010
38	38TR	FFPE	RNA	HPV16 E7	3.22	0.622	0.838105	119	23	43548	70-80	0	curative	1	C10.8	oropharynx	3	0	0	0		III		0	1			0	1176	1128	E08|F08	TUM_WinterLab_HPV-HNSCC_ddPCR_Plate_010
39	39 T	FFPE	gDNA	HPV16 E2	683	214	0.761427	19412	7340	44059	70-80	1	curative	1	C01	oropharynx	1	1	0	0		I		0	2	0		0	1023	420	G07|H07	TUM_WinterLab_HPV-HNSCC_ddPCR_Plate_015
39	39 T	FFPE	gDNA	HPV16 E6.FL.III	625	210	0.748503	17502	6955	42462	70-80	1	curative	1	C01	oropharynx	1	1	0	0		I		0	2	0		0	1023	420	G07|H07	TUM_WinterLab_HPV-HNSCC_ddPCR_Plate_015
39	39BC01	Buffy Coat	gDNA	HPV16 E7	0	62.1	0	0	2150	41828	70-80	1	curative	1	C01	oropharynx	1	1	0	0		I		0	2	0		0	1023	420	G07|H07	TUM_WinterLab_HPV-HNSCC_ddPCR_Plate_015
39	39BC02	Buffy Coat	gDNA	HPV16 E7	0.03	37.5	0	1	1231	39243	70-80	1	curative	1	C01	oropharynx	1	1	0	0		I		0	2	0		0	1023	420	G07|H07	TUM_WinterLab_HPV-HNSCC_ddPCR_Plate_015
39	39BC03	Buffy Coat	gDNA	HPV16 E7	0	358	0	0	11061	42131	70-80	1	curative	1	C01	oropharynx	1	1	0	0		I		0	2	0		0	1023	420	E02|F02	TUM_WinterLab_HPV-HNSCC_ddPCR_Plate_010
39	39BC04	Buffy Coat	gDNA	HPV16 E7	0	90.2	0	0	3236	43864	70-80	1	curative	1	C01	oropharynx	1	1	0	0		I		0	2	0		0	1023	420	E02|F02	TUM_WinterLab_HPV-HNSCC_ddPCR_Plate_010
39	39BC05	Buffy Coat	gDNA	HPV16 E7	0	27.2	0	0	1001	43745	70-80	1	curative	1	C01	oropharynx	1	1	0	0		I		0	2	0		0	1023	420	E02|F02	TUM_WinterLab_HPV-HNSCC_ddPCR_Plate_010
39	39BC06	Buffy Coat	gDNA	HPV16 E7	0	49.6	0	0	1797	43511	70-80	1	curative	1	C01	oropharynx	1	1	0	0		I		0	2	0		0	1023	420	E02|F02	TUM_WinterLab_HPV-HNSCC_ddPCR_Plate_010
39	39P01	Blood	cfDNA	HPV16 E7	0.156	4.62	0.0326633	5	148	37783	70-80	1	curative	1	C01	oropharynx	1	1	0	0		I		0	2	0		0	1023	420	C05|D05	TUM_WinterLab_HPV-HNSCC_ddPCR_Plate_035
39	39P01	Blood	cfDNA	HPV16 E2	0.0885	4.17	0	3	141	39878	70-80	1	curative	1	C01	oropharynx	1	1	0	0		I		0	2	0		0	1023	420	C05|D05	TUM_WinterLab_HPV-HNSCC_ddPCR_Plate_035
39	39P02	Blood	cfDNA	HPV16 E7	0.0313	13.7	0	1	437	37634	70-80	1	curative	1	C01	oropharynx	1	1	0	0		I		0	2	0		0	1023	420	C05|D05	TUM_WinterLab_HPV-HNSCC_ddPCR_Plate_035
39	39P02	Blood	cfDNA	HPV16 E2	0.0561	13.9	0	2	493	41975	70-80	1	curative	1	C01	oropharynx	1	1	0	0		I		0	2	0		0	1023	420	C05|D05	TUM_WinterLab_HPV-HNSCC_ddPCR_Plate_035
39	39P03	Blood	cfDNA	HPV16 E7	0	8.26	0	0	264	37715	70-80	1	curative	1	C01	oropharynx	1	1	0	0		I		0	2	0		0	1023	420	G08|H08	TUM_WinterLab_HPV-HNSCC_ddPCR_Plate_013
39	39P03	Blood	cfDNA	HPV16 E2	0	9.1	0	0	315	40902	70-80	1	curative	1	C01	oropharynx	1	1	0	0		I		0	2	0		0	1023	420	G08|H08	TUM_WinterLab_HPV-HNSCC_ddPCR_Plate_013
39	39P04	Blood	cfDNA	HPV16 E7	0	12.2	0	0	440	42604	70-80	1	curative	1	C01	oropharynx	1	1	0	0		I		0	2	0		0	1023	420	G08|H08	TUM_WinterLab_HPV-HNSCC_ddPCR_Plate_013
39	39P04	Blood	cfDNA	HPV16 E7	0	11.8	0	0	451	45016	70-80	1	curative	1	C01	oropharynx	1	1	0	0		I		0	2	0		0	1023	420	G08|H08	TUM_WinterLab_HPV-HNSCC_ddPCR_Plate_013
39	39P05	Blood	cfDNA	HPV16 E7	0	12.6	0	0	455	42813	70-80	1	curative	1	C01	oropharynx	1	1	0	0		I		0	2	0		0	1023	420	G02|H02	TUM_WinterLab_HPV-HNSCC_ddPCR_Plate_015
39	39P05	Blood	cfDNA	HPV16 E2	0	12.4	0	0	432	41153	70-80	1	curative	1	C01	oropharynx	1	1	0	0		I		0	2	0		0	1023	420	G02|H02	TUM_WinterLab_HPV-HNSCC_ddPCR_Plate_015
39	39P06	Blood	cfDNA	HPV16 E7	0	7.71	0	0	290	44379	70-80	1	curative	1	C01	oropharynx	1	1	0	0		I		0	2	0		0	1023	420	G02|H02	TUM_WinterLab_HPV-HNSCC_ddPCR_Plate_015
39	39P06	Blood	cfDNA	HPV16 E2	0	8.1	0	0	289	42105	70-80	1	curative	1	C01	oropharynx	1	1	0	0		I		0	2	0		0	1023	420	G02|H02	TUM_WinterLab_HPV-HNSCC_ddPCR_Plate_015
39	39R01	Blood	RNA	HPV16 E6*I	0	72.4	0	0	2788	46727	70-80	1	curative	1	C01	oropharynx	1	1	0	0		I		0	2	0		0	1023	420	E09|F09	TUM_WinterLab_HPV-HNSCC_ddPCR_Plate_055
39	39R01	Blood	RNA	HPV16 E2	0	68.7	0	0	2500	44075	70-80	1	curative	1	C01	oropharynx	1	1	0	0		I		0	2	0		0	1023	420	E09|F09	TUM_WinterLab_HPV-HNSCC_ddPCR_Plate_055
39	39R01	Blood	RNA	HPV16 E1-E4	0	65.6	0	0	2512	46320	70-80	1	curative	1	C01	oropharynx	1	1	0	0		I		0	2	0		0	1023	420	E09|F09	TUM_WinterLab_HPV-HNSCC_ddPCR_Plate_055
39	39R01	Blood	RNA	HPV16 E7	0	98.9	0	0	3439	42661	70-80	1	curative	1	C01	oropharynx	1	1	0	0		I		0	2	0		0	1023	420	E09|F09	TUM_WinterLab_HPV-HNSCC_ddPCR_Plate_055
39	39R02	Blood	RNA	HPV16 E6*I	0	35.6	0	0	1348	45270	70-80	1	curative	1	C01	oropharynx	1	1	0	0		I		0	2	0		0	1023	420	A04|B04	TUM_WinterLab_HPV-HNSCC_ddPCR_Plate_013
39	39R02	Blood	RNA	HPV16 E2	0	35.5	0	0	1294	43519	70-80	1	curative	1	C01	oropharynx	1	1	0	0		I		0	2	0		0	1023	420	A04|B04	TUM_WinterLab_HPV-HNSCC_ddPCR_Plate_013
39	39R02	Blood	RNA	HPV16 E1-E4	0	33	0	0	1214	43901	70-80	1	curative	1	C01	oropharynx	1	1	0	0		I		0	2	0		0	1023	420	A04|B04	TUM_WinterLab_HPV-HNSCC_ddPCR_Plate_013
39	39R02	Blood	RNA	HPV16 E7	0	35.2	0	0	1259	42706	70-80	1	curative	1	C01	oropharynx	1	1	0	0		I		0	2	0		0	1023	420	A04|B04	TUM_WinterLab_HPV-HNSCC_ddPCR_Plate_013
39	39R03	Blood	RNA	HPV16 E6*I	0	76.1	0	0	2704	43175	70-80	1	curative	1	C01	oropharynx	1	1	0	0		I		0	2	0		0	1023	420	A11|B11	TUM_WinterLab_HPV-HNSCC_ddPCR_Plate_015
39	39R03	Blood	RNA	HPV16 E2	0	76.2	0	0	2661	42428	70-80	1	curative	1	C01	oropharynx	1	1	0	0		I		0	2	0		0	1023	420	A11|B11	TUM_WinterLab_HPV-HNSCC_ddPCR_Plate_015
39	39R03	Blood	RNA	HPV16 E1-E4	0	73.5	0	0	2551	42102	70-80	1	curative	1	C01	oropharynx	1	1	0	0		I		0	2	0		0	1023	420	A11|B11	TUM_WinterLab_HPV-HNSCC_ddPCR_Plate_015
39	39R03	Blood	RNA	HPV16 E7	0	92.7	0	0	3339	44063	70-80	1	curative	1	C01	oropharynx	1	1	0	0		I		0	2	0		0	1023	420	A11|B11	TUM_WinterLab_HPV-HNSCC_ddPCR_Plate_015
39	39Sp02	Oral rinse	cfDNA	HPV16 E7	0	79.8	0	0	2440	37221	70-80	1	curative	1	C01	oropharynx	1	1	0	0		I		0	2	0		0	1023	420	C08|D08	TUM_WinterLab_HPV-HNSCC_ddPCR_Plate_026
39	39Sp03	Oral rinse	cfDNA	HPV16 E7	0	4.86	0	0	152	36893	70-80	1	curative	1	C01	oropharynx	1	1	0	0		I		0	2	0		0	1023	420	C08|D08	TUM_WinterLab_HPV-HNSCC_ddPCR_Plate_026
39	39Sp04	Oral rinse	cfDNA	HPV16 E7	0	13.9	0	0	528	44987	70-80	1	curative	1	C01	oropharynx	1	1	0	0		I		0	2	0		0	1023	420	C08|D08	TUM_WinterLab_HPV-HNSCC_ddPCR_Plate_026
39	39Sp05	Oral rinse	cfDNA	HPV16 E7	0	56.4	0	0	2012	42969	70-80	1	curative	1	C01	oropharynx	1	1	0	0		I		0	2	0		0	1023	420	C08|D08	TUM_WinterLab_HPV-HNSCC_ddPCR_Plate_026
39	39Sp06	Oral rinse	cfDNA	HPV16 E7	0.056	5.61	0	2	200	42047	70-80	1	curative	1	C01	oropharynx	1	1	0	0		I		0	2	0		0	1023	420	E05|F05	TUM_WinterLab_HPV-HNSCC_ddPCR_Plate_040
39	39SpPD01	Oral rinse	gDNA	HPV16 E7	0	1940	0	0	36062	44602	70-80	1	curative	1	C01	oropharynx	1	1	0	0		I		0	2	0		0	1023	420	E05|F05	TUM_WinterLab_HPV-HNSCC_ddPCR_Plate_040
39	39SpPD01	Oral rinse	gDNA	HPV16 E2	0	1990	0	0	36554	44813	70-80	1	curative	1	C01	oropharynx	1	1	0	0		I		0	2	0		0	1023	420	E05|F05	TUM_WinterLab_HPV-HNSCC_ddPCR_Plate_040
39	39SpPD01	Oral rinse	gDNA	HPV16 E6.FL.III	0.0261	1990	0	1	36781	45046	70-80	1	curative	1	C01	oropharynx	1	1	0	0		I		0	2	0		0	1023	420	E05|F05	TUM_WinterLab_HPV-HNSCC_ddPCR_Plate_040
39	39SpPD02	Oral rinse	gDNA	HPV16 E7	0.0264	2000	0	1	36343	44508	70-80	1	curative	1	C01	oropharynx	1	1	0	0		I		0	2	0		0	1023	420	G08|H08	TUM_WinterLab_HPV-HNSCC_ddPCR_Plate_050
39	39SpPD02	Oral rinse	gDNA	HPV16 E2	0.106	1940	5.46362e-05	4	35761	44307	70-80	1	curative	1	C01	oropharynx	1	1	0	0		I		0	2	0		0	1023	420	G08|H08	TUM_WinterLab_HPV-HNSCC_ddPCR_Plate_050
39	39SpPD02	Oral rinse	gDNA	HPV16 E6.FL.III	0.132	2020	6.53423e-05	5	36663	44718	70-80	1	curative	1	C01	oropharynx	1	1	0	0		I		0	2	0		0	1023	420	G08|H08	TUM_WinterLab_HPV-HNSCC_ddPCR_Plate_050
39	39SpPD03	Oral rinse	gDNA	HPV16 E7	0	2140	0	0	36999	44154	70-80	1	curative	1	C01	oropharynx	1	1	0	0		I		0	2	0		0	1023	420	G08|H08	TUM_WinterLab_HPV-HNSCC_ddPCR_Plate_050
39	39SpPD03	Oral rinse	gDNA	HPV16 E2	0	1970	0	0	35680	43866	70-80	1	curative	1	C01	oropharynx	1	1	0	0		I		0	2	0		0	1023	420	E08|F08	TUM_WinterLab_HPV-HNSCC_ddPCR_Plate_026
39	39SpPD03	Oral rinse	gDNA	HPV16 E6.FL.III	0	2070	0	0	36208	43757	70-80	1	curative	1	C01	oropharynx	1	1	0	0		I		0	2	0		0	1023	420	E08|F08	TUM_WinterLab_HPV-HNSCC_ddPCR_Plate_026
39	39SpPD04	Oral rinse	gDNA	HPV16 E7	0	1670	0	0	29790	39250	70-80	1	curative	1	C01	oropharynx	1	1	0	0		I		0	2	0		0	1023	420	E08|F08	TUM_WinterLab_HPV-HNSCC_ddPCR_Plate_026
39	39SpPD04	Oral rinse	gDNA	HPV16 E2	0	1590	0	0	32229	43516	70-80	1	curative	1	C01	oropharynx	1	1	0	0		I		0	2	0		0	1023	420	E08|F08	TUM_WinterLab_HPV-HNSCC_ddPCR_Plate_026
39	39SpPD04	Oral rinse	gDNA	HPV16 E6.FL.III	0	1720	0	0	34298	44638	70-80	1	curative	1	C01	oropharynx	1	1	0	0		I		0	2	0		0	1023	420	G02|H02	TUM_WinterLab_HPV-HNSCC_ddPCR_Plate_048
39	39SpPD05	Oral rinse	gDNA	HPV16 E7	0	1390	0	0	32625	47045	70-80	1	curative	1	C01	oropharynx	1	1	0	0		I		0	2	0		0	1023	420	G02|H02	TUM_WinterLab_HPV-HNSCC_ddPCR_Plate_048
39	39SpPD05	Oral rinse	gDNA	HPV16 E2	0	1170	0	0	27489	43735	70-80	1	curative	1	C01	oropharynx	1	1	0	0		I		0	2	0		0	1023	420	G02|H02	TUM_WinterLab_HPV-HNSCC_ddPCR_Plate_048
39	39SpPD05	Oral rinse	gDNA	HPV16 E6.FL.III	0	2340	0	0	38567	44695	70-80	1	curative	1	C01	oropharynx	1	1	0	0		I		0	2	0		0	1023	420	G02|H02	TUM_WinterLab_HPV-HNSCC_ddPCR_Plate_048
39	39SpPD06	Oral rinse	gDNA	HPV16 E7	0	1680	0	0	34069	44808	70-80	1	curative	1	C01	oropharynx	1	1	0	0		I		0	2	0		0	1023	420	G03|H03	TUM_WinterLab_HPV-HNSCC_ddPCR_Plate_054
39	39SpPD06	Oral rinse	gDNA	HPV16 E2	0	1360	0	0	28466	41610	70-80	1	curative	1	C01	oropharynx	1	1	0	0		I		0	2	0		0	1023	420	G03|H03	TUM_WinterLab_HPV-HNSCC_ddPCR_Plate_054
39	39SpPD06	Oral rinse	gDNA	HPV16 E6.FL.III	0	1380	0	0	32204	46588	70-80	1	curative	1	C01	oropharynx	1	1	0	0		I		0	2	0		0	1023	420	G03|H03	TUM_WinterLab_HPV-HNSCC_ddPCR_Plate_054
39	39SpPR01	Oral rinse	RNA	HPV16 E7	0	0.0927	0	0	3	38085	70-80	1	curative	1	C01	oropharynx	1	1	0	0		I		0	2	0		0	1023	420	G03|H03	TUM_WinterLab_HPV-HNSCC_ddPCR_Plate_054
39	39SpPR02	Oral rinse	RNA	HPV16 E7	0	0.0608	0	0	2	38704	70-80	1	curative	1	C01	oropharynx	1	1	0	0		I		0	2	0		0	1023	420	G08|H08	TUM_WinterLab_HPV-HNSCC_ddPCR_Plate_026
39	39TR	FFPE	RNA	HPV16 E2	0.291	0.204	0.587879	10	7	40432	70-80	1	curative	1	C01	oropharynx	1	1	0	0		I		0	2	0		0	1023	420	G08|H08	TUM_WinterLab_HPV-HNSCC_ddPCR_Plate_026
39	39TR	FFPE	RNA	HPV16 E6.FL.III	0.412	0.129	0.761553	16	5	45708	70-80	1	curative	1	C01	oropharynx	1	1	0	0		I		0	2	0		0	1023	420	G08|H08	TUM_WinterLab_HPV-HNSCC_ddPCR_Plate_026
39	39TR	FFPE	RNA	HPV16 E1-E4	0	0	0	0	0	43758	70-80	1	curative	1	C01	oropharynx	1	1	0	0		I		0	2	0		0	1023	420	G08|H08	TUM_WinterLab_HPV-HNSCC_ddPCR_Plate_026
39	39TR	FFPE	RNA	HPV16 E6*I	0.484	0.357	0.575505	19	14	46166	70-80	1	curative	1	C01	oropharynx	1	1	0	0		I		0	2	0		0	1023	420	A03|B03	TUM_WinterLab_HPV-HNSCC_ddPCR_Plate_048
39	39TR	FFPE	RNA	HPV16 E2	0	0.204	0	0	7	40432	70-80	1	curative	1	C01	oropharynx	1	1	0	0		I		0	2	0		0	1023	420	A03|B03	TUM_WinterLab_HPV-HNSCC_ddPCR_Plate_048
39	39TR	FFPE	RNA	HPV16 E7	0.137	0.192	0.416413	5	7	42815	70-80	1	curative	1	C01	oropharynx	1	1	0	0		I		0	2	0		0	1023	420	A03|B03	TUM_WinterLab_HPV-HNSCC_ddPCR_Plate_048
40	40 T	FFPE	gDNA	HPV16 E2	457	156	0.745514	13791	5333	42879	50-60	0	curative	1	C09.8	oropharynx	4	1	0			II		0	1	1		0	1015	836	A03|B03	TUM_WinterLab_HPV-HNSCC_ddPCR_Plate_048
40	40 T	FFPE	gDNA	HPV16 E2	457	156	0.745514	13791	5333	42879	50-60	0	curative	1	C09.8	oropharynx	4	1	0			II		0	1	1		0	1015	836	A04|B04	TUM_WinterLab_HPV-HNSCC_ddPCR_Plate_054
40	40 T	FFPE	gDNA	HPV16 E2	457	156	0.745514	13791	5333	42879	50-60	0	curative	1	C09.8	oropharynx	4	1	0			II		0	1	1		0	1015	836	A04|B04	TUM_WinterLab_HPV-HNSCC_ddPCR_Plate_054
40	40 T	FFPE	gDNA	HPV16 E2	457	156	0.745514	13791	5333	42879	50-60	0	curative	1	C09.8	oropharynx	4	1	0			II		0	1	1		0	1015	836	A04|B04	TUM_WinterLab_HPV-HNSCC_ddPCR_Plate_054
40	40 T	FFPE	gDNA	HPV16 E6.FL.III	0.0793	152	0	3	5398	44493	50-60	0	curative	1	C09.8	oropharynx	4	1	0			II		0	1	1		0	1015	836	A04|B04	TUM_WinterLab_HPV-HNSCC_ddPCR_Plate_054
40	40 T	FFPE	gDNA	HPV16 E6.FL.III	0.0793	152	0	3	5398	44493	50-60	0	curative	1	C09.8	oropharynx	4	1	0			II		0	1	1		0	1015	836	G06|H06	TUM_WinterLab_HPV-HNSCC_ddPCR_Plate_043
40	40 T	FFPE	gDNA	HPV16 E6.FL.III	0.0793	152	0	3	5398	44493	50-60	0	curative	1	C09.8	oropharynx	4	1	0			II		0	1	1		0	1015	836	G06|H06	TUM_WinterLab_HPV-HNSCC_ddPCR_Plate_043
40	40 T	FFPE	gDNA	HPV16 E6.FL.III	0.0793	152	0	3	5398	44493	50-60	0	curative	1	C09.8	oropharynx	4	1	0			II		0	1	1		0	1015	836	G06|H06	TUM_WinterLab_HPV-HNSCC_ddPCR_Plate_043
40	40BC01	Buffy Coat	gDNA	HPV16 E7	0	47.1	0	0	1511	38519	50-60	0	curative	1	C09.8	oropharynx	4	1	0			II		0	1	1		0	1015	836	G06|H06	TUM_WinterLab_HPV-HNSCC_ddPCR_Plate_043
40	40BC01	Buffy Coat	gDNA	HPV16 E7	0	47.1	0	0	1511	38519	50-60	0	curative	1	C09.8	oropharynx	4	1	0			II		0	1	1		0	1015	836	G06|H06	TUM_WinterLab_HPV-HNSCC_ddPCR_Plate_044
40	40BC01	Buffy Coat	gDNA	HPV16 E7	0	47.1	0	0	1511	38519	50-60	0	curative	1	C09.8	oropharynx	4	1	0			II		0	1	1		0	1015	836	G06|H06	TUM_WinterLab_HPV-HNSCC_ddPCR_Plate_044
40	40BC01	Buffy Coat	gDNA	HPV16 E7	0	47.1	0	0	1511	38519	50-60	0	curative	1	C09.8	oropharynx	4	1	0			II		0	1	1		0	1015	836	G06|H06	TUM_WinterLab_HPV-HNSCC_ddPCR_Plate_044
40	40BC02	Buffy Coat	gDNA	HPV16 E7	0	72.3	0	0	2433	40806	50-60	0	curative	1	C09.8	oropharynx	4	1	0			II		0	1	1		0	1015	836	G06|H06	TUM_WinterLab_HPV-HNSCC_ddPCR_Plate_044
40	40BC02	Buffy Coat	gDNA	HPV16 E7	0	72.3	0	0	2433	40806	50-60	0	curative	1	C09.8	oropharynx	4	1	0			II		0	1	1		0	1015	836	G06|H06	TUM_WinterLab_HPV-HNSCC_ddPCR_Plate_046
40	40BC02	Buffy Coat	gDNA	HPV16 E7	0	72.3	0	0	2433	40806	50-60	0	curative	1	C09.8	oropharynx	4	1	0			II		0	1	1		0	1015	836	G06|H06	TUM_WinterLab_HPV-HNSCC_ddPCR_Plate_046
40	40BC02	Buffy Coat	gDNA	HPV16 E7	0	72.3	0	0	2433	40806	50-60	0	curative	1	C09.8	oropharynx	4	1	0			II		0	1	1		0	1015	836	G06|H06	TUM_WinterLab_HPV-HNSCC_ddPCR_Plate_046
40	40BC03	Buffy Coat	gDNA	HPV16 E7	0	52.3	0	0	1807	41584	50-60	0	curative	1	C09.8	oropharynx	4	1	0			II		0	1	1		0	1015	836	G06|H06	TUM_WinterLab_HPV-HNSCC_ddPCR_Plate_046
40	40BC03	Buffy Coat	gDNA	HPV16 E7	0	52.3	0	0	1807	41584	50-60	0	curative	1	C09.8	oropharynx	4	1	0			II		0	1	1		0	1015	836	G06|H06	TUM_WinterLab_HPV-HNSCC_ddPCR_Plate_045
40	40BC03	Buffy Coat	gDNA	HPV16 E7	0	52.3	0	0	1807	41584	50-60	0	curative	1	C09.8	oropharynx	4	1	0			II		0	1	1		0	1015	836	G06|H06	TUM_WinterLab_HPV-HNSCC_ddPCR_Plate_045
40	40BC03	Buffy Coat	gDNA	HPV16 E7	0	52.3	0	0	1807	41584	50-60	0	curative	1	C09.8	oropharynx	4	1	0			II		0	1	1		0	1015	836	G06|H06	TUM_WinterLab_HPV-HNSCC_ddPCR_Plate_045
40	40P01	Blood	cfDNA	HPV16 E7	1.08	10.9	0.0901503	35	350	38087	50-60	0	curative	1	C09.8	oropharynx	4	1	0			II		0	1	1		0	1015	836	G06|H06	TUM_WinterLab_HPV-HNSCC_ddPCR_Plate_045
40	40P01	Blood	cfDNA	HPV16 E7	1.08	10.9	0.0901503	35	350	38087	50-60	0	curative	1	C09.8	oropharynx	4	1	0			II		0	1	1		0	1015	836	G06|H06	TUM_WinterLab_HPV-HNSCC_ddPCR_Plate_043
40	40P01	Blood	cfDNA	HPV16 E7	1.08	10.9	0.0901503	35	350	38087	50-60	0	curative	1	C09.8	oropharynx	4	1	0			II		0	1	1		0	1015	836	G06|H06	TUM_WinterLab_HPV-HNSCC_ddPCR_Plate_043
40	40P01	Blood	cfDNA	HPV16 E7	1.08	10.9	0.0901503	35	350	38087	50-60	0	curative	1	C09.8	oropharynx	4	1	0			II		0	1	1		0	1015	836	G06|H06	TUM_WinterLab_HPV-HNSCC_ddPCR_Plate_043
40	40P01	Blood	cfDNA	HPV16 E2	0.985	11.6	0.0782678	35	409	41813	50-60	0	curative	1	C09.8	oropharynx	4	1	0			II		0	1	1		0	1015	836	G06|H06	TUM_WinterLab_HPV-HNSCC_ddPCR_Plate_043
40	40P01	Blood	cfDNA	HPV16 E2	0.985	11.6	0.0782678	35	409	41813	50-60	0	curative	1	C09.8	oropharynx	4	1	0			II		0	1	1		0	1015	836	G06|H06	TUM_WinterLab_HPV-HNSCC_ddPCR_Plate_042
40	40P01	Blood	cfDNA	HPV16 E2	0.985	11.6	0.0782678	35	409	41813	50-60	0	curative	1	C09.8	oropharynx	4	1	0			II		0	1	1		0	1015	836	G06|H06	TUM_WinterLab_HPV-HNSCC_ddPCR_Plate_042
40	40P01	Blood	cfDNA	HPV16 E2	0.985	11.6	0.0782678	35	409	41813	50-60	0	curative	1	C09.8	oropharynx	4	1	0			II		0	1	1		0	1015	836	G06|H06	TUM_WinterLab_HPV-HNSCC_ddPCR_Plate_042
40	40P02	Blood	cfDNA	HPV16 E7	33.3	20.3	0.621269	1131	692	40467	50-60	0	curative	1	C09.8	oropharynx	4	1	0			II		0	1	1		0	1015	836	G06|H06	TUM_WinterLab_HPV-HNSCC_ddPCR_Plate_042
40	40P02	Blood	cfDNA	HPV16 E7	33.3	20.3	0.621269	1131	692	40467	50-60	0	curative	1	C09.8	oropharynx	4	1	0			II		0	1	1		0	1015	836	A09|B09	TUM_WinterLab_HPV-HNSCC_ddPCR_Plate_010
40	40P02	Blood	cfDNA	HPV16 E7	33.3	20.3	0.621269	1131	692	40467	50-60	0	curative	1	C09.8	oropharynx	4	1	0			II		0	1	1		0	1015	836	E04|F04	TUM_WinterLab_HPV-HNSCC_ddPCR_Plate_014
40	40P02	Blood	cfDNA	HPV16 E7	33.3	20.3	0.621269	1131	692	40467	50-60	0	curative	1	C09.8	oropharynx	4	1	0			II		0	1	1		0	1015	836	E04|F04	TUM_WinterLab_HPV-HNSCC_ddPCR_Plate_010
40	40P03	Blood	cfDNA	HPV16 E7	0	5.1	0	0	162	37436	50-60	0	curative	1	C09.8	oropharynx	4	1	0			II		0	1	1		0	1015	836	C06|D06	TUM_WinterLab_HPV-HNSCC_ddPCR_Plate_035
40	40P03	Blood	cfDNA	HPV16 E7	0	5.1	0	0	162	37436	50-60	0	curative	1	C09.8	oropharynx	4	1	0			II		0	1	1		0	1015	836	C09|D09	TUM_WinterLab_HPV-HNSCC_ddPCR_Plate_013
40	40P03	Blood	cfDNA	HPV16 E7	0	5.1	0	0	162	37436	50-60	0	curative	1	C09.8	oropharynx	4	1	0			II		0	1	1		0	1015	836	E04|F04	TUM_WinterLab_HPV-HNSCC_ddPCR_Plate_013
40	40P03	Blood	cfDNA	HPV16 E7	0	5.1	0	0	162	37436	50-60	0	curative	1	C09.8	oropharynx	4	1	0			II		0	1	1		0	1015	836	E11|F11	TUM_WinterLab_HPV-HNSCC_ddPCR_Plate_014
40	40P03	Blood	cfDNA	HPV16 E2	0	4.79	0	0	167	41092	50-60	0	curative	1	C09.8	oropharynx	4	1	0			II		0	1	1		0	1015	836	A12|B12	TUM_WinterLab_HPV-HNSCC_ddPCR_Plate_026
40	40P03	Blood	cfDNA	HPV16 E2	0	4.79	0	0	167	41092	50-60	0	curative	1	C09.8	oropharynx	4	1	0			II		0	1	1		0	1015	836	C06|D06	TUM_WinterLab_HPV-HNSCC_ddPCR_Plate_040
40	40P03	Blood	cfDNA	HPV16 E2	0	4.79	0	0	167	41092	50-60	0	curative	1	C09.8	oropharynx	4	1	0			II		0	1	1		0	1015	836	E09|F09	TUM_WinterLab_HPV-HNSCC_ddPCR_Plate_050
40	40P03	Blood	cfDNA	HPV16 E2	0	4.79	0	0	167	41092	50-60	0	curative	1	C09.8	oropharynx	4	1	0			II		0	1	1		0	1015	836	C12|D12	TUM_WinterLab_HPV-HNSCC_ddPCR_Plate_026
40	40Sp02	Oral rinse	cfDNA	HPV16 E7	0.0317	67.1	0	1	2060	37144	50-60	0	curative	1	C09.8	oropharynx	4	1	0			II		0	1	1		0	1015	836	A05|B05	TUM_WinterLab_HPV-HNSCC_ddPCR_Plate_058
40	40Sp02	Oral rinse	cfDNA	HPV16 E7	0.0317	67.1	0	1	2060	37144	50-60	0	curative	1	C09.8	oropharynx	4	1	0			II		0	1	1		0	1015	836	E10|F10	TUM_WinterLab_HPV-HNSCC_ddPCR_Plate_044
40	40Sp02	Oral rinse	cfDNA	HPV16 E7	0.0317	67.1	0	1	2060	37144	50-60	0	curative	1	C09.8	oropharynx	4	1	0			II		0	1	1		0	1015	836	E03|F03	TUM_WinterLab_HPV-HNSCC_ddPCR_Plate_027
40	40Sp02	Oral rinse	cfDNA	HPV16 E7	0.0317	67.1	0	1	2060	37144	50-60	0	curative	1	C09.8	oropharynx	4	1	0			II		0	1	1		0	1015	836	E03|F03	TUM_WinterLab_HPV-HNSCC_ddPCR_Plate_027
40	40Sp03	Oral rinse	cfDNA	HPV16 E7	0	236	0	0	6969	38297	50-60	0	curative	1	C09.8	oropharynx	4	1	0			II		0	1	1		0	1015	836	E03|F03	TUM_WinterLab_HPV-HNSCC_ddPCR_Plate_027
40	40Sp03	Oral rinse	cfDNA	HPV16 E7	0	236	0	0	6969	38297	50-60	0	curative	1	C09.8	oropharynx	4	1	0			II		0	1	1		0	1015	836	E03|F03	TUM_WinterLab_HPV-HNSCC_ddPCR_Plate_027
40	40Sp03	Oral rinse	cfDNA	HPV16 E7	0	236	0	0	6969	38297	50-60	0	curative	1	C09.8	oropharynx	4	1	0			II		0	1	1		0	1015	836	E03|F03	TUM_WinterLab_HPV-HNSCC_ddPCR_Plate_028
40	40Sp03	Oral rinse	cfDNA	HPV16 E7	0	236	0	0	6969	38297	50-60	0	curative	1	C09.8	oropharynx	4	1	0			II		0	1	1		0	1015	836	E03|F03	TUM_WinterLab_HPV-HNSCC_ddPCR_Plate_028
40	40SpPD01	Oral rinse	gDNA	HPV16 E7	32.9	2180	0.0148674	1122	34317	40706	50-60	0	curative	1	C09.8	oropharynx	4	1	0			II		0	1	1		0	1015	836	E03|F03	TUM_WinterLab_HPV-HNSCC_ddPCR_Plate_028
40	40SpPD01	Oral rinse	gDNA	HPV16 E7	32.9	2180	0.0148674	1122	34317	40706	50-60	0	curative	1	C09.8	oropharynx	4	1	0			II		0	1	1		0	1015	836	E03|F03	TUM_WinterLab_HPV-HNSCC_ddPCR_Plate_028
40	40SpPD01	Oral rinse	gDNA	HPV16 E7	32.9	2180	0.0148674	1122	34317	40706	50-60	0	curative	1	C09.8	oropharynx	4	1	0			II		0	1	1		0	1015	836	C09|D09	TUM_WinterLab_HPV-HNSCC_ddPCR_Plate_010
40	40SpPD01	Oral rinse	gDNA	HPV16 E7	32.9	2180	0.0148674	1122	34317	40706	50-60	0	curative	1	C09.8	oropharynx	4	1	0			II		0	1	1		0	1015	836	C09|D09	TUM_WinterLab_HPV-HNSCC_ddPCR_Plate_010
40	40SpPD01	Oral rinse	gDNA	HPV16 E2	31.1	2040	0.0150162	1148	36236	44027	50-60	0	curative	1	C09.8	oropharynx	4	1	0			II		0	1	1		0	1015	836	C09|D09	TUM_WinterLab_HPV-HNSCC_ddPCR_Plate_010
40	40SpPD01	Oral rinse	gDNA	HPV16 E2	31.1	2040	0.0150162	1148	36236	44027	50-60	0	curative	1	C09.8	oropharynx	4	1	0			II		0	1	1		0	1015	836	C09|D09	TUM_WinterLab_HPV-HNSCC_ddPCR_Plate_010
40	40SpPD01	Oral rinse	gDNA	HPV16 E2	31.1	2040	0.0150162	1148	36236	44027	50-60	0	curative	1	C09.8	oropharynx	4	1	0			II		0	1	1		0	1015	836	C09|D09	TUM_WinterLab_HPV-HNSCC_ddPCR_Plate_016
40	40SpPD01	Oral rinse	gDNA	HPV16 E2	31.1	2040	0.0150162	1148	36236	44027	50-60	0	curative	1	C09.8	oropharynx	4	1	0			II		0	1	1		0	1015	836	C09|D09	TUM_WinterLab_HPV-HNSCC_ddPCR_Plate_016
40	40SpPD01	Oral rinse	gDNA	HPV16 E6.FL.III	7.41	2160	0.00341883	274	36681	43661	50-60	0	curative	1	C09.8	oropharynx	4	1	0			II		0	1	1		0	1015	836	C09|D09	TUM_WinterLab_HPV-HNSCC_ddPCR_Plate_016
40	40SpPD01	Oral rinse	gDNA	HPV16 E6.FL.III	7.41	2160	0.00341883	274	36681	43661	50-60	0	curative	1	C09.8	oropharynx	4	1	0			II		0	1	1		0	1015	836	C09|D09	TUM_WinterLab_HPV-HNSCC_ddPCR_Plate_016
40	40SpPD01	Oral rinse	gDNA	HPV16 E6.FL.III	7.41	2160	0.00341883	274	36681	43661	50-60	0	curative	1	C09.8	oropharynx	4	1	0			II		0	1	1		0	1015	836	G04|H04	TUM_WinterLab_HPV-HNSCC_ddPCR_Plate_018
40	40SpPD01	Oral rinse	gDNA	HPV16 E6.FL.III	7.41	2160	0.00341883	274	36681	43661	50-60	0	curative	1	C09.8	oropharynx	4	1	0			II		0	1	1		0	1015	836	G04|H04	TUM_WinterLab_HPV-HNSCC_ddPCR_Plate_018
40	40SpPD02	Oral rinse	gDNA	HPV16 E7	0.0779	1810	0	3	35571	45298	50-60	0	curative	1	C09.8	oropharynx	4	1	0			II		0	1	1		0	1015	836	G04|H04	TUM_WinterLab_HPV-HNSCC_ddPCR_Plate_018
40	40SpPD02	Oral rinse	gDNA	HPV16 E7	0.0779	1810	0	3	35571	45298	50-60	0	curative	1	C09.8	oropharynx	4	1	0			II		0	1	1		0	1015	836	G04|H04	TUM_WinterLab_HPV-HNSCC_ddPCR_Plate_018
40	40SpPD02	Oral rinse	gDNA	HPV16 E7	0.0779	1810	0	3	35571	45298	50-60	0	curative	1	C09.8	oropharynx	4	1	0			II		0	1	1		0	1015	836	G02|H02	TUM_WinterLab_HPV-HNSCC_ddPCR_Plate_025
40	40SpPD02	Oral rinse	gDNA	HPV16 E7	0.0779	1810	0	3	35571	45298	50-60	0	curative	1	C09.8	oropharynx	4	1	0			II		0	1	1		0	1015	836	G02|H02	TUM_WinterLab_HPV-HNSCC_ddPCR_Plate_025
40	40SpPD02	Oral rinse	gDNA	HPV16 E2	0.132	1800	7.3328e-05	5	34848	44439	50-60	0	curative	1	C09.8	oropharynx	4	1	0			II		0	1	1		0	1015	836	G02|H02	TUM_WinterLab_HPV-HNSCC_ddPCR_Plate_025
40	40SpPD02	Oral rinse	gDNA	HPV16 E2	0.132	1800	7.3328e-05	5	34848	44439	50-60	0	curative	1	C09.8	oropharynx	4	1	0			II		0	1	1		0	1015	836	G02|H02	TUM_WinterLab_HPV-HNSCC_ddPCR_Plate_025
40	40SpPD02	Oral rinse	gDNA	HPV16 E2	0.132	1800	7.3328e-05	5	34848	44439	50-60	0	curative	1	C09.8	oropharynx	4	1	0			II		0	1	1		0	1015	836	G03|H03	TUM_WinterLab_HPV-HNSCC_ddPCR_Plate_031
40	40SpPD02	Oral rinse	gDNA	HPV16 E2	0.132	1800	7.3328e-05	5	34848	44439	50-60	0	curative	1	C09.8	oropharynx	4	1	0			II		0	1	1		0	1015	836	G03|H03	TUM_WinterLab_HPV-HNSCC_ddPCR_Plate_031
40	40SpPD02	Oral rinse	gDNA	HPV16 E6.FL.III	0	1810	0	0	34556	43962	50-60	0	curative	1	C09.8	oropharynx	4	1	0			II		0	1	1		0	1015	836	G03|H03	TUM_WinterLab_HPV-HNSCC_ddPCR_Plate_031
40	40SpPD02	Oral rinse	gDNA	HPV16 E6.FL.III	0	1810	0	0	34556	43962	50-60	0	curative	1	C09.8	oropharynx	4	1	0			II		0	1	1		0	1015	836	G03|H03	TUM_WinterLab_HPV-HNSCC_ddPCR_Plate_031
40	40SpPD02	Oral rinse	gDNA	HPV16 E6.FL.III	0	1810	0	0	34556	43962	50-60	0	curative	1	C09.8	oropharynx	4	1	0			II		0	1	1		0	1015	836	A04|B04	TUM_WinterLab_HPV-HNSCC_ddPCR_Plate_031
40	40SpPD02	Oral rinse	gDNA	HPV16 E6.FL.III	0	1810	0	0	34556	43962	50-60	0	curative	1	C09.8	oropharynx	4	1	0			II		0	1	1		0	1015	836	A04|B04	TUM_WinterLab_HPV-HNSCC_ddPCR_Plate_031
40	40SpPD03	Oral rinse	gDNA	HPV16 E7	0	2860	0	0	41522	45539	50-60	0	curative	1	C09.8	oropharynx	4	1	0			II		0	1	1		0	1015	836	A04|B04	TUM_WinterLab_HPV-HNSCC_ddPCR_Plate_031
40	40SpPD03	Oral rinse	gDNA	HPV16 E7	0	2860	0	0	41522	45539	50-60	0	curative	1	C09.8	oropharynx	4	1	0			II		0	1	1		0	1015	836	A04|B04	TUM_WinterLab_HPV-HNSCC_ddPCR_Plate_031
40	40SpPD03	Oral rinse	gDNA	HPV16 E7	0	2860	0	0	41522	45539	50-60	0	curative	1	C09.8	oropharynx	4	1	0			II		0	1	1		0	1015	836	E09|F09	TUM_WinterLab_HPV-HNSCC_ddPCR_Plate_013
40	40SpPD03	Oral rinse	gDNA	HPV16 E7	0	2860	0	0	41522	45539	50-60	0	curative	1	C09.8	oropharynx	4	1	0			II		0	1	1		0	1015	836	E09|F09	TUM_WinterLab_HPV-HNSCC_ddPCR_Plate_013
40	40SpPD03	Oral rinse	gDNA	HPV16 E2	0.0266	2620	0	1	39375	44153	50-60	0	curative	1	C09.8	oropharynx	4	1	0			II		0	1	1		0	1015	836	E09|F09	TUM_WinterLab_HPV-HNSCC_ddPCR_Plate_013
40	40SpPD03	Oral rinse	gDNA	HPV16 E2	0.0266	2620	0	1	39375	44153	50-60	0	curative	1	C09.8	oropharynx	4	1	0			II		0	1	1		0	1015	836	E09|F09	TUM_WinterLab_HPV-HNSCC_ddPCR_Plate_013
40	40SpPD03	Oral rinse	gDNA	HPV16 E2	0.0266	2620	0	1	39375	44153	50-60	0	curative	1	C09.8	oropharynx	4	1	0			II		0	1	1		0	1015	836	E08|F08	TUM_WinterLab_HPV-HNSCC_ddPCR_Plate_017
40	40SpPD03	Oral rinse	gDNA	HPV16 E2	0.0266	2620	0	1	39375	44153	50-60	0	curative	1	C09.8	oropharynx	4	1	0			II		0	1	1		0	1015	836	E08|F08	TUM_WinterLab_HPV-HNSCC_ddPCR_Plate_017
40	40SpPD03	Oral rinse	gDNA	HPV16 E6.FL.III	0	2670	0	0	39832	44406	50-60	0	curative	1	C09.8	oropharynx	4	1	0			II		0	1	1		0	1015	836	E08|F08	TUM_WinterLab_HPV-HNSCC_ddPCR_Plate_017
40	40SpPD03	Oral rinse	gDNA	HPV16 E6.FL.III	0	2670	0	0	39832	44406	50-60	0	curative	1	C09.8	oropharynx	4	1	0			II		0	1	1		0	1015	836	E08|F08	TUM_WinterLab_HPV-HNSCC_ddPCR_Plate_017
40	40SpPD03	Oral rinse	gDNA	HPV16 E6.FL.III	0	2670	0	0	39832	44406	50-60	0	curative	1	C09.8	oropharynx	4	1	0			II		0	1	1		0	1015	836	E06|F06	TUM_WinterLab_HPV-HNSCC_ddPCR_Plate_035
40	40SpPD03	Oral rinse	gDNA	HPV16 E6.FL.III	0	2670	0	0	39832	44406	50-60	0	curative	1	C09.8	oropharynx	4	1	0			II		0	1	1		0	1015	836	E06|F06	TUM_WinterLab_HPV-HNSCC_ddPCR_Plate_035
40	40TR	FFPE	RNA	HPV16 E2	31.5	0.54	0.983146	1096	19	41436	50-60	0	curative	1	C09.8	oropharynx	4	1	0			II		0	1	1		0	1015	836	E06|F06	TUM_WinterLab_HPV-HNSCC_ddPCR_Plate_035
40	40TR	FFPE	RNA	HPV16 E2	31.5	0.54	0.983146	1096	19	41436	50-60	0	curative	1	C09.8	oropharynx	4	1	0			II		0	1	1		0	1015	836	E06|F06	TUM_WinterLab_HPV-HNSCC_ddPCR_Plate_035
40	40TR	FFPE	RNA	HPV16 E2	31.5	0.54	0.983146	1096	19	41436	50-60	0	curative	1	C09.8	oropharynx	4	1	0			II		0	1	1		0	1015	836	E03|F03	TUM_WinterLab_HPV-HNSCC_ddPCR_Plate_016
40	40TR	FFPE	RNA	HPV16 E2	31.5	0.54	0.983146	1096	19	41436	50-60	0	curative	1	C09.8	oropharynx	4	1	0			II		0	1	1		0	1015	836	E03|F03	TUM_WinterLab_HPV-HNSCC_ddPCR_Plate_016
40	40TR	FFPE	RNA	HPV16 E6.FL.III	0	0.332	0	0	13	46142	50-60	0	curative	1	C09.8	oropharynx	4	1	0			II		0	1	1		0	1015	836	E03|F03	TUM_WinterLab_HPV-HNSCC_ddPCR_Plate_016
40	40TR	FFPE	RNA	HPV16 E6.FL.III	0	0.332	0	0	13	46142	50-60	0	curative	1	C09.8	oropharynx	4	1	0			II		0	1	1		0	1015	836	E03|F03	TUM_WinterLab_HPV-HNSCC_ddPCR_Plate_016
40	40TR	FFPE	RNA	HPV16 E6.FL.III	0	0.332	0	0	13	46142	50-60	0	curative	1	C09.8	oropharynx	4	1	0			II		0	1	1		0	1015	836	E04|F04	TUM_WinterLab_HPV-HNSCC_ddPCR_Plate_017
40	40TR	FFPE	RNA	HPV16 E6.FL.III	0	0.332	0	0	13	46142	50-60	0	curative	1	C09.8	oropharynx	4	1	0			II		0	1	1		0	1015	836	E04|F04	TUM_WinterLab_HPV-HNSCC_ddPCR_Plate_017
40	40TR	FFPE	RNA	HPV16 E1-E4	0	0.084	0	0	3	42014	50-60	0	curative	1	C09.8	oropharynx	4	1	0			II		0	1	1		0	1015	836	E04|F04	TUM_WinterLab_HPV-HNSCC_ddPCR_Plate_017
40	40TR	FFPE	RNA	HPV16 E1-E4	0	0.084	0	0	3	42014	50-60	0	curative	1	C09.8	oropharynx	4	1	0			II		0	1	1		0	1015	836	E04|F04	TUM_WinterLab_HPV-HNSCC_ddPCR_Plate_017
40	40TR	FFPE	RNA	HPV16 E1-E4	0	0.084	0	0	3	42014	50-60	0	curative	1	C09.8	oropharynx	4	1	0			II		0	1	1		0	1015	836	E11|F11	TUM_WinterLab_HPV-HNSCC_ddPCR_Plate_055
40	40TR	FFPE	RNA	HPV16 E1-E4	0	0.084	0	0	3	42014	50-60	0	curative	1	C09.8	oropharynx	4	1	0			II		0	1	1		0	1015	836	E11|F11	TUM_WinterLab_HPV-HNSCC_ddPCR_Plate_055
40	40TR	FFPE	RNA	HPV16 E6*I	19.4	0.178	0.990908	755	7	46152	50-60	0	curative	1	C09.8	oropharynx	4	1	0			II		0	1	1		0	1015	836	E11|F11	TUM_WinterLab_HPV-HNSCC_ddPCR_Plate_055
40	40TR	FFPE	RNA	HPV16 E6*I	19.4	0.178	0.990908	755	7	46152	50-60	0	curative	1	C09.8	oropharynx	4	1	0			II		0	1	1		0	1015	836	E11|F11	TUM_WinterLab_HPV-HNSCC_ddPCR_Plate_055
40	40TR	FFPE	RNA	HPV16 E6*I	19.4	0.178	0.990908	755	7	46152	50-60	0	curative	1	C09.8	oropharynx	4	1	0			II		0	1	1		0	1015	836	E07|F07	TUM_WinterLab_HPV-HNSCC_ddPCR_Plate_037
40	40TR	FFPE	RNA	HPV16 E6*I	19.4	0.178	0.990908	755	7	46152	50-60	0	curative	1	C09.8	oropharynx	4	1	0			II		0	1	1		0	1015	836	E07|F07	TUM_WinterLab_HPV-HNSCC_ddPCR_Plate_037
40	40TR	FFPE	RNA	HPV16 E2	0	0.54	0	0	19	41436	50-60	0	curative	1	C09.8	oropharynx	4	1	0			II		0	1	1		0	1015	836	E07|F07	TUM_WinterLab_HPV-HNSCC_ddPCR_Plate_037
40	40TR	FFPE	RNA	HPV16 E2	0	0.54	0	0	19	41436	50-60	0	curative	1	C09.8	oropharynx	4	1	0			II		0	1	1		0	1015	836	E07|F07	TUM_WinterLab_HPV-HNSCC_ddPCR_Plate_037
40	40TR	FFPE	RNA	HPV16 E2	0	0.54	0	0	19	41436	50-60	0	curative	1	C09.8	oropharynx	4	1	0			II		0	1	1		0	1015	836	A06|B06	TUM_WinterLab_HPV-HNSCC_ddPCR_Plate_056
40	40TR	FFPE	RNA	HPV16 E2	0	0.54	0	0	19	41436	50-60	0	curative	1	C09.8	oropharynx	4	1	0			II		0	1	1		0	1015	836	A06|B06	TUM_WinterLab_HPV-HNSCC_ddPCR_Plate_056
40	40TR	FFPE	RNA	HPV16 E7	13.9	0.403	0.971824	514	15	43756	50-60	0	curative	1	C09.8	oropharynx	4	1	0			II		0	1	1		0	1015	836	A06|B06	TUM_WinterLab_HPV-HNSCC_ddPCR_Plate_056
40	40TR	FFPE	RNA	HPV16 E7	13.9	0.403	0.971824	514	15	43756	50-60	0	curative	1	C09.8	oropharynx	4	1	0			II		0	1	1		0	1015	836	A06|B06	TUM_WinterLab_HPV-HNSCC_ddPCR_Plate_056
40	40TR	FFPE	RNA	HPV16 E7	13.9	0.403	0.971824	514	15	43756	50-60	0	curative	1	C09.8	oropharynx	4	1	0			II		0	1	1		0	1015	836	G07|H07	TUM_WinterLab_HPV-HNSCC_ddPCR_Plate_037
40	40TR	FFPE	RNA	HPV16 E7	13.9	0.403	0.971824	514	15	43756	50-60	0	curative	1	C09.8	oropharynx	4	1	0			II		0	1	1		0	1015	836	G07|H07	TUM_WinterLab_HPV-HNSCC_ddPCR_Plate_037
41	41BC01	Buffy Coat	gDNA	HPV16 E7	0	56.5	0	0	1885	40212	70-80	0	curative	0	C02.1	Lip and oral cavity	1	0	0	0	2	I		0	1	1		0	972	28	G07|H07	TUM_WinterLab_HPV-HNSCC_ddPCR_Plate_037
41	41BC02	Buffy Coat	gDNA	HPV16 E7	0	51	0	0	1444	34035	70-80	0	curative	0	C02.1	Lip and oral cavity	1	0	0	0	2	I		0	1	1		0	972	28	G07|H07	TUM_WinterLab_HPV-HNSCC_ddPCR_Plate_037
41	41P01	Blood	cfDNA	HPV16 E7	0	31.5	0	0	1078	40831	70-80	0	curative	0	C02.1	Lip and oral cavity	1	0	0	0	2	I		0	1	1		0	972	28	C06|D06	TUM_WinterLab_HPV-HNSCC_ddPCR_Plate_056
41	41P01	Blood	cfDNA	HPV16 E2	0	27.9	0	0	986	42145	70-80	0	curative	0	C02.1	Lip and oral cavity	1	0	0	0	2	I		0	1	1		0	972	28	C06|D06	TUM_WinterLab_HPV-HNSCC_ddPCR_Plate_056
41	41P02	Blood	cfDNA	HPV16 E7	0	179	0	0	5722	40513	70-80	0	curative	0	C02.1	Lip and oral cavity	1	0	0	0	2	I		0	1	1		0	972	28	C06|D06	TUM_WinterLab_HPV-HNSCC_ddPCR_Plate_056
41	41Sp01	Oral rinse	cfDNA	HPV16 E7	0	49.7	0	0	1610	38901	70-80	0	curative	0	C02.1	Lip and oral cavity	1	0	0	0	2	I		0	1	1		0	972	28	C06|D06	TUM_WinterLab_HPV-HNSCC_ddPCR_Plate_056
41	41Sp02	Oral rinse	cfDNA	HPV16 E7	0	1790	0	0	28157	36052	70-80	0	curative	0	C02.1	Lip and oral cavity	1	0	0	0	2	I		0	1	1		0	972	28	E06|F06	TUM_WinterLab_HPV-HNSCC_ddPCR_Plate_031
41	41SpPD01	Oral rinse	gDNA	HPV16 E7	0	2050	0	0	37571	45545	70-80	0	curative	0	C02.1	Lip and oral cavity	1	0	0	0	2	I		0	1	1		0	972	28	E06|F06	TUM_WinterLab_HPV-HNSCC_ddPCR_Plate_031
41	41SpPD01	Oral rinse	gDNA	HPV16 E2	0	2000	0	0	35440	43395	70-80	0	curative	0	C02.1	Lip and oral cavity	1	0	0	0	2	I		0	1	1		0	972	28	E06|F06	TUM_WinterLab_HPV-HNSCC_ddPCR_Plate_031
41	41SpPD01	Oral rinse	gDNA	HPV16 E6.FL.III	0.0531	2120	0	2	36964	44296	70-80	0	curative	0	C02.1	Lip and oral cavity	1	0	0	0	2	I		0	1	1		0	972	28	E06|F06	TUM_WinterLab_HPV-HNSCC_ddPCR_Plate_031
41	41SpPD02	Oral rinse	gDNA	HPV16 E7	0		0	0	55574	45328	70-80	0	curative	0	C02.1	Lip and oral cavity	1	0	0	0	2	I		0	1	1		0	972	28	G08|H08	TUM_WinterLab_HPV-HNSCC_ddPCR_Plate_056
41	41SpPR01	Oral rinse	RNA	HPV16 E7	0	0.149	0	0	5	39460	70-80	0	curative	0	C02.1	Lip and oral cavity	1	0	0	0	2	I		0	1	1		0	972	28	G08|H08	TUM_WinterLab_HPV-HNSCC_ddPCR_Plate_056
41	41T	FFPE	gDNA	HPV16 E6.FL.III	0	255	0	0	8815	45219	70-80	0	curative	0	C02.1	Lip and oral cavity	1	0	0	0	2	I		0	1	1		0	972	28	G08|H08	TUM_WinterLab_HPV-HNSCC_ddPCR_Plate_056
42	42 T	FFPE	gDNA	HPV16 E2	1550	89.1	0.945641	31924	3180	43599	70-80	1	curative	1	C09.8	oropharynx	3	2	0			II		0	0	0		0	957	810	G08|H08	TUM_WinterLab_HPV-HNSCC_ddPCR_Plate_056
42	42 T	FFPE	gDNA	HPV16 E2	1550	89.1	0.945641	31924	3180	43599	70-80	1	curative	1	C09.8	oropharynx	3	2	0			II		0	0	0		0	957	810	G06|H06	TUM_WinterLab_HPV-HNSCC_ddPCR_Plate_031
42	42 T	FFPE	gDNA	HPV16 E2	1550	89.1	0.945641	31924	3180	43599	70-80	1	curative	1	C09.8	oropharynx	3	2	0			II		0	0	0		0	957	810	G06|H06	TUM_WinterLab_HPV-HNSCC_ddPCR_Plate_031
42	42 T	FFPE	gDNA	HPV16 E2	1550	89.1	0.945641	31924	3180	43599	70-80	1	curative	1	C09.8	oropharynx	3	2	0			II		0	0	0		0	957	810	G06|H06	TUM_WinterLab_HPV-HNSCC_ddPCR_Plate_031
42	42 T	FFPE	gDNA	HPV16 E6.FL.III	1410	89.5	0.940313	30330	3182	43446	70-80	1	curative	1	C09.8	oropharynx	3	2	0			II		0	0	0		0	957	810	G06|H06	TUM_WinterLab_HPV-HNSCC_ddPCR_Plate_031
42	42 T	FFPE	gDNA	HPV16 E6.FL.III	1410	89.5	0.940313	30330	3182	43446	70-80	1	curative	1	C09.8	oropharynx	3	2	0			II		0	0	0		0	957	810	A09|B09	TUM_WinterLab_HPV-HNSCC_ddPCR_Plate_056
42	42 T	FFPE	gDNA	HPV16 E6.FL.III	1410	89.5	0.940313	30330	3182	43446	70-80	1	curative	1	C09.8	oropharynx	3	2	0			II		0	0	0		0	957	810	A09|B09	TUM_WinterLab_HPV-HNSCC_ddPCR_Plate_056
42	42 T	FFPE	gDNA	HPV16 E6.FL.III	1410	89.5	0.940313	30330	3182	43446	70-80	1	curative	1	C09.8	oropharynx	3	2	0			II		0	0	0		0	957	810	A09|B09	TUM_WinterLab_HPV-HNSCC_ddPCR_Plate_056
42	42BC01	Buffy Coat	gDNA	HPV16 E7	0	76.4	0	0	2543	40462	70-80	1	curative	1	C09.8	oropharynx	3	2	0			II		0	0	0		0	957	810	A09|B09	TUM_WinterLab_HPV-HNSCC_ddPCR_Plate_056
42	42BC01	Buffy Coat	gDNA	HPV16 E7	0	76.4	0	0	2543	40462	70-80	1	curative	1	C09.8	oropharynx	3	2	0			II		0	0	0		0	957	810	E12|F12	TUM_WinterLab_HPV-HNSCC_ddPCR_Plate_056
42	42BC01	Buffy Coat	gDNA	HPV16 E7	0	76.4	0	0	2543	40462	70-80	1	curative	1	C09.8	oropharynx	3	2	0			II		0	0	0		0	957	810	E12|F12	TUM_WinterLab_HPV-HNSCC_ddPCR_Plate_056
42	42BC01	Buffy Coat	gDNA	HPV16 E7	0	76.4	0	0	2543	40462	70-80	1	curative	1	C09.8	oropharynx	3	2	0			II		0	0	0		0	957	810	E12|F12	TUM_WinterLab_HPV-HNSCC_ddPCR_Plate_056
42	42BC02	Buffy Coat	gDNA	HPV16 E7	0	68.8	0	0	2556	44971	70-80	1	curative	1	C09.8	oropharynx	3	2	0			II		0	0	0		0	957	810	E12|F12	TUM_WinterLab_HPV-HNSCC_ddPCR_Plate_056
42	42BC02	Buffy Coat	gDNA	HPV16 E7	0	68.8	0	0	2556	44971	70-80	1	curative	1	C09.8	oropharynx	3	2	0			II		0	0	0		0	957	810	E02|F02	TUM_WinterLab_HPV-HNSCC_ddPCR_Plate_061
42	42BC02	Buffy Coat	gDNA	HPV16 E7	0	68.8	0	0	2556	44971	70-80	1	curative	1	C09.8	oropharynx	3	2	0			II		0	0	0		0	957	810	E02|F02	TUM_WinterLab_HPV-HNSCC_ddPCR_Plate_061
42	42BC02	Buffy Coat	gDNA	HPV16 E7	0	68.8	0	0	2556	44971	70-80	1	curative	1	C09.8	oropharynx	3	2	0			II		0	0	0		0	957	810	E02|F02	TUM_WinterLab_HPV-HNSCC_ddPCR_Plate_061
42	42BC03	Buffy Coat	gDNA	HPV16 E7	0	60	0	0	2177	43754	70-80	1	curative	1	C09.8	oropharynx	3	2	0			II		0	0	0		0	957	810	E02|F02	TUM_WinterLab_HPV-HNSCC_ddPCR_Plate_061
42	42BC03	Buffy Coat	gDNA	HPV16 E7	0	60	0	0	2177	43754	70-80	1	curative	1	C09.8	oropharynx	3	2	0			II		0	0	0		0	957	810	E02|F02	TUM_WinterLab_HPV-HNSCC_ddPCR_Plate_062
42	42BC03	Buffy Coat	gDNA	HPV16 E7	0	60	0	0	2177	43754	70-80	1	curative	1	C09.8	oropharynx	3	2	0			II		0	0	0		0	957	810	E02|F02	TUM_WinterLab_HPV-HNSCC_ddPCR_Plate_062
42	42BC03	Buffy Coat	gDNA	HPV16 E7	0	60	0	0	2177	43754	70-80	1	curative	1	C09.8	oropharynx	3	2	0			II		0	0	0		0	957	810	E02|F02	TUM_WinterLab_HPV-HNSCC_ddPCR_Plate_062
42	42BC04	Buffy Coat	gDNA	HPV16 E7	0	82.3	0	0	2554	37782	70-80	1	curative	1	C09.8	oropharynx	3	2	0			II		0	0	0		0	957	810	E02|F02	TUM_WinterLab_HPV-HNSCC_ddPCR_Plate_062
42	42BC04	Buffy Coat	gDNA	HPV16 E7	0	82.3	0	0	2554	37782	70-80	1	curative	1	C09.8	oropharynx	3	2	0			II		0	0	0		0	957	810	E02|F02	TUM_WinterLab_HPV-HNSCC_ddPCR_Plate_063
42	42BC04	Buffy Coat	gDNA	HPV16 E7	0	82.3	0	0	2554	37782	70-80	1	curative	1	C09.8	oropharynx	3	2	0			II		0	0	0		0	957	810	E02|F02	TUM_WinterLab_HPV-HNSCC_ddPCR_Plate_063
42	42BC04	Buffy Coat	gDNA	HPV16 E7	0	82.3	0	0	2554	37782	70-80	1	curative	1	C09.8	oropharynx	3	2	0			II		0	0	0		0	957	810	E02|F02	TUM_WinterLab_HPV-HNSCC_ddPCR_Plate_063
42	42BC06	Buffy Coat	gDNA	HPV16 E7	0	527	0	0	14904	41259	70-80	1	curative	1	C09.8	oropharynx	3	2	0			II		0	0	0		0	957	810	E02|F02	TUM_WinterLab_HPV-HNSCC_ddPCR_Plate_063
42	42BC06	Buffy Coat	gDNA	HPV16 E7	0	527	0	0	14904	41259	70-80	1	curative	1	C09.8	oropharynx	3	2	0			II		0	0	0		0	957	810	E02|F02	TUM_WinterLab_HPV-HNSCC_ddPCR_Plate_060
42	42BC06	Buffy Coat	gDNA	HPV16 E7	0	527	0	0	14904	41259	70-80	1	curative	1	C09.8	oropharynx	3	2	0			II		0	0	0		0	957	810	E02|F02	TUM_WinterLab_HPV-HNSCC_ddPCR_Plate_060
42	42BC06	Buffy Coat	gDNA	HPV16 E7	0	527	0	0	14904	41259	70-80	1	curative	1	C09.8	oropharynx	3	2	0			II		0	0	0		0	957	810	E02|F02	TUM_WinterLab_HPV-HNSCC_ddPCR_Plate_060
42	42BC07	Buffy Coat	gDNA	HPV16 E7	0	102	0	0	3495	41979	70-80	1	curative	1	C09.8	oropharynx	3	2	0			II		0	0	0		0	957	810	E02|F02	TUM_WinterLab_HPV-HNSCC_ddPCR_Plate_060
42	42BC07	Buffy Coat	gDNA	HPV16 E7	0	102	0	0	3495	41979	70-80	1	curative	1	C09.8	oropharynx	3	2	0			II		0	0	0		0	957	810	G04|H04	TUM_WinterLab_HPV-HNSCC_ddPCR_Plate_061
42	42BC07	Buffy Coat	gDNA	HPV16 E7	0	102	0	0	3495	41979	70-80	1	curative	1	C09.8	oropharynx	3	2	0			II		0	0	0		0	957	810	G04|H04	TUM_WinterLab_HPV-HNSCC_ddPCR_Plate_061
42	42BC07	Buffy Coat	gDNA	HPV16 E7	0	102	0	0	3495	41979	70-80	1	curative	1	C09.8	oropharynx	3	2	0			II		0	0	0		0	957	810	G04|H04	TUM_WinterLab_HPV-HNSCC_ddPCR_Plate_061
42	42P01	Blood	cfDNA	HPV16 E7	46.5	7.16	0.866567	1634	256	42187	70-80	1	curative	1	C09.8	oropharynx	3	2	0			II		0	0	0		0	957	810	G04|H04	TUM_WinterLab_HPV-HNSCC_ddPCR_Plate_061
42	42P01	Blood	cfDNA	HPV16 E7	46.5	7.16	0.866567	1634	256	42187	70-80	1	curative	1	C09.8	oropharynx	3	2	0			II		0	0	0		0	957	810	G04|H04	TUM_WinterLab_HPV-HNSCC_ddPCR_Plate_062
42	42P01	Blood	cfDNA	HPV16 E7	46.5	7.16	0.866567	1634	256	42187	70-80	1	curative	1	C09.8	oropharynx	3	2	0			II		0	0	0		0	957	810	G04|H04	TUM_WinterLab_HPV-HNSCC_ddPCR_Plate_062
42	42P01	Blood	cfDNA	HPV16 E7	46.5	7.16	0.866567	1634	256	42187	70-80	1	curative	1	C09.8	oropharynx	3	2	0			II		0	0	0		0	957	810	G04|H04	TUM_WinterLab_HPV-HNSCC_ddPCR_Plate_062
42	42P01	Blood	cfDNA	HPV16 E7	0	15.7	0	0	578	43629	70-80	1	curative	1	C09.8	oropharynx	3	2	0			II		0	0	0		0	957	810	G04|H04	TUM_WinterLab_HPV-HNSCC_ddPCR_Plate_062
42	42P01	Blood	cfDNA	HPV16 E7	0	15.7	0	0	578	43629	70-80	1	curative	1	C09.8	oropharynx	3	2	0			II		0	0	0		0	957	810	G04|H04	TUM_WinterLab_HPV-HNSCC_ddPCR_Plate_063
42	42P01	Blood	cfDNA	HPV16 E7	0	15.7	0	0	578	43629	70-80	1	curative	1	C09.8	oropharynx	3	2	0			II		0	0	0		0	957	810	G04|H04	TUM_WinterLab_HPV-HNSCC_ddPCR_Plate_063
42	42P01	Blood	cfDNA	HPV16 E7	0	15.7	0	0	578	43629	70-80	1	curative	1	C09.8	oropharynx	3	2	0			II		0	0	0		0	957	810	G04|H04	TUM_WinterLab_HPV-HNSCC_ddPCR_Plate_063
42	42P01	Blood	cfDNA	HPV16 E2	40.2	7.24	0.847386	1347	246	40119	70-80	1	curative	1	C09.8	oropharynx	3	2	0			II		0	0	0		0	957	810	G04|H04	TUM_WinterLab_HPV-HNSCC_ddPCR_Plate_063
42	42P01	Blood	cfDNA	HPV16 E2	40.2	7.24	0.847386	1347	246	40119	70-80	1	curative	1	C09.8	oropharynx	3	2	0			II		0	0	0		0	957	810	G04|H04	TUM_WinterLab_HPV-HNSCC_ddPCR_Plate_060
42	42P01	Blood	cfDNA	HPV16 E2	40.2	7.24	0.847386	1347	246	40119	70-80	1	curative	1	C09.8	oropharynx	3	2	0			II		0	0	0		0	957	810	G04|H04	TUM_WinterLab_HPV-HNSCC_ddPCR_Plate_060
42	42P01	Blood	cfDNA	HPV16 E2	40.2	7.24	0.847386	1347	246	40119	70-80	1	curative	1	C09.8	oropharynx	3	2	0			II		0	0	0		0	957	810	G04|H04	TUM_WinterLab_HPV-HNSCC_ddPCR_Plate_060
42	42P02	Blood	cfDNA	HPV16 E7	0	16.4	0	0	567	40970	70-80	1	curative	1	C09.8	oropharynx	3	2	0			II		0	0	0		0	957	810	G04|H04	TUM_WinterLab_HPV-HNSCC_ddPCR_Plate_060
42	42P02	Blood	cfDNA	HPV16 E7	0	16.4	0	0	567	40970	70-80	1	curative	1	C09.8	oropharynx	3	2	0			II		0	0	0		0	957	810	G06|H06	TUM_WinterLab_HPV-HNSCC_ddPCR_Plate_061
42	42P02	Blood	cfDNA	HPV16 E7	0	16.4	0	0	567	40970	70-80	1	curative	1	C09.8	oropharynx	3	2	0			II		0	0	0		0	957	810	G06|H06	TUM_WinterLab_HPV-HNSCC_ddPCR_Plate_061
42	42P02	Blood	cfDNA	HPV16 E7	0	16.4	0	0	567	40970	70-80	1	curative	1	C09.8	oropharynx	3	2	0			II		0	0	0		0	957	810	G06|H06	TUM_WinterLab_HPV-HNSCC_ddPCR_Plate_061
42	42P02	Blood	cfDNA	HPV16 E7	0	16.7	0	0	624	44314	70-80	1	curative	1	C09.8	oropharynx	3	2	0			II		0	0	0		0	957	810	G06|H06	TUM_WinterLab_HPV-HNSCC_ddPCR_Plate_061
42	42P02	Blood	cfDNA	HPV16 E7	0	16.7	0	0	624	44314	70-80	1	curative	1	C09.8	oropharynx	3	2	0			II		0	0	0		0	957	810	G06|H06	TUM_WinterLab_HPV-HNSCC_ddPCR_Plate_062
42	42P02	Blood	cfDNA	HPV16 E7	0	16.7	0	0	624	44314	70-80	1	curative	1	C09.8	oropharynx	3	2	0			II		0	0	0		0	957	810	G06|H06	TUM_WinterLab_HPV-HNSCC_ddPCR_Plate_062
42	42P02	Blood	cfDNA	HPV16 E7	0	16.7	0	0	624	44314	70-80	1	curative	1	C09.8	oropharynx	3	2	0			II		0	0	0		0	957	810	G06|H06	TUM_WinterLab_HPV-HNSCC_ddPCR_Plate_062
42	42P02	Blood	cfDNA	HPV16 E2	0	15.2	0	0	558	43467	70-80	1	curative	1	C09.8	oropharynx	3	2	0			II		0	0	0		0	957	810	G06|H06	TUM_WinterLab_HPV-HNSCC_ddPCR_Plate_062
42	42P02	Blood	cfDNA	HPV16 E2	0	15.2	0	0	558	43467	70-80	1	curative	1	C09.8	oropharynx	3	2	0			II		0	0	0		0	957	810	G06|H06	TUM_WinterLab_HPV-HNSCC_ddPCR_Plate_063
42	42P02	Blood	cfDNA	HPV16 E2	0	15.2	0	0	558	43467	70-80	1	curative	1	C09.8	oropharynx	3	2	0			II		0	0	0		0	957	810	G06|H06	TUM_WinterLab_HPV-HNSCC_ddPCR_Plate_063
42	42P02	Blood	cfDNA	HPV16 E2	0	15.2	0	0	558	43467	70-80	1	curative	1	C09.8	oropharynx	3	2	0			II		0	0	0		0	957	810	G06|H06	TUM_WinterLab_HPV-HNSCC_ddPCR_Plate_063
42	42P04	Blood	cfDNA	HPV16 E7	0	18	0	0	658	43253	70-80	1	curative	1	C09.8	oropharynx	3	2	0			II		0	0	0		0	957	810	G06|H06	TUM_WinterLab_HPV-HNSCC_ddPCR_Plate_063
42	42P04	Blood	cfDNA	HPV16 E7	0	18	0	0	658	43253	70-80	1	curative	1	C09.8	oropharynx	3	2	0			II		0	0	0		0	957	810	G06|H06	TUM_WinterLab_HPV-HNSCC_ddPCR_Plate_060
42	42P04	Blood	cfDNA	HPV16 E7	0	18	0	0	658	43253	70-80	1	curative	1	C09.8	oropharynx	3	2	0			II		0	0	0		0	957	810	G06|H06	TUM_WinterLab_HPV-HNSCC_ddPCR_Plate_060
42	42P04	Blood	cfDNA	HPV16 E7	0	18	0	0	658	43253	70-80	1	curative	1	C09.8	oropharynx	3	2	0			II		0	0	0		0	957	810	G06|H06	TUM_WinterLab_HPV-HNSCC_ddPCR_Plate_060
42	42P04	Blood	cfDNA	HPV16 E2	0	17.7	0	0	619	41543	70-80	1	curative	1	C09.8	oropharynx	3	2	0			II		0	0	0		0	957	810	G06|H06	TUM_WinterLab_HPV-HNSCC_ddPCR_Plate_060
42	42P04	Blood	cfDNA	HPV16 E2	0	17.7	0	0	619	41543	70-80	1	curative	1	C09.8	oropharynx	3	2	0			II		0	0	0		0	957	810	G07|H07	TUM_WinterLab_HPV-HNSCC_ddPCR_Plate_061
42	42P04	Blood	cfDNA	HPV16 E2	0	17.7	0	0	619	41543	70-80	1	curative	1	C09.8	oropharynx	3	2	0			II		0	0	0		0	957	810	G07|H07	TUM_WinterLab_HPV-HNSCC_ddPCR_Plate_061
42	42P04	Blood	cfDNA	HPV16 E2	0	17.7	0	0	619	41543	70-80	1	curative	1	C09.8	oropharynx	3	2	0			II		0	0	0		0	957	810	G07|H07	TUM_WinterLab_HPV-HNSCC_ddPCR_Plate_061
42	42P05	Blood	cfDNA	HPV16 E7	0	16.6	0	0	618	44059	70-80	1	curative	1	C09.8	oropharynx	3	2	0			II		0	0	0		0	957	810	G07|H07	TUM_WinterLab_HPV-HNSCC_ddPCR_Plate_061
42	42P05	Blood	cfDNA	HPV16 E7	0	16.6	0	0	618	44059	70-80	1	curative	1	C09.8	oropharynx	3	2	0			II		0	0	0		0	957	810	G07|H07	TUM_WinterLab_HPV-HNSCC_ddPCR_Plate_062
42	42P05	Blood	cfDNA	HPV16 E7	0	16.6	0	0	618	44059	70-80	1	curative	1	C09.8	oropharynx	3	2	0			II		0	0	0		0	957	810	G07|H07	TUM_WinterLab_HPV-HNSCC_ddPCR_Plate_062
42	42P05	Blood	cfDNA	HPV16 E7	0	16.6	0	0	618	44059	70-80	1	curative	1	C09.8	oropharynx	3	2	0			II		0	0	0		0	957	810	G07|H07	TUM_WinterLab_HPV-HNSCC_ddPCR_Plate_062
42	42P05	Blood	cfDNA	HPV16 E2	0.0281	16.5	0	1	583	41920	70-80	1	curative	1	C09.8	oropharynx	3	2	0			II		0	0	0		0	957	810	G07|H07	TUM_WinterLab_HPV-HNSCC_ddPCR_Plate_062
42	42P05	Blood	cfDNA	HPV16 E2	0.0281	16.5	0	1	583	41920	70-80	1	curative	1	C09.8	oropharynx	3	2	0			II		0	0	0		0	957	810	G07|H07	TUM_WinterLab_HPV-HNSCC_ddPCR_Plate_063
42	42P05	Blood	cfDNA	HPV16 E2	0.0281	16.5	0	1	583	41920	70-80	1	curative	1	C09.8	oropharynx	3	2	0			II		0	0	0		0	957	810	G07|H07	TUM_WinterLab_HPV-HNSCC_ddPCR_Plate_063
42	42P05	Blood	cfDNA	HPV16 E2	0.0281	16.5	0	1	583	41920	70-80	1	curative	1	C09.8	oropharynx	3	2	0			II		0	0	0		0	957	810	G07|H07	TUM_WinterLab_HPV-HNSCC_ddPCR_Plate_063
42	42P06	Blood	cfDNA	HPV16 E7	0.0539	21.7	0	2	799	43668	70-80	1	curative	1	C09.8	oropharynx	3	2	0			II		0	0	0		0	957	810	G07|H07	TUM_WinterLab_HPV-HNSCC_ddPCR_Plate_063
42	42P06	Blood	cfDNA	HPV16 E7	0.0539	21.7	0	2	799	43668	70-80	1	curative	1	C09.8	oropharynx	3	2	0			II		0	0	0		0	957	810	G07|H07	TUM_WinterLab_HPV-HNSCC_ddPCR_Plate_060
42	42P06	Blood	cfDNA	HPV16 E7	0.0539	21.7	0	2	799	43668	70-80	1	curative	1	C09.8	oropharynx	3	2	0			II		0	0	0		0	957	810	G07|H07	TUM_WinterLab_HPV-HNSCC_ddPCR_Plate_060
42	42P06	Blood	cfDNA	HPV16 E7	0.0539	21.7	0	2	799	43668	70-80	1	curative	1	C09.8	oropharynx	3	2	0			II		0	0	0		0	957	810	G07|H07	TUM_WinterLab_HPV-HNSCC_ddPCR_Plate_060
42	42P06	Blood	cfDNA	HPV16 E2	0	21.8	0	0	816	44423	70-80	1	curative	1	C09.8	oropharynx	3	2	0			II		0	0	0		0	957	810	G07|H07	TUM_WinterLab_HPV-HNSCC_ddPCR_Plate_060
42	42P06	Blood	cfDNA	HPV16 E2	0	21.8	0	0	816	44423	70-80	1	curative	1	C09.8	oropharynx	3	2	0			II		0	0	0		0	957	810	G08|H08	TUM_WinterLab_HPV-HNSCC_ddPCR_Plate_061
42	42P06	Blood	cfDNA	HPV16 E2	0	21.8	0	0	816	44423	70-80	1	curative	1	C09.8	oropharynx	3	2	0			II		0	0	0		0	957	810	G08|H08	TUM_WinterLab_HPV-HNSCC_ddPCR_Plate_061
42	42P06	Blood	cfDNA	HPV16 E2	0	21.8	0	0	816	44423	70-80	1	curative	1	C09.8	oropharynx	3	2	0			II		0	0	0		0	957	810	G08|H08	TUM_WinterLab_HPV-HNSCC_ddPCR_Plate_061
42	42P07	Blood	cfDNA	HPV16 E7	0.0291	10.9	0	1	373	40384	70-80	1	curative	1	C09.8	oropharynx	3	2	0			II		0	0	0		0	957	810	G08|H08	TUM_WinterLab_HPV-HNSCC_ddPCR_Plate_061
42	42P07	Blood	cfDNA	HPV16 E7	0.0291	10.9	0	1	373	40384	70-80	1	curative	1	C09.8	oropharynx	3	2	0			II		0	0	0		0	957	810	G08|H08	TUM_WinterLab_HPV-HNSCC_ddPCR_Plate_062
42	42P07	Blood	cfDNA	HPV16 E7	0.0291	10.9	0	1	373	40384	70-80	1	curative	1	C09.8	oropharynx	3	2	0			II		0	0	0		0	957	810	G08|H08	TUM_WinterLab_HPV-HNSCC_ddPCR_Plate_062
42	42P07	Blood	cfDNA	HPV16 E7	0.0291	10.9	0	1	373	40384	70-80	1	curative	1	C09.8	oropharynx	3	2	0			II		0	0	0		0	957	810	G08|H08	TUM_WinterLab_HPV-HNSCC_ddPCR_Plate_062
42	42P07	Blood	cfDNA	HPV16 E2	0.0266	9.79	0	1	367	44269	70-80	1	curative	1	C09.8	oropharynx	3	2	0			II		0	0	0		0	957	810	G08|H08	TUM_WinterLab_HPV-HNSCC_ddPCR_Plate_062
42	42P07	Blood	cfDNA	HPV16 E2	0.0266	9.79	0	1	367	44269	70-80	1	curative	1	C09.8	oropharynx	3	2	0			II		0	0	0		0	957	810	G08|H08	TUM_WinterLab_HPV-HNSCC_ddPCR_Plate_063
42	42P07	Blood	cfDNA	HPV16 E2	0.0266	9.79	0	1	367	44269	70-80	1	curative	1	C09.8	oropharynx	3	2	0			II		0	0	0		0	957	810	G08|H08	TUM_WinterLab_HPV-HNSCC_ddPCR_Plate_063
42	42P07	Blood	cfDNA	HPV16 E2	0.0266	9.79	0	1	367	44269	70-80	1	curative	1	C09.8	oropharynx	3	2	0			II		0	0	0		0	957	810	G08|H08	TUM_WinterLab_HPV-HNSCC_ddPCR_Plate_063
42	42R01	Blood	RNA	HPV16 E2	0	68.8	0	0	2469	43443	70-80	1	curative	1	C09.8	oropharynx	3	2	0			II		0	0	0		0	957	810	G08|H08	TUM_WinterLab_HPV-HNSCC_ddPCR_Plate_063
42	42R01	Blood	RNA	HPV16 E2	0	68.8	0	0	2469	43443	70-80	1	curative	1	C09.8	oropharynx	3	2	0			II		0	0	0		0	957	810	G08|H08	TUM_WinterLab_HPV-HNSCC_ddPCR_Plate_060
42	42R01	Blood	RNA	HPV16 E2	0	68.8	0	0	2469	43443	70-80	1	curative	1	C09.8	oropharynx	3	2	0			II		0	0	0		0	957	810	G08|H08	TUM_WinterLab_HPV-HNSCC_ddPCR_Plate_060
42	42R01	Blood	RNA	HPV16 E2	0	68.8	0	0	2469	43443	70-80	1	curative	1	C09.8	oropharynx	3	2	0			II		0	0	0		0	957	810	G08|H08	TUM_WinterLab_HPV-HNSCC_ddPCR_Plate_060
42	42R01	Blood	RNA	HPV16 E6*I	0	35.8	0	0	1342	44785	70-80	1	curative	1	C09.8	oropharynx	3	2	0			II		0	0	0		0	957	810	G08|H08	TUM_WinterLab_HPV-HNSCC_ddPCR_Plate_060
42	42R01	Blood	RNA	HPV16 E6*I	0	35.8	0	0	1342	44785	70-80	1	curative	1	C09.8	oropharynx	3	2	0			II		0	0	0		0	957	810	G04|H04	TUM_WinterLab_HPV-HNSCC_ddPCR_Plate_013
42	42R01	Blood	RNA	HPV16 E6*I	0	35.8	0	0	1342	44785	70-80	1	curative	1	C09.8	oropharynx	3	2	0			II		0	0	0		0	957	810	G04|H04	TUM_WinterLab_HPV-HNSCC_ddPCR_Plate_013
42	42R01	Blood	RNA	HPV16 E6*I	0	35.8	0	0	1342	44785	70-80	1	curative	1	C09.8	oropharynx	3	2	0			II		0	0	0		0	957	810	G04|H04	TUM_WinterLab_HPV-HNSCC_ddPCR_Plate_013
42	42R01	Blood	RNA	HPV16 E2	0	34.6	0	0	1218	41972	70-80	1	curative	1	C09.8	oropharynx	3	2	0			II		0	0	0		0	957	810	G04|H04	TUM_WinterLab_HPV-HNSCC_ddPCR_Plate_013
42	42R01	Blood	RNA	HPV16 E2	0	34.6	0	0	1218	41972	70-80	1	curative	1	C09.8	oropharynx	3	2	0			II		0	0	0		0	957	810	C02|D02	TUM_WinterLab_HPV-HNSCC_ddPCR_Plate_023
42	42R01	Blood	RNA	HPV16 E2	0	34.6	0	0	1218	41972	70-80	1	curative	1	C09.8	oropharynx	3	2	0			II		0	0	0		0	957	810	C02|D02	TUM_WinterLab_HPV-HNSCC_ddPCR_Plate_023
42	42R01	Blood	RNA	HPV16 E2	0	34.6	0	0	1218	41972	70-80	1	curative	1	C09.8	oropharynx	3	2	0			II		0	0	0		0	957	810	C02|D02	TUM_WinterLab_HPV-HNSCC_ddPCR_Plate_023
42	42R01	Blood	RNA	HPV16 E1-E4	0	35.7	0	0	1263	42214	70-80	1	curative	1	C09.8	oropharynx	3	2	0			II		0	0	0		0	957	810	C02|D02	TUM_WinterLab_HPV-HNSCC_ddPCR_Plate_023
42	42R01	Blood	RNA	HPV16 E1-E4	0	35.7	0	0	1263	42214	70-80	1	curative	1	C09.8	oropharynx	3	2	0			II		0	0	0		0	957	810	A08|B08	TUM_WinterLab_HPV-HNSCC_ddPCR_Plate_031
42	42R01	Blood	RNA	HPV16 E1-E4	0	35.7	0	0	1263	42214	70-80	1	curative	1	C09.8	oropharynx	3	2	0			II		0	0	0		0	957	810	A08|B08	TUM_WinterLab_HPV-HNSCC_ddPCR_Plate_031
42	42R01	Blood	RNA	HPV16 E1-E4	0	35.7	0	0	1263	42214	70-80	1	curative	1	C09.8	oropharynx	3	2	0			II		0	0	0		0	957	810	A08|B08	TUM_WinterLab_HPV-HNSCC_ddPCR_Plate_031
42	42R01	Blood	RNA	HPV16 E7	0	66.2	0	0	2374	43374	70-80	1	curative	1	C09.8	oropharynx	3	2	0			II		0	0	0		0	957	810	A08|B08	TUM_WinterLab_HPV-HNSCC_ddPCR_Plate_031
42	42R01	Blood	RNA	HPV16 E7	0	66.2	0	0	2374	43374	70-80	1	curative	1	C09.8	oropharynx	3	2	0			II		0	0	0		0	957	810	E09|F09	TUM_WinterLab_HPV-HNSCC_ddPCR_Plate_031
42	42R01	Blood	RNA	HPV16 E7	0	66.2	0	0	2374	43374	70-80	1	curative	1	C09.8	oropharynx	3	2	0			II		0	0	0		0	957	810	E09|F09	TUM_WinterLab_HPV-HNSCC_ddPCR_Plate_031
42	42R01	Blood	RNA	HPV16 E7	0	66.2	0	0	2374	43374	70-80	1	curative	1	C09.8	oropharynx	3	2	0			II		0	0	0		0	957	810	E09|F09	TUM_WinterLab_HPV-HNSCC_ddPCR_Plate_031
42	42R02	Blood	RNA	HPV16 E6*I	0	50.3	0	0	1916	45768	70-80	1	curative	1	C09.8	oropharynx	3	2	0			II		0	0	0		0	957	810	E09|F09	TUM_WinterLab_HPV-HNSCC_ddPCR_Plate_031
42	42R02	Blood	RNA	HPV16 E6*I	0	50.3	0	0	1916	45768	70-80	1	curative	1	C09.8	oropharynx	3	2	0			II		0	0	0		0	957	810	C06|D06	TUM_WinterLab_HPV-HNSCC_ddPCR_Plate_032
42	42R02	Blood	RNA	HPV16 E6*I	0	50.3	0	0	1916	45768	70-80	1	curative	1	C09.8	oropharynx	3	2	0			II		0	0	0		0	957	810	C06|D06	TUM_WinterLab_HPV-HNSCC_ddPCR_Plate_032
42	42R02	Blood	RNA	HPV16 E6*I	0	50.3	0	0	1916	45768	70-80	1	curative	1	C09.8	oropharynx	3	2	0			II		0	0	0		0	957	810	C06|D06	TUM_WinterLab_HPV-HNSCC_ddPCR_Plate_032
42	42R02	Blood	RNA	HPV16 E2	0	45.7	0	0	1653	43401	70-80	1	curative	1	C09.8	oropharynx	3	2	0			II		0	0	0		0	957	810	C06|D06	TUM_WinterLab_HPV-HNSCC_ddPCR_Plate_032
42	42R02	Blood	RNA	HPV16 E2	0	45.7	0	0	1653	43401	70-80	1	curative	1	C09.8	oropharynx	3	2	0			II		0	0	0		0	957	810	E12|F12|G12|H12	TUM_WinterLab_HPV-HNSCC_ddPCR_Plate_026
42	42R02	Blood	RNA	HPV16 E2	0	45.7	0	0	1653	43401	70-80	1	curative	1	C09.8	oropharynx	3	2	0			II		0	0	0		0	957	810	E12|F12|G12|H12	TUM_WinterLab_HPV-HNSCC_ddPCR_Plate_026
42	42R02	Blood	RNA	HPV16 E2	0	45.7	0	0	1653	43401	70-80	1	curative	1	C09.8	oropharynx	3	2	0			II		0	0	0		0	957	810	E12|F12|G12|H12	TUM_WinterLab_HPV-HNSCC_ddPCR_Plate_026
42	42R02	Blood	RNA	HPV16 E1-E4	0	44.8	0	0	1660	44449	70-80	1	curative	1	C09.8	oropharynx	3	2	0			II		0	0	0		0	957	810	E12|F12|G12|H12	TUM_WinterLab_HPV-HNSCC_ddPCR_Plate_026
42	42R02	Blood	RNA	HPV16 E1-E4	0	44.8	0	0	1660	44449	70-80	1	curative	1	C09.8	oropharynx	3	2	0			II		0	0	0		0	957	810	E06|F06	TUM_WinterLab_HPV-HNSCC_ddPCR_Plate_040
42	42R02	Blood	RNA	HPV16 E1-E4	0	44.8	0	0	1660	44449	70-80	1	curative	1	C09.8	oropharynx	3	2	0			II		0	0	0		0	957	810	E06|F06	TUM_WinterLab_HPV-HNSCC_ddPCR_Plate_040
42	42R02	Blood	RNA	HPV16 E1-E4	0	44.8	0	0	1660	44449	70-80	1	curative	1	C09.8	oropharynx	3	2	0			II		0	0	0		0	957	810	E06|F06	TUM_WinterLab_HPV-HNSCC_ddPCR_Plate_040
42	42R02	Blood	RNA	HPV16 E7	0	70.2	0	0	2476	42732	70-80	1	curative	1	C09.8	oropharynx	3	2	0			II		0	0	0		0	957	810	E06|F06	TUM_WinterLab_HPV-HNSCC_ddPCR_Plate_040
42	42R02	Blood	RNA	HPV16 E7	0	70.2	0	0	2476	42732	70-80	1	curative	1	C09.8	oropharynx	3	2	0			II		0	0	0		0	957	810	G09|H09	TUM_WinterLab_HPV-HNSCC_ddPCR_Plate_050
42	42R02	Blood	RNA	HPV16 E7	0	70.2	0	0	2476	42732	70-80	1	curative	1	C09.8	oropharynx	3	2	0			II		0	0	0		0	957	810	G09|H09	TUM_WinterLab_HPV-HNSCC_ddPCR_Plate_050
42	42R02	Blood	RNA	HPV16 E7	0	70.2	0	0	2476	42732	70-80	1	curative	1	C09.8	oropharynx	3	2	0			II		0	0	0		0	957	810	G09|H09	TUM_WinterLab_HPV-HNSCC_ddPCR_Plate_050
42	42R03	Blood	RNA	HPV16 E6*I	0	56.3	0	0	2136	45682	70-80	1	curative	1	C09.8	oropharynx	3	2	0			II		0	0	0		0	957	810	G09|H09	TUM_WinterLab_HPV-HNSCC_ddPCR_Plate_050
42	42R03	Blood	RNA	HPV16 E6*I	0	56.3	0	0	2136	45682	70-80	1	curative	1	C09.8	oropharynx	3	2	0			II		0	0	0		0	957	810	C03|D03	TUM_WinterLab_HPV-HNSCC_ddPCR_Plate_048
42	42R03	Blood	RNA	HPV16 E6*I	0	56.3	0	0	2136	45682	70-80	1	curative	1	C09.8	oropharynx	3	2	0			II		0	0	0		0	957	810	C03|D03	TUM_WinterLab_HPV-HNSCC_ddPCR_Plate_048
42	42R03	Blood	RNA	HPV16 E6*I	0	56.3	0	0	2136	45682	70-80	1	curative	1	C09.8	oropharynx	3	2	0			II		0	0	0		0	957	810	C03|D03	TUM_WinterLab_HPV-HNSCC_ddPCR_Plate_048
42	42R03	Blood	RNA	HPV16 E2	0	52.4	0	0	1911	43883	70-80	1	curative	1	C09.8	oropharynx	3	2	0			II		0	0	0		0	957	810	C03|D03	TUM_WinterLab_HPV-HNSCC_ddPCR_Plate_048
42	42R03	Blood	RNA	HPV16 E2	0	52.4	0	0	1911	43883	70-80	1	curative	1	C09.8	oropharynx	3	2	0			II		0	0	0		0	957	810	C04|D04	TUM_WinterLab_HPV-HNSCC_ddPCR_Plate_054
42	42R03	Blood	RNA	HPV16 E2	0	52.4	0	0	1911	43883	70-80	1	curative	1	C09.8	oropharynx	3	2	0			II		0	0	0		0	957	810	C04|D04	TUM_WinterLab_HPV-HNSCC_ddPCR_Plate_054
42	42R03	Blood	RNA	HPV16 E2	0	52.4	0	0	1911	43883	70-80	1	curative	1	C09.8	oropharynx	3	2	0			II		0	0	0		0	957	810	C04|D04	TUM_WinterLab_HPV-HNSCC_ddPCR_Plate_054
42	42R03	Blood	RNA	HPV16 E1-E4	0	53.7	0	0	1993	44693	70-80	1	curative	1	C09.8	oropharynx	3	2	0			II		0	0	0		0	957	810	C04|D04	TUM_WinterLab_HPV-HNSCC_ddPCR_Plate_054
42	42R03	Blood	RNA	HPV16 E1-E4	0	53.7	0	0	1993	44693	70-80	1	curative	1	C09.8	oropharynx	3	2	0			II		0	0	0		0	957	810	E08|F08	TUM_WinterLab_HPV-HNSCC_ddPCR_Plate_048
42	42R03	Blood	RNA	HPV16 E1-E4	0	53.7	0	0	1993	44693	70-80	1	curative	1	C09.8	oropharynx	3	2	0			II		0	0	0		0	957	810	E08|F08	TUM_WinterLab_HPV-HNSCC_ddPCR_Plate_048
42	42R03	Blood	RNA	HPV16 E1-E4	0	53.7	0	0	1993	44693	70-80	1	curative	1	C09.8	oropharynx	3	2	0			II		0	0	0		0	957	810	E08|F08	TUM_WinterLab_HPV-HNSCC_ddPCR_Plate_048
42	42R03	Blood	RNA	HPV16 E7	0	54.7	0	0	1948	42900	70-80	1	curative	1	C09.8	oropharynx	3	2	0			II		0	0	0		0	957	810	E08|F08	TUM_WinterLab_HPV-HNSCC_ddPCR_Plate_048
42	42R03	Blood	RNA	HPV16 E7	0	54.7	0	0	1948	42900	70-80	1	curative	1	C09.8	oropharynx	3	2	0			II		0	0	0		0	957	810	E09|F09	TUM_WinterLab_HPV-HNSCC_ddPCR_Plate_054
42	42R03	Blood	RNA	HPV16 E7	0	54.7	0	0	1948	42900	70-80	1	curative	1	C09.8	oropharynx	3	2	0			II		0	0	0		0	957	810	E09|F09	TUM_WinterLab_HPV-HNSCC_ddPCR_Plate_054
42	42R03	Blood	RNA	HPV16 E7	0	54.7	0	0	1948	42900	70-80	1	curative	1	C09.8	oropharynx	3	2	0			II		0	0	0		0	957	810	E09|F09	TUM_WinterLab_HPV-HNSCC_ddPCR_Plate_054
42	42R04	Blood	RNA	HPV16 E6*I	0	47.7	0	0	1801	45319	70-80	1	curative	1	C09.8	oropharynx	3	2	0			II		0	0	0		0	957	810	E09|F09	TUM_WinterLab_HPV-HNSCC_ddPCR_Plate_054
42	42R04	Blood	RNA	HPV16 E6*I	0	47.7	0	0	1801	45319	70-80	1	curative	1	C09.8	oropharynx	3	2	0			II		0	0	0		0	957	810	E11|F11	TUM_WinterLab_HPV-HNSCC_ddPCR_Plate_018
42	42R04	Blood	RNA	HPV16 E6*I	0	47.7	0	0	1801	45319	70-80	1	curative	1	C09.8	oropharynx	3	2	0			II		0	0	0		0	957	810	E11|F11	TUM_WinterLab_HPV-HNSCC_ddPCR_Plate_018
42	42R04	Blood	RNA	HPV16 E6*I	0	47.7	0	0	1801	45319	70-80	1	curative	1	C09.8	oropharynx	3	2	0			II		0	0	0		0	957	810	E11|F11	TUM_WinterLab_HPV-HNSCC_ddPCR_Plate_018
42	42R04	Blood	RNA	HPV16 E2	0	48.9	0	0	1748	42973	70-80	1	curative	1	C09.8	oropharynx	3	2	0			II		0	0	0		0	957	810	E11|F11	TUM_WinterLab_HPV-HNSCC_ddPCR_Plate_018
42	42R04	Blood	RNA	HPV16 E2	0	48.9	0	0	1748	42973	70-80	1	curative	1	C09.8	oropharynx	3	2	0			II		0	0	0		0	957	810	C04|D04	TUM_WinterLab_HPV-HNSCC_ddPCR_Plate_048
42	42R04	Blood	RNA	HPV16 E2	0	48.9	0	0	1748	42973	70-80	1	curative	1	C09.8	oropharynx	3	2	0			II		0	0	0		0	957	810	C04|D04	TUM_WinterLab_HPV-HNSCC_ddPCR_Plate_048
42	42R04	Blood	RNA	HPV16 E2	0	48.9	0	0	1748	42973	70-80	1	curative	1	C09.8	oropharynx	3	2	0			II		0	0	0		0	957	810	C04|D04	TUM_WinterLab_HPV-HNSCC_ddPCR_Plate_048
42	42R04	Blood	RNA	HPV16 E1-E4	0	45.5	0	0	1683	44359	70-80	1	curative	1	C09.8	oropharynx	3	2	0			II		0	0	0		0	957	810	C04|D04	TUM_WinterLab_HPV-HNSCC_ddPCR_Plate_048
42	42R04	Blood	RNA	HPV16 E1-E4	0	45.5	0	0	1683	44359	70-80	1	curative	1	C09.8	oropharynx	3	2	0			II		0	0	0		0	957	810	C05|D05	TUM_WinterLab_HPV-HNSCC_ddPCR_Plate_054
42	42R04	Blood	RNA	HPV16 E1-E4	0	45.5	0	0	1683	44359	70-80	1	curative	1	C09.8	oropharynx	3	2	0			II		0	0	0		0	957	810	C05|D05	TUM_WinterLab_HPV-HNSCC_ddPCR_Plate_054
42	42R04	Blood	RNA	HPV16 E1-E4	0	45.5	0	0	1683	44359	70-80	1	curative	1	C09.8	oropharynx	3	2	0			II		0	0	0		0	957	810	C05|D05	TUM_WinterLab_HPV-HNSCC_ddPCR_Plate_054
42	42R04	Blood	RNA	HPV16 E7	0	59.8	0	0	2191	44181	70-80	1	curative	1	C09.8	oropharynx	3	2	0			II		0	0	0		0	957	810	C05|D05	TUM_WinterLab_HPV-HNSCC_ddPCR_Plate_054
42	42R04	Blood	RNA	HPV16 E7	0	59.8	0	0	2191	44181	70-80	1	curative	1	C09.8	oropharynx	3	2	0			II		0	0	0		0	957	810	G10|H10	TUM_WinterLab_HPV-HNSCC_ddPCR_Plate_031
42	42R04	Blood	RNA	HPV16 E7	0	59.8	0	0	2191	44181	70-80	1	curative	1	C09.8	oropharynx	3	2	0			II		0	0	0		0	957	810	G10|H10	TUM_WinterLab_HPV-HNSCC_ddPCR_Plate_031
42	42R04	Blood	RNA	HPV16 E7	0	59.8	0	0	2191	44181	70-80	1	curative	1	C09.8	oropharynx	3	2	0			II		0	0	0		0	957	810	G10|H10	TUM_WinterLab_HPV-HNSCC_ddPCR_Plate_031
42	42R05	Blood	RNA	HPV16 E6*I	0	57.7	0	0	2077	43380	70-80	1	curative	1	C09.8	oropharynx	3	2	0			II		0	0	0		0	957	810	G10|H10	TUM_WinterLab_HPV-HNSCC_ddPCR_Plate_031
42	42R05	Blood	RNA	HPV16 E6*I	0	57.7	0	0	2077	43380	70-80	1	curative	1	C09.8	oropharynx	3	2	0			II		0	0	0		0	957	810	E11|F11	TUM_WinterLab_HPV-HNSCC_ddPCR_Plate_031
42	42R05	Blood	RNA	HPV16 E6*I	0	57.7	0	0	2077	43380	70-80	1	curative	1	C09.8	oropharynx	3	2	0			II		0	0	0		0	957	810	E11|F11	TUM_WinterLab_HPV-HNSCC_ddPCR_Plate_031
42	42R05	Blood	RNA	HPV16 E6*I	0	57.7	0	0	2077	43380	70-80	1	curative	1	C09.8	oropharynx	3	2	0			II		0	0	0		0	957	810	E11|F11	TUM_WinterLab_HPV-HNSCC_ddPCR_Plate_031
42	42R05	Blood	RNA	HPV16 E2	0	56	0	0	2070	44493	70-80	1	curative	1	C09.8	oropharynx	3	2	0			II		0	0	0		0	957	810	E11|F11	TUM_WinterLab_HPV-HNSCC_ddPCR_Plate_031
42	42R05	Blood	RNA	HPV16 E2	0	56	0	0	2070	44493	70-80	1	curative	1	C09.8	oropharynx	3	2	0			II		0	0	0		0	957	810	C09|D09	TUM_WinterLab_HPV-HNSCC_ddPCR_Plate_048
42	42R05	Blood	RNA	HPV16 E2	0	56	0	0	2070	44493	70-80	1	curative	1	C09.8	oropharynx	3	2	0			II		0	0	0		0	957	810	C09|D09	TUM_WinterLab_HPV-HNSCC_ddPCR_Plate_048
42	42R05	Blood	RNA	HPV16 E2	0	56	0	0	2070	44493	70-80	1	curative	1	C09.8	oropharynx	3	2	0			II		0	0	0		0	957	810	C09|D09	TUM_WinterLab_HPV-HNSCC_ddPCR_Plate_048
42	42R05	Blood	RNA	HPV16 E1-E4	0	54	0	0	1979	44107	70-80	1	curative	1	C09.8	oropharynx	3	2	0			II		0	0	0		0	957	810	C09|D09	TUM_WinterLab_HPV-HNSCC_ddPCR_Plate_048
42	42R05	Blood	RNA	HPV16 E1-E4	0	54	0	0	1979	44107	70-80	1	curative	1	C09.8	oropharynx	3	2	0			II		0	0	0		0	957	810	C10|D10	TUM_WinterLab_HPV-HNSCC_ddPCR_Plate_054
42	42R05	Blood	RNA	HPV16 E1-E4	0	54	0	0	1979	44107	70-80	1	curative	1	C09.8	oropharynx	3	2	0			II		0	0	0		0	957	810	C10|D10	TUM_WinterLab_HPV-HNSCC_ddPCR_Plate_054
42	42R05	Blood	RNA	HPV16 E1-E4	0	54	0	0	1979	44107	70-80	1	curative	1	C09.8	oropharynx	3	2	0			II		0	0	0		0	957	810	C10|D10	TUM_WinterLab_HPV-HNSCC_ddPCR_Plate_054
42	42R05	Blood	RNA	HPV16 E7	0	53.9	0	0	1951	43553	70-80	1	curative	1	C09.8	oropharynx	3	2	0			II		0	0	0		0	957	810	C10|D10	TUM_WinterLab_HPV-HNSCC_ddPCR_Plate_054
42	42R05	Blood	RNA	HPV16 E7	0	53.9	0	0	1951	43553	70-80	1	curative	1	C09.8	oropharynx	3	2	0			II		0	0	0		0	957	810	A03|B03	TUM_WinterLab_HPV-HNSCC_ddPCR_Plate_032
42	42R05	Blood	RNA	HPV16 E7	0	53.9	0	0	1951	43553	70-80	1	curative	1	C09.8	oropharynx	3	2	0			II		0	0	0		0	957	810	A03|B03	TUM_WinterLab_HPV-HNSCC_ddPCR_Plate_032
42	42R05	Blood	RNA	HPV16 E7	0	53.9	0	0	1951	43553	70-80	1	curative	1	C09.8	oropharynx	3	2	0			II		0	0	0		0	957	810	A03|B03	TUM_WinterLab_HPV-HNSCC_ddPCR_Plate_032
42	42Sp01	Oral rinse	cfDNA	HPV16 E7	1400	2260	0.382514	26346	32304	37873	70-80	1	curative	1	C09.8	oropharynx	3	2	0			II		0	0	0		0	957	810	A03|B03	TUM_WinterLab_HPV-HNSCC_ddPCR_Plate_032
42	42Sp01	Oral rinse	cfDNA	HPV16 E7	1400	2260	0.382514	26346	32304	37873	70-80	1	curative	1	C09.8	oropharynx	3	2	0			II		0	0	0		0	957	810	C11|D11	TUM_WinterLab_HPV-HNSCC_ddPCR_Plate_048
42	42Sp01	Oral rinse	cfDNA	HPV16 E7	1400	2260	0.382514	26346	32304	37873	70-80	1	curative	1	C09.8	oropharynx	3	2	0			II		0	0	0		0	957	810	C11|D11	TUM_WinterLab_HPV-HNSCC_ddPCR_Plate_048
42	42Sp01	Oral rinse	cfDNA	HPV16 E7	1400	2260	0.382514	26346	32304	37873	70-80	1	curative	1	C09.8	oropharynx	3	2	0			II		0	0	0		0	957	810	C11|D11	TUM_WinterLab_HPV-HNSCC_ddPCR_Plate_048
42	42Sp03	Oral rinse	cfDNA	HPV16 E7	0.374	466	0.000801931	13	13380	40905	70-80	1	curative	1	C09.8	oropharynx	3	2	0			II		0	0	0		0	957	810	C11|D11	TUM_WinterLab_HPV-HNSCC_ddPCR_Plate_048
42	42Sp03	Oral rinse	cfDNA	HPV16 E7	0.374	466	0.000801931	13	13380	40905	70-80	1	curative	1	C09.8	oropharynx	3	2	0			II		0	0	0		0	957	810	C12|D12	TUM_WinterLab_HPV-HNSCC_ddPCR_Plate_054
42	42Sp03	Oral rinse	cfDNA	HPV16 E7	0.374	466	0.000801931	13	13380	40905	70-80	1	curative	1	C09.8	oropharynx	3	2	0			II		0	0	0		0	957	810	C12|D12	TUM_WinterLab_HPV-HNSCC_ddPCR_Plate_054
42	42Sp03	Oral rinse	cfDNA	HPV16 E7	0.374	466	0.000801931	13	13380	40905	70-80	1	curative	1	C09.8	oropharynx	3	2	0			II		0	0	0		0	957	810	C12|D12	TUM_WinterLab_HPV-HNSCC_ddPCR_Plate_054
42	42Sp05	Oral rinse	cfDNA	HPV16 E7	0	4.45	0	0	169	44721	70-80	1	curative	1	C09.8	oropharynx	3	2	0			II		0	0	0		0	957	810	C12|D12	TUM_WinterLab_HPV-HNSCC_ddPCR_Plate_054
42	42Sp05	Oral rinse	cfDNA	HPV16 E7	0	4.45	0	0	169	44721	70-80	1	curative	1	C09.8	oropharynx	3	2	0			II		0	0	0		0	957	810	C03|D03	TUM_WinterLab_HPV-HNSCC_ddPCR_Plate_032
42	42Sp05	Oral rinse	cfDNA	HPV16 E7	0	4.45	0	0	169	44721	70-80	1	curative	1	C09.8	oropharynx	3	2	0			II		0	0	0		0	957	810	C03|D03	TUM_WinterLab_HPV-HNSCC_ddPCR_Plate_032
42	42Sp05	Oral rinse	cfDNA	HPV16 E7	0	4.45	0	0	169	44721	70-80	1	curative	1	C09.8	oropharynx	3	2	0			II		0	0	0		0	957	810	C03|D03	TUM_WinterLab_HPV-HNSCC_ddPCR_Plate_032
42	42Sp06	Oral rinse	cfDNA	HPV16 E7	0.131	169	0.000774548	5	6031	44965	70-80	1	curative	1	C09.8	oropharynx	3	2	0			II		0	0	0		0	957	810	C03|D03	TUM_WinterLab_HPV-HNSCC_ddPCR_Plate_032
42	42Sp06	Oral rinse	cfDNA	HPV16 E7	0.131	169	0.000774548	5	6031	44965	70-80	1	curative	1	C09.8	oropharynx	3	2	0			II		0	0	0		0	957	810	E11|F11	TUM_WinterLab_HPV-HNSCC_ddPCR_Plate_048
42	42Sp06	Oral rinse	cfDNA	HPV16 E7	0.131	169	0.000774548	5	6031	44965	70-80	1	curative	1	C09.8	oropharynx	3	2	0			II		0	0	0		0	957	810	E11|F11	TUM_WinterLab_HPV-HNSCC_ddPCR_Plate_048
42	42Sp06	Oral rinse	cfDNA	HPV16 E7	0.131	169	0.000774548	5	6031	44965	70-80	1	curative	1	C09.8	oropharynx	3	2	0			II		0	0	0		0	957	810	E11|F11	TUM_WinterLab_HPV-HNSCC_ddPCR_Plate_048
42	42Sp07	Oral rinse	cfDNA	HPV16 E7	0.0782	114	0	3	4175	45144	70-80	1	curative	1	C09.8	oropharynx	3	2	0			II		0	0	0		0	957	810	E11|F11	TUM_WinterLab_HPV-HNSCC_ddPCR_Plate_048
42	42Sp07	Oral rinse	cfDNA	HPV16 E7	0.0782	114	0	3	4175	45144	70-80	1	curative	1	C09.8	oropharynx	3	2	0			II		0	0	0		0	957	810	E12|F12	TUM_WinterLab_HPV-HNSCC_ddPCR_Plate_054
42	42Sp07	Oral rinse	cfDNA	HPV16 E7	0.0782	114	0	3	4175	45144	70-80	1	curative	1	C09.8	oropharynx	3	2	0			II		0	0	0		0	957	810	E12|F12	TUM_WinterLab_HPV-HNSCC_ddPCR_Plate_054
42	42Sp07	Oral rinse	cfDNA	HPV16 E7	0.0782	114	0	3	4175	45144	70-80	1	curative	1	C09.8	oropharynx	3	2	0			II		0	0	0		0	957	810	E12|F12	TUM_WinterLab_HPV-HNSCC_ddPCR_Plate_054
42	42SpPD01	Oral rinse	gDNA	HPV16 E7	439	2130	0.170884	26542	71303	85302	70-80	1	curative	1	C09.8	oropharynx	3	2	0			II		0	0	0		0	957	810	E12|F12	TUM_WinterLab_HPV-HNSCC_ddPCR_Plate_054
42	42SpPD01	Oral rinse	gDNA	HPV16 E7	439	2130	0.170884	26542	71303	85302	70-80	1	curative	1	C09.8	oropharynx	3	2	0			II		0	0	0		0	957	810	A03|B03	TUM_WinterLab_HPV-HNSCC_ddPCR_Plate_057
42	42SpPD01	Oral rinse	gDNA	HPV16 E7	439	2130	0.170884	26542	71303	85302	70-80	1	curative	1	C09.8	oropharynx	3	2	0			II		0	0	0		0	957	810	A03|B03	TUM_WinterLab_HPV-HNSCC_ddPCR_Plate_057
42	42SpPD01	Oral rinse	gDNA	HPV16 E7	439	2130	0.170884	26542	71303	85302	70-80	1	curative	1	C09.8	oropharynx	3	2	0			II		0	0	0		0	957	810	A03|B03	TUM_WinterLab_HPV-HNSCC_ddPCR_Plate_057
42	42SpPD01	Oral rinse	gDNA	HPV16 E2	991	1880	0.345176	23919	33557	42024	70-80	1	curative	1	C09.8	oropharynx	3	2	0			II		0	0	0		0	957	810	A03|B03	TUM_WinterLab_HPV-HNSCC_ddPCR_Plate_057
42	42SpPD01	Oral rinse	gDNA	HPV16 E2	991	1880	0.345176	23919	33557	42024	70-80	1	curative	1	C09.8	oropharynx	3	2	0			II		0	0	0		0	957	810	C05|D05	TUM_WinterLab_HPV-HNSCC_ddPCR_Plate_058
42	42SpPD01	Oral rinse	gDNA	HPV16 E2	991	1880	0.345176	23919	33557	42024	70-80	1	curative	1	C09.8	oropharynx	3	2	0			II		0	0	0		0	957	810	C05|D05	TUM_WinterLab_HPV-HNSCC_ddPCR_Plate_058
42	42SpPD01	Oral rinse	gDNA	HPV16 E2	991	1880	0.345176	23919	33557	42024	70-80	1	curative	1	C09.8	oropharynx	3	2	0			II		0	0	0		0	957	810	C05|D05	TUM_WinterLab_HPV-HNSCC_ddPCR_Plate_058
42	42SpPD01	Oral rinse	gDNA	HPV16 E6.FL.III	1120	1940	0.366013	26893	35451	43869	70-80	1	curative	1	C09.8	oropharynx	3	2	0			II		0	0	0		0	957	810	C05|D05	TUM_WinterLab_HPV-HNSCC_ddPCR_Plate_058
42	42SpPD01	Oral rinse	gDNA	HPV16 E6.FL.III	1120	1940	0.366013	26893	35451	43869	70-80	1	curative	1	C09.8	oropharynx	3	2	0			II		0	0	0		0	957	810	C06|D06	TUM_WinterLab_HPV-HNSCC_ddPCR_Plate_043
42	42SpPD01	Oral rinse	gDNA	HPV16 E6.FL.III	1120	1940	0.366013	26893	35451	43869	70-80	1	curative	1	C09.8	oropharynx	3	2	0			II		0	0	0		0	957	810	C06|D06	TUM_WinterLab_HPV-HNSCC_ddPCR_Plate_043
42	42SpPD01	Oral rinse	gDNA	HPV16 E6.FL.III	1120	1940	0.366013	26893	35451	43869	70-80	1	curative	1	C09.8	oropharynx	3	2	0			II		0	0	0		0	957	810	C06|D06	TUM_WinterLab_HPV-HNSCC_ddPCR_Plate_043
42	42SpPD02	Oral rinse	gDNA	HPV16 E2	2.62	2200	0.00118949	98	37275	44058	70-80	1	curative	1	C09.8	oropharynx	3	2	0			II		0	0	0		0	957	810	C06|D06	TUM_WinterLab_HPV-HNSCC_ddPCR_Plate_043
42	42SpPD02	Oral rinse	gDNA	HPV16 E2	2.62	2200	0.00118949	98	37275	44058	70-80	1	curative	1	C09.8	oropharynx	3	2	0			II		0	0	0		0	957	810	C06|D06	TUM_WinterLab_HPV-HNSCC_ddPCR_Plate_044
42	42SpPD02	Oral rinse	gDNA	HPV16 E2	2.62	2200	0.00118949	98	37275	44058	70-80	1	curative	1	C09.8	oropharynx	3	2	0			II		0	0	0		0	957	810	C06|D06	TUM_WinterLab_HPV-HNSCC_ddPCR_Plate_044
42	42SpPD02	Oral rinse	gDNA	HPV16 E2	2.62	2200	0.00118949	98	37275	44058	70-80	1	curative	1	C09.8	oropharynx	3	2	0			II		0	0	0		0	957	810	C06|D06	TUM_WinterLab_HPV-HNSCC_ddPCR_Plate_044
42	42SpPD02	Oral rinse	gDNA	HPV16 E6.FL.III	5.39	2280	0.00235846	203	37986	44396	70-80	1	curative	1	C09.8	oropharynx	3	2	0			II		0	0	0		0	957	810	C06|D06	TUM_WinterLab_HPV-HNSCC_ddPCR_Plate_044
42	42SpPD02	Oral rinse	gDNA	HPV16 E6.FL.III	5.39	2280	0.00235846	203	37986	44396	70-80	1	curative	1	C09.8	oropharynx	3	2	0			II		0	0	0		0	957	810	C06|D06	TUM_WinterLab_HPV-HNSCC_ddPCR_Plate_046
42	42SpPD02	Oral rinse	gDNA	HPV16 E6.FL.III	5.39	2280	0.00235846	203	37986	44396	70-80	1	curative	1	C09.8	oropharynx	3	2	0			II		0	0	0		0	957	810	C06|D06	TUM_WinterLab_HPV-HNSCC_ddPCR_Plate_046
42	42SpPD02	Oral rinse	gDNA	HPV16 E6.FL.III	5.39	2280	0.00235846	203	37986	44396	70-80	1	curative	1	C09.8	oropharynx	3	2	0			II		0	0	0		0	957	810	C06|D06	TUM_WinterLab_HPV-HNSCC_ddPCR_Plate_046
42	42SpPD024	Oral rinse	gDNA	HPV16 E2	17.3	795	0.0212975	651	21901	44593	70-80	1	curative	1	C09.8	oropharynx	3	2	0			II		0	0	0		0	957	810	C06|D06	TUM_WinterLab_HPV-HNSCC_ddPCR_Plate_046
42	42SpPD024	Oral rinse	gDNA	HPV16 E2	17.3	795	0.0212975	651	21901	44593	70-80	1	curative	1	C09.8	oropharynx	3	2	0			II		0	0	0		0	957	810	C06|D06	TUM_WinterLab_HPV-HNSCC_ddPCR_Plate_045
42	42SpPD024	Oral rinse	gDNA	HPV16 E2	17.3	795	0.0212975	651	21901	44593	70-80	1	curative	1	C09.8	oropharynx	3	2	0			II		0	0	0		0	957	810	C06|D06	TUM_WinterLab_HPV-HNSCC_ddPCR_Plate_045
42	42SpPD024	Oral rinse	gDNA	HPV16 E2	17.3	795	0.0212975	651	21901	44593	70-80	1	curative	1	C09.8	oropharynx	3	2	0			II		0	0	0		0	957	810	C06|D06	TUM_WinterLab_HPV-HNSCC_ddPCR_Plate_045
42	42SpPD024	Oral rinse	gDNA	HPV16 E6.FL.III	24	795	0.029304	937	22801	46416	70-80	1	curative	1	C09.8	oropharynx	3	2	0			II		0	0	0		0	957	810	C06|D06	TUM_WinterLab_HPV-HNSCC_ddPCR_Plate_045
42	42SpPD024	Oral rinse	gDNA	HPV16 E6.FL.III	24	795	0.029304	937	22801	46416	70-80	1	curative	1	C09.8	oropharynx	3	2	0			II		0	0	0		0	957	810	C06|D06	TUM_WinterLab_HPV-HNSCC_ddPCR_Plate_043
42	42SpPD024	Oral rinse	gDNA	HPV16 E6.FL.III	24	795	0.029304	937	22801	46416	70-80	1	curative	1	C09.8	oropharynx	3	2	0			II		0	0	0		0	957	810	C06|D06	TUM_WinterLab_HPV-HNSCC_ddPCR_Plate_043
42	42SpPD024	Oral rinse	gDNA	HPV16 E6.FL.III	24	795	0.029304	937	22801	46416	70-80	1	curative	1	C09.8	oropharynx	3	2	0			II		0	0	0		0	957	810	C06|D06	TUM_WinterLab_HPV-HNSCC_ddPCR_Plate_043
42	42SpPD03	Oral rinse	gDNA	HPV16 E7	43.3	1680	0.0251262	1628	34250	45057	70-80	1	curative	1	C09.8	oropharynx	3	2	0			II		0	0	0		0	957	810	C06|D06	TUM_WinterLab_HPV-HNSCC_ddPCR_Plate_043
42	42SpPD03	Oral rinse	gDNA	HPV16 E7	43.3	1680	0.0251262	1628	34250	45057	70-80	1	curative	1	C09.8	oropharynx	3	2	0			II		0	0	0		0	957	810	C06|D06	TUM_WinterLab_HPV-HNSCC_ddPCR_Plate_042
42	42SpPD03	Oral rinse	gDNA	HPV16 E7	43.3	1680	0.0251262	1628	34250	45057	70-80	1	curative	1	C09.8	oropharynx	3	2	0			II		0	0	0		0	957	810	C06|D06	TUM_WinterLab_HPV-HNSCC_ddPCR_Plate_042
42	42SpPD03	Oral rinse	gDNA	HPV16 E7	43.3	1680	0.0251262	1628	34250	45057	70-80	1	curative	1	C09.8	oropharynx	3	2	0			II		0	0	0		0	957	810	C06|D06	TUM_WinterLab_HPV-HNSCC_ddPCR_Plate_042
42	42SpPD03	Oral rinse	gDNA	HPV16 E2	35.9	1730	0.0203296	1314	33674	43713	70-80	1	curative	1	C09.8	oropharynx	3	2	0			II		0	0	0		0	957	810	C06|D06	TUM_WinterLab_HPV-HNSCC_ddPCR_Plate_042
42	42SpPD03	Oral rinse	gDNA	HPV16 E2	35.9	1730	0.0203296	1314	33674	43713	70-80	1	curative	1	C09.8	oropharynx	3	2	0			II		0	0	0		0	957	810	C06|D06	TUM_WinterLab_HPV-HNSCC_ddPCR_Plate_021
42	42SpPD03	Oral rinse	gDNA	HPV16 E2	35.9	1730	0.0203296	1314	33674	43713	70-80	1	curative	1	C09.8	oropharynx	3	2	0			II		0	0	0		0	957	810	C06|D06	TUM_WinterLab_HPV-HNSCC_ddPCR_Plate_021
42	42SpPD03	Oral rinse	gDNA	HPV16 E2	35.9	1730	0.0203296	1314	33674	43713	70-80	1	curative	1	C09.8	oropharynx	3	2	0			II		0	0	0		0	957	810	C06|D06	TUM_WinterLab_HPV-HNSCC_ddPCR_Plate_021
42	42SpPD03	Oral rinse	gDNA	HPV16 E6.FL.III	48.2	1790	0.0262213	1821	35411	45349	70-80	1	curative	1	C09.8	oropharynx	3	2	0			II		0	0	0		0	957	810	C06|D06	TUM_WinterLab_HPV-HNSCC_ddPCR_Plate_021
42	42SpPD03	Oral rinse	gDNA	HPV16 E6.FL.III	48.2	1790	0.0262213	1821	35411	45349	70-80	1	curative	1	C09.8	oropharynx	3	2	0			II		0	0	0		0	957	810	A05|B05	TUM_WinterLab_HPV-HNSCC_ddPCR_Plate_020
42	42SpPD03	Oral rinse	gDNA	HPV16 E6.FL.III	48.2	1790	0.0262213	1821	35411	45349	70-80	1	curative	1	C09.8	oropharynx	3	2	0			II		0	0	0		0	957	810	A05|B05	TUM_WinterLab_HPV-HNSCC_ddPCR_Plate_020
42	42SpPD03	Oral rinse	gDNA	HPV16 E6.FL.III	48.2	1790	0.0262213	1821	35411	45349	70-80	1	curative	1	C09.8	oropharynx	3	2	0			II		0	0	0		0	957	810	A05|B05	TUM_WinterLab_HPV-HNSCC_ddPCR_Plate_020
42	42SpPD04	Oral rinse	gDNA	HPV16 E7	27.9	1270	0.0214963	1026	28824	43710	70-80	1	curative	1	C09.8	oropharynx	3	2	0			II		0	0	0		0	957	810	A05|B05	TUM_WinterLab_HPV-HNSCC_ddPCR_Plate_020
42	42SpPD04	Oral rinse	gDNA	HPV16 E7	27.9	1270	0.0214963	1026	28824	43710	70-80	1	curative	1	C09.8	oropharynx	3	2	0			II		0	0	0		0	957	810	G07|H07	TUM_WinterLab_HPV-HNSCC_ddPCR_Plate_035
42	42SpPD04	Oral rinse	gDNA	HPV16 E7	27.9	1270	0.0214963	1026	28824	43710	70-80	1	curative	1	C09.8	oropharynx	3	2	0			II		0	0	0		0	957	810	G07|H07	TUM_WinterLab_HPV-HNSCC_ddPCR_Plate_035
42	42SpPD04	Oral rinse	gDNA	HPV16 E7	27.9	1270	0.0214963	1026	28824	43710	70-80	1	curative	1	C09.8	oropharynx	3	2	0			II		0	0	0		0	957	810	G07|H07	TUM_WinterLab_HPV-HNSCC_ddPCR_Plate_035
42	42SpPD05	Oral rinse	gDNA	HPV16 E7	67.2	2630	0.0249147	2440	39255	43943	70-80	1	curative	1	C09.8	oropharynx	3	2	0			II		0	0	0		0	957	810	G07|H07	TUM_WinterLab_HPV-HNSCC_ddPCR_Plate_035
42	42SpPD05	Oral rinse	gDNA	HPV16 E7	67.2	2630	0.0249147	2440	39255	43943	70-80	1	curative	1	C09.8	oropharynx	3	2	0			II		0	0	0		0	957	810	A07|B07	TUM_WinterLab_HPV-HNSCC_ddPCR_Plate_023
42	42SpPD05	Oral rinse	gDNA	HPV16 E7	67.2	2630	0.0249147	2440	39255	43943	70-80	1	curative	1	C09.8	oropharynx	3	2	0			II		0	0	0		0	957	810	A07|B07	TUM_WinterLab_HPV-HNSCC_ddPCR_Plate_023
42	42SpPD05	Oral rinse	gDNA	HPV16 E7	67.2	2630	0.0249147	2440	39255	43943	70-80	1	curative	1	C09.8	oropharynx	3	2	0			II		0	0	0		0	957	810	A07|B07	TUM_WinterLab_HPV-HNSCC_ddPCR_Plate_023
42	42SpPD05	Oral rinse	gDNA	HPV16 E2	25.2	1150	0.0214432	945	27876	44642	70-80	1	curative	1	C09.8	oropharynx	3	2	0			II		0	0	0		0	957	810	A07|B07	TUM_WinterLab_HPV-HNSCC_ddPCR_Plate_023
42	42SpPD05	Oral rinse	gDNA	HPV16 E2	25.2	1150	0.0214432	945	27876	44642	70-80	1	curative	1	C09.8	oropharynx	3	2	0			II		0	0	0		0	957	810	G04|H04	TUM_WinterLab_HPV-HNSCC_ddPCR_Plate_024
42	42SpPD05	Oral rinse	gDNA	HPV16 E2	25.2	1150	0.0214432	945	27876	44642	70-80	1	curative	1	C09.8	oropharynx	3	2	0			II		0	0	0		0	957	810	G04|H04	TUM_WinterLab_HPV-HNSCC_ddPCR_Plate_024
42	42SpPD05	Oral rinse	gDNA	HPV16 E2	25.2	1150	0.0214432	945	27876	44642	70-80	1	curative	1	C09.8	oropharynx	3	2	0			II		0	0	0		0	957	810	G04|H04	TUM_WinterLab_HPV-HNSCC_ddPCR_Plate_024
42	42SpPD05	Oral rinse	gDNA	HPV16 E6.FL.III	32.7	1130	0.0281242	1270	28666	46385	70-80	1	curative	1	C09.8	oropharynx	3	2	0			II		0	0	0		0	957	810	G04|H04	TUM_WinterLab_HPV-HNSCC_ddPCR_Plate_024
42	42SpPD05	Oral rinse	gDNA	HPV16 E6.FL.III	32.7	1130	0.0281242	1270	28666	46385	70-80	1	curative	1	C09.8	oropharynx	3	2	0			II		0	0	0		0	957	810	A10|B10	TUM_WinterLab_HPV-HNSCC_ddPCR_Plate_040
42	42SpPD05	Oral rinse	gDNA	HPV16 E6.FL.III	32.7	1130	0.0281242	1270	28666	46385	70-80	1	curative	1	C09.8	oropharynx	3	2	0			II		0	0	0		0	957	810	A10|B10	TUM_WinterLab_HPV-HNSCC_ddPCR_Plate_040
42	42SpPD05	Oral rinse	gDNA	HPV16 E6.FL.III	32.7	1130	0.0281242	1270	28666	46385	70-80	1	curative	1	C09.8	oropharynx	3	2	0			II		0	0	0		0	957	810	A10|B10	TUM_WinterLab_HPV-HNSCC_ddPCR_Plate_040
42	42SpPD06	Oral rinse	gDNA	HPV16 E7	87.3	2220	0.0378364	3235	38388	45235	70-80	1	curative	1	C09.8	oropharynx	3	2	0			II		0	0	0		0	957	810	A10|B10	TUM_WinterLab_HPV-HNSCC_ddPCR_Plate_040
42	42SpPD06	Oral rinse	gDNA	HPV16 E7	87.3	2220	0.0378364	3235	38388	45235	70-80	1	curative	1	C09.8	oropharynx	3	2	0			II		0	0	0		0	957	810	E02|F02	TUM_WinterLab_HPV-HNSCC_ddPCR_Plate_051
42	42SpPD06	Oral rinse	gDNA	HPV16 E7	87.3	2220	0.0378364	3235	38388	45235	70-80	1	curative	1	C09.8	oropharynx	3	2	0			II		0	0	0		0	957	810	E02|F02	TUM_WinterLab_HPV-HNSCC_ddPCR_Plate_051
42	42SpPD06	Oral rinse	gDNA	HPV16 E7	87.3	2220	0.0378364	3235	38388	45235	70-80	1	curative	1	C09.8	oropharynx	3	2	0			II		0	0	0		0	957	810	E02|F02	TUM_WinterLab_HPV-HNSCC_ddPCR_Plate_051
42	42SpPD06	Oral rinse	gDNA	HPV16 E2	71.2	2150	0.0320547	2603	37178	44321	70-80	1	curative	1	C09.8	oropharynx	3	2	0			II		0	0	0		0	957	810	E02|F02	TUM_WinterLab_HPV-HNSCC_ddPCR_Plate_051
42	42SpPD06	Oral rinse	gDNA	HPV16 E2	71.2	2150	0.0320547	2603	37178	44321	70-80	1	curative	1	C09.8	oropharynx	3	2	0			II		0	0	0		0	957	810	A06|B06	TUM_WinterLab_HPV-HNSCC_ddPCR_Plate_058
42	42SpPD06	Oral rinse	gDNA	HPV16 E2	71.2	2150	0.0320547	2603	37178	44321	70-80	1	curative	1	C09.8	oropharynx	3	2	0			II		0	0	0		0	957	810	A06|B06	TUM_WinterLab_HPV-HNSCC_ddPCR_Plate_058
42	42SpPD06	Oral rinse	gDNA	HPV16 E2	71.2	2150	0.0320547	2603	37178	44321	70-80	1	curative	1	C09.8	oropharynx	3	2	0			II		0	0	0		0	957	810	A06|B06	TUM_WinterLab_HPV-HNSCC_ddPCR_Plate_058
42	42SpPD06	Oral rinse	gDNA	HPV16 E6.FL.III	94.8	2310	0.0394212	3621	40200	46749	70-80	1	curative	1	C09.8	oropharynx	3	2	0			II		0	0	0		0	957	810	A06|B06	TUM_WinterLab_HPV-HNSCC_ddPCR_Plate_058
42	42SpPD06	Oral rinse	gDNA	HPV16 E6.FL.III	94.8	2310	0.0394212	3621	40200	46749	70-80	1	curative	1	C09.8	oropharynx	3	2	0			II		0	0	0		0	957	810	A03|B03	TUM_WinterLab_HPV-HNSCC_ddPCR_Plate_059
42	42SpPD06	Oral rinse	gDNA	HPV16 E6.FL.III	94.8	2310	0.0394212	3621	40200	46749	70-80	1	curative	1	C09.8	oropharynx	3	2	0			II		0	0	0		0	957	810	A03|B03	TUM_WinterLab_HPV-HNSCC_ddPCR_Plate_059
42	42SpPD06	Oral rinse	gDNA	HPV16 E6.FL.III	94.8	2310	0.0394212	3621	40200	46749	70-80	1	curative	1	C09.8	oropharynx	3	2	0			II		0	0	0		0	957	810	A03|B03	TUM_WinterLab_HPV-HNSCC_ddPCR_Plate_059
42	42SpPD07	Oral rinse	gDNA	HPV16 E7	98.3	1860	0.0501966	3603	35732	44952	70-80	1	curative	1	C09.8	oropharynx	3	2	0			II		0	0	0		0	957	810	A03|B03	TUM_WinterLab_HPV-HNSCC_ddPCR_Plate_059
42	42SpPD07	Oral rinse	gDNA	HPV16 E7	98.3	1860	0.0501966	3603	35732	44952	70-80	1	curative	1	C09.8	oropharynx	3	2	0			II		0	0	0		0	957	810	A03|B03|E07|F07	TUM_WinterLab_HPV-HNSCC_ddPCR_Plate_059
42	42SpPD07	Oral rinse	gDNA	HPV16 E7	98.3	1860	0.0501966	3603	35732	44952	70-80	1	curative	1	C09.8	oropharynx	3	2	0			II		0	0	0		0	957	810	A03|B03|E07|F07	TUM_WinterLab_HPV-HNSCC_ddPCR_Plate_059
42	42SpPD07	Oral rinse	gDNA	HPV16 E7	98.3	1860	0.0501966	3603	35732	44952	70-80	1	curative	1	C09.8	oropharynx	3	2	0			II		0	0	0		0	957	810	A03|B03|E07|F07	TUM_WinterLab_HPV-HNSCC_ddPCR_Plate_059
42	42SpPD07	Oral rinse	gDNA	HPV16 E2	89.3	1900	0.0448902	3293	36083	45060	70-80	1	curative	1	C09.8	oropharynx	3	2	0			II		0	0	0		0	957	810	A03|B03|E07|F07	TUM_WinterLab_HPV-HNSCC_ddPCR_Plate_059
42	42SpPD07	Oral rinse	gDNA	HPV16 E2	89.3	1900	0.0448902	3293	36083	45060	70-80	1	curative	1	C09.8	oropharynx	3	2	0			II		0	0	0		0	957	810	E07|F07	TUM_WinterLab_HPV-HNSCC_ddPCR_Plate_059
42	42SpPD07	Oral rinse	gDNA	HPV16 E2	89.3	1900	0.0448902	3293	36083	45060	70-80	1	curative	1	C09.8	oropharynx	3	2	0			II		0	0	0		0	957	810	E07|F07	TUM_WinterLab_HPV-HNSCC_ddPCR_Plate_059
42	42SpPD07	Oral rinse	gDNA	HPV16 E2	89.3	1900	0.0448902	3293	36083	45060	70-80	1	curative	1	C09.8	oropharynx	3	2	0			II		0	0	0		0	957	810	E07|F07	TUM_WinterLab_HPV-HNSCC_ddPCR_Plate_059
42	42SpPD07	Oral rinse	gDNA	HPV16 E6.FL.III	106	1930	0.0520629	3888	36238	44994	70-80	1	curative	1	C09.8	oropharynx	3	2	0			II		0	0	0		0	957	810	E07|F07	TUM_WinterLab_HPV-HNSCC_ddPCR_Plate_059
42	42SpPD07	Oral rinse	gDNA	HPV16 E6.FL.III	106	1930	0.0520629	3888	36238	44994	70-80	1	curative	1	C09.8	oropharynx	3	2	0			II		0	0	0		0	957	810	E06|F06	TUM_WinterLab_HPV-HNSCC_ddPCR_Plate_021
42	42SpPD07	Oral rinse	gDNA	HPV16 E6.FL.III	106	1930	0.0520629	3888	36238	44994	70-80	1	curative	1	C09.8	oropharynx	3	2	0			II		0	0	0		0	957	810	C05|D05	TUM_WinterLab_HPV-HNSCC_ddPCR_Plate_020
42	42SpPD07	Oral rinse	gDNA	HPV16 E6.FL.III	106	1930	0.0520629	3888	36238	44994	70-80	1	curative	1	C09.8	oropharynx	3	2	0			II		0	0	0		0	957	810	C08|D08	TUM_WinterLab_HPV-HNSCC_ddPCR_Plate_035
42	42SpPR01	Oral rinse	RNA	HPV16 E7	0	0.138	0	0	5	42499	70-80	1	curative	1	C09.8	oropharynx	3	2	0			II		0	0	0		0	957	810	C08|D08	TUM_WinterLab_HPV-HNSCC_ddPCR_Plate_056
42	42SpPR01	Oral rinse	RNA	HPV16 E7	0	0.138	0	0	5	42499	70-80	1	curative	1	C09.8	oropharynx	3	2	0			II		0	0	0		0	957	810	G12|H12	TUM_WinterLab_HPV-HNSCC_ddPCR_Plate_056
42	42SpPR01	Oral rinse	RNA	HPV16 E7	0	0.138	0	0	5	42499	70-80	1	curative	1	C09.8	oropharynx	3	2	0			II		0	0	0		0	957	810	A05|B05	TUM_WinterLab_HPV-HNSCC_ddPCR_Plate_024
42	42SpPR01	Oral rinse	RNA	HPV16 E7	0	0.138	0	0	5	42499	70-80	1	curative	1	C09.8	oropharynx	3	2	0			II		0	0	0		0	957	810	C10|D10	TUM_WinterLab_HPV-HNSCC_ddPCR_Plate_040
42	42SpPR02	Oral rinse	RNA	HPV16 E7	0	0	0	0	0	37825	70-80	1	curative	1	C09.8	oropharynx	3	2	0			II		0	0	0		0	957	810	G02|H02	TUM_WinterLab_HPV-HNSCC_ddPCR_Plate_051
42	42SpPR02	Oral rinse	RNA	HPV16 E7	0	0	0	0	0	37825	70-80	1	curative	1	C09.8	oropharynx	3	2	0			II		0	0	0		0	957	810	C08|D08	TUM_WinterLab_HPV-HNSCC_ddPCR_Plate_044
42	42SpPR02	Oral rinse	RNA	HPV16 E7	0	0	0	0	0	37825	70-80	1	curative	1	C09.8	oropharynx	3	2	0			II		0	0	0		0	957	810	G02|H02	TUM_WinterLab_HPV-HNSCC_ddPCR_Plate_043
42	42SpPR02	Oral rinse	RNA	HPV16 E7	0	0	0	0	0	37825	70-80	1	curative	1	C09.8	oropharynx	3	2	0			II		0	0	0		0	957	810	G02|H02	TUM_WinterLab_HPV-HNSCC_ddPCR_Plate_044
42	42TR	FFPE	RNA	HPV16 E2	0.278	0.222	0.556	10	8	42327	70-80	1	curative	1	C09.8	oropharynx	3	2	0			II		0	0	0		0	957	810	G02|H02	TUM_WinterLab_HPV-HNSCC_ddPCR_Plate_046
42	42TR	FFPE	RNA	HPV16 E2	0.278	0.222	0.556	10	8	42327	70-80	1	curative	1	C09.8	oropharynx	3	2	0			II		0	0	0		0	957	810	G02|H02	TUM_WinterLab_HPV-HNSCC_ddPCR_Plate_045
42	42TR	FFPE	RNA	HPV16 E2	0.278	0.222	0.556	10	8	42327	70-80	1	curative	1	C09.8	oropharynx	3	2	0			II		0	0	0		0	957	810	G02|H02	TUM_WinterLab_HPV-HNSCC_ddPCR_Plate_043
42	42TR	FFPE	RNA	HPV16 E2	0.278	0.222	0.556	10	8	42327	70-80	1	curative	1	C09.8	oropharynx	3	2	0			II		0	0	0		0	957	810	G02|H02	TUM_WinterLab_HPV-HNSCC_ddPCR_Plate_042
42	42TR	FFPE	RNA	HPV16 E6.FL.III	0.101	0.0405	0.713781	5	2	58133	70-80	1	curative	1	C09.8	oropharynx	3	2	0			II		0	0	0		0	957	810	C02|D02	TUM_WinterLab_HPV-HNSCC_ddPCR_Plate_027
42	42TR	FFPE	RNA	HPV16 E6.FL.III	0.101	0.0405	0.713781	5	2	58133	70-80	1	curative	1	C09.8	oropharynx	3	2	0			II		0	0	0		0	957	810	C02|D02	TUM_WinterLab_HPV-HNSCC_ddPCR_Plate_027
42	42TR	FFPE	RNA	HPV16 E6.FL.III	0.101	0.0405	0.713781	5	2	58133	70-80	1	curative	1	C09.8	oropharynx	3	2	0			II		0	0	0		0	957	810	C02|D02	TUM_WinterLab_HPV-HNSCC_ddPCR_Plate_027
42	42TR	FFPE	RNA	HPV16 E6.FL.III	0.101	0.0405	0.713781	5	2	58133	70-80	1	curative	1	C09.8	oropharynx	3	2	0			II		0	0	0		0	957	810	C02|D02	TUM_WinterLab_HPV-HNSCC_ddPCR_Plate_027
42	42TR	FFPE	RNA	HPV16 E1-E4	0.0801	0.0267	0	3	1	44037	70-80	1	curative	1	C09.8	oropharynx	3	2	0			II		0	0	0		0	957	810	C02|D02	TUM_WinterLab_HPV-HNSCC_ddPCR_Plate_028
42	42TR	FFPE	RNA	HPV16 E1-E4	0.0801	0.0267	0	3	1	44037	70-80	1	curative	1	C09.8	oropharynx	3	2	0			II		0	0	0		0	957	810	C02|D02	TUM_WinterLab_HPV-HNSCC_ddPCR_Plate_028
42	42TR	FFPE	RNA	HPV16 E1-E4	0.0801	0.0267	0	3	1	44037	70-80	1	curative	1	C09.8	oropharynx	3	2	0			II		0	0	0		0	957	810	C02|D02	TUM_WinterLab_HPV-HNSCC_ddPCR_Plate_028
42	42TR	FFPE	RNA	HPV16 E1-E4	0.0801	0.0267	0	3	1	44037	70-80	1	curative	1	C09.8	oropharynx	3	2	0			II		0	0	0		0	957	810	C02|D02	TUM_WinterLab_HPV-HNSCC_ddPCR_Plate_028
42	42TR	FFPE	RNA	HPV16 E6*I	0.334	0.0514	0.866632	13	2	45752	70-80	1	curative	1	C09.8	oropharynx	3	2	0			II		0	0	0		0	957	810	G06|H06	TUM_WinterLab_HPV-HNSCC_ddPCR_Plate_021
42	42TR	FFPE	RNA	HPV16 E6*I	0.334	0.0514	0.866632	13	2	45752	70-80	1	curative	1	C09.8	oropharynx	3	2	0			II		0	0	0		0	957	810	G06|H06	TUM_WinterLab_HPV-HNSCC_ddPCR_Plate_021
42	42TR	FFPE	RNA	HPV16 E6*I	0.334	0.0514	0.866632	13	2	45752	70-80	1	curative	1	C09.8	oropharynx	3	2	0			II		0	0	0		0	957	810	G06|H06	TUM_WinterLab_HPV-HNSCC_ddPCR_Plate_021
42	42TR	FFPE	RNA	HPV16 E6*I	0.334	0.0514	0.866632	13	2	45752	70-80	1	curative	1	C09.8	oropharynx	3	2	0			II		0	0	0		0	957	810	G06|H06	TUM_WinterLab_HPV-HNSCC_ddPCR_Plate_021
42	42TR	FFPE	RNA	HPV16 E2	0	0.222	0	0	8	42327	70-80	1	curative	1	C09.8	oropharynx	3	2	0			II		0	0	0		0	957	810	E05|F05	TUM_WinterLab_HPV-HNSCC_ddPCR_Plate_020
42	42TR	FFPE	RNA	HPV16 E2	0	0.222	0	0	8	42327	70-80	1	curative	1	C09.8	oropharynx	3	2	0			II		0	0	0		0	957	810	E05|F05	TUM_WinterLab_HPV-HNSCC_ddPCR_Plate_020
42	42TR	FFPE	RNA	HPV16 E2	0	0.222	0	0	8	42327	70-80	1	curative	1	C09.8	oropharynx	3	2	0			II		0	0	0		0	957	810	E05|F05	TUM_WinterLab_HPV-HNSCC_ddPCR_Plate_020
42	42TR	FFPE	RNA	HPV16 E2	0	0.222	0	0	8	42327	70-80	1	curative	1	C09.8	oropharynx	3	2	0			II		0	0	0		0	957	810	E05|F05	TUM_WinterLab_HPV-HNSCC_ddPCR_Plate_020
42	42TR	FFPE	RNA	HPV16 E7	0.5	0.361	0.58072	18	13	42348	70-80	1	curative	1	C09.8	oropharynx	3	2	0			II		0	0	0		0	957	810	E08|F08	TUM_WinterLab_HPV-HNSCC_ddPCR_Plate_035
42	42TR	FFPE	RNA	HPV16 E7	0.5	0.361	0.58072	18	13	42348	70-80	1	curative	1	C09.8	oropharynx	3	2	0			II		0	0	0		0	957	810	E08|F08	TUM_WinterLab_HPV-HNSCC_ddPCR_Plate_035
42	42TR	FFPE	RNA	HPV16 E7	0.5	0.361	0.58072	18	13	42348	70-80	1	curative	1	C09.8	oropharynx	3	2	0			II		0	0	0		0	957	810	E08|F08	TUM_WinterLab_HPV-HNSCC_ddPCR_Plate_035
42	42TR	FFPE	RNA	HPV16 E7	0.5	0.361	0.58072	18	13	42348	70-80	1	curative	1	C09.8	oropharynx	3	2	0			II		0	0	0		0	957	810	E08|F08	TUM_WinterLab_HPV-HNSCC_ddPCR_Plate_035
43	43BC01	Buffy Coat	gDNA	HPV16 E7	0	0	0	0	0	42186	60-70	0	curative	0	C13.9	hypopharynx	4	2b	0			IVA		0	1	1		0	844	3	E07|F07	TUM_WinterLab_HPV-HNSCC_ddPCR_Plate_023
43	43BC01	Buffy Coat	gDNA	HPV16 E7	0	0	0	0	0	42186	60-70	0	curative	0	C13.9	hypopharynx	4	2b	0			IVA		0	1	1		0	844	3	E07|F07	TUM_WinterLab_HPV-HNSCC_ddPCR_Plate_023
43	43BC01	Buffy Coat	gDNA	HPV16 E7	0	0	0	0	0	42186	60-70	0	curative	0	C13.9	hypopharynx	4	2b	0			IVA		0	1	1		0	844	3	E07|F07	TUM_WinterLab_HPV-HNSCC_ddPCR_Plate_023
43	43BC01	Buffy Coat	gDNA	HPV16 E7	0	0	0	0	0	42186	60-70	0	curative	0	C13.9	hypopharynx	4	2b	0			IVA		0	1	1		0	844	3	E07|F07	TUM_WinterLab_HPV-HNSCC_ddPCR_Plate_023
43	43P01	Blood	cfDNA	HPV16 E7	0	8.46	0	0	303	42282	60-70	0	curative	0	C13.9	hypopharynx	4	2b	0			IVA		0	1	1		0	844	3	C05|D05	TUM_WinterLab_HPV-HNSCC_ddPCR_Plate_024
43	43P01	Blood	cfDNA	HPV16 E7	0	8.46	0	0	303	42282	60-70	0	curative	0	C13.9	hypopharynx	4	2b	0			IVA		0	1	1		0	844	3	C05|D05	TUM_WinterLab_HPV-HNSCC_ddPCR_Plate_024
43	43P01	Blood	cfDNA	HPV16 E7	0	8.46	0	0	303	42282	60-70	0	curative	0	C13.9	hypopharynx	4	2b	0			IVA		0	1	1		0	844	3	C05|D05	TUM_WinterLab_HPV-HNSCC_ddPCR_Plate_024
43	43P01	Blood	cfDNA	HPV16 E7	0	8.46	0	0	303	42282	60-70	0	curative	0	C13.9	hypopharynx	4	2b	0			IVA		0	1	1		0	844	3	C05|D05	TUM_WinterLab_HPV-HNSCC_ddPCR_Plate_024
43	43P01	Blood	cfDNA	HPV16 E2	0	8.06	0	0	275	40302	60-70	0	curative	0	C13.9	hypopharynx	4	2b	0			IVA		0	1	1		0	844	3	E10|F10	TUM_WinterLab_HPV-HNSCC_ddPCR_Plate_040
43	43P01	Blood	cfDNA	HPV16 E2	0	8.06	0	0	275	40302	60-70	0	curative	0	C13.9	hypopharynx	4	2b	0			IVA		0	1	1		0	844	3	E10|F10	TUM_WinterLab_HPV-HNSCC_ddPCR_Plate_040
43	43P01	Blood	cfDNA	HPV16 E2	0	8.06	0	0	275	40302	60-70	0	curative	0	C13.9	hypopharynx	4	2b	0			IVA		0	1	1		0	844	3	E10|F10	TUM_WinterLab_HPV-HNSCC_ddPCR_Plate_040
43	43P01	Blood	cfDNA	HPV16 E2	0	8.06	0	0	275	40302	60-70	0	curative	0	C13.9	hypopharynx	4	2b	0			IVA		0	1	1		0	844	3	E10|F10	TUM_WinterLab_HPV-HNSCC_ddPCR_Plate_040
43	43Sp01	Oral rinse	cfDNA	HPV16 E7	0	77.3	0	0	2683	42182	60-70	0	curative	0	C13.9	hypopharynx	4	2b	0			IVA		0	1	1		0	844	3	A03|B03	TUM_WinterLab_HPV-HNSCC_ddPCR_Plate_051
43	43Sp01	Oral rinse	cfDNA	HPV16 E7	0	77.3	0	0	2683	42182	60-70	0	curative	0	C13.9	hypopharynx	4	2b	0			IVA		0	1	1		0	844	3	A03|B03	TUM_WinterLab_HPV-HNSCC_ddPCR_Plate_051
43	43Sp01	Oral rinse	cfDNA	HPV16 E7	0	77.3	0	0	2683	42182	60-70	0	curative	0	C13.9	hypopharynx	4	2b	0			IVA		0	1	1		0	844	3	A03|B03	TUM_WinterLab_HPV-HNSCC_ddPCR_Plate_051
43	43Sp01	Oral rinse	cfDNA	HPV16 E7	0	77.3	0	0	2683	42182	60-70	0	curative	0	C13.9	hypopharynx	4	2b	0			IVA		0	1	1		0	844	3	A03|B03	TUM_WinterLab_HPV-HNSCC_ddPCR_Plate_051
43	43SpPD01	Oral rinse	gDNA	HPV16 E7	0	1640	0	0	30283	40268	60-70	0	curative	0	C13.9	hypopharynx	4	2b	0			IVA		0	1	1		0	844	3	E03|F03	TUM_WinterLab_HPV-HNSCC_ddPCR_Plate_057
43	43SpPD01	Oral rinse	gDNA	HPV16 E7	0	1640	0	0	30283	40268	60-70	0	curative	0	C13.9	hypopharynx	4	2b	0			IVA		0	1	1		0	844	3	E03|F03	TUM_WinterLab_HPV-HNSCC_ddPCR_Plate_057
43	43SpPD01	Oral rinse	gDNA	HPV16 E7	0	1640	0	0	30283	40268	60-70	0	curative	0	C13.9	hypopharynx	4	2b	0			IVA		0	1	1		0	844	3	E03|F03	TUM_WinterLab_HPV-HNSCC_ddPCR_Plate_057
43	43SpPD01	Oral rinse	gDNA	HPV16 E7	0	1640	0	0	30283	40268	60-70	0	curative	0	C13.9	hypopharynx	4	2b	0			IVA		0	1	1		0	844	3	E03|F03	TUM_WinterLab_HPV-HNSCC_ddPCR_Plate_057
43	43SpPD01	Oral rinse	gDNA	HPV16 E2	0	1640	0	0	32780	43549	60-70	0	curative	0	C13.9	hypopharynx	4	2b	0			IVA		0	1	1		0	844	3	E02|F02	TUM_WinterLab_HPV-HNSCC_ddPCR_Plate_043
43	43SpPD01	Oral rinse	gDNA	HPV16 E2	0	1640	0	0	32780	43549	60-70	0	curative	0	C13.9	hypopharynx	4	2b	0			IVA		0	1	1		0	844	3	E02|F02	TUM_WinterLab_HPV-HNSCC_ddPCR_Plate_043
43	43SpPD01	Oral rinse	gDNA	HPV16 E2	0	1640	0	0	32780	43549	60-70	0	curative	0	C13.9	hypopharynx	4	2b	0			IVA		0	1	1		0	844	3	E02|F02	TUM_WinterLab_HPV-HNSCC_ddPCR_Plate_043
43	43SpPD01	Oral rinse	gDNA	HPV16 E2	0	1640	0	0	32780	43549	60-70	0	curative	0	C13.9	hypopharynx	4	2b	0			IVA		0	1	1		0	844	3	E02|F02	TUM_WinterLab_HPV-HNSCC_ddPCR_Plate_043
43	43SpPD01	Oral rinse	gDNA	HPV16 E6.FL.III	0	987	0	0	24421	43014	60-70	0	curative	0	C13.9	hypopharynx	4	2b	0			IVA		0	1	1		0	844	3	E02|F02	TUM_WinterLab_HPV-HNSCC_ddPCR_Plate_044
43	43SpPD01	Oral rinse	gDNA	HPV16 E6.FL.III	0	987	0	0	24421	43014	60-70	0	curative	0	C13.9	hypopharynx	4	2b	0			IVA		0	1	1		0	844	3	E02|F02	TUM_WinterLab_HPV-HNSCC_ddPCR_Plate_044
43	43SpPD01	Oral rinse	gDNA	HPV16 E6.FL.III	0	987	0	0	24421	43014	60-70	0	curative	0	C13.9	hypopharynx	4	2b	0			IVA		0	1	1		0	844	3	E02|F02	TUM_WinterLab_HPV-HNSCC_ddPCR_Plate_044
43	43SpPD01	Oral rinse	gDNA	HPV16 E6.FL.III	0	987	0	0	24421	43014	60-70	0	curative	0	C13.9	hypopharynx	4	2b	0			IVA		0	1	1		0	844	3	E02|F02	TUM_WinterLab_HPV-HNSCC_ddPCR_Plate_044
43	43SpPR01	Oral rinse	RNA	HPV16 E7	0	0.214	0	0	7	38563	60-70	0	curative	0	C13.9	hypopharynx	4	2b	0			IVA		0	1	1		0	844	3	E02|F02	TUM_WinterLab_HPV-HNSCC_ddPCR_Plate_046
43	43SpPR01	Oral rinse	RNA	HPV16 E7	0	0.214	0	0	7	38563	60-70	0	curative	0	C13.9	hypopharynx	4	2b	0			IVA		0	1	1		0	844	3	E02|F02	TUM_WinterLab_HPV-HNSCC_ddPCR_Plate_046
43	43SpPR01	Oral rinse	RNA	HPV16 E7	0	0.214	0	0	7	38563	60-70	0	curative	0	C13.9	hypopharynx	4	2b	0			IVA		0	1	1		0	844	3	E02|F02	TUM_WinterLab_HPV-HNSCC_ddPCR_Plate_046
43	43SpPR01	Oral rinse	RNA	HPV16 E7	0	0.214	0	0	7	38563	60-70	0	curative	0	C13.9	hypopharynx	4	2b	0			IVA		0	1	1		0	844	3	E02|F02	TUM_WinterLab_HPV-HNSCC_ddPCR_Plate_046
43	43TR	FFPE	RNA	HPV16 E1-E4	0		0	0		29017	60-70	0	curative	0	C13.9	hypopharynx	4	2b	0			IVA		0	1	1		0	844	3	E02|F02	TUM_WinterLab_HPV-HNSCC_ddPCR_Plate_045
43	43TR	FFPE	RNA	HPV16 E1-E4	0		0	0		29017	60-70	0	curative	0	C13.9	hypopharynx	4	2b	0			IVA		0	1	1		0	844	3	E02|F02	TUM_WinterLab_HPV-HNSCC_ddPCR_Plate_045
43	43TR	FFPE	RNA	HPV16 E1-E4	0		0	0		29017	60-70	0	curative	0	C13.9	hypopharynx	4	2b	0			IVA		0	1	1		0	844	3	E02|F02	TUM_WinterLab_HPV-HNSCC_ddPCR_Plate_045
43	43TR	FFPE	RNA	HPV16 E1-E4	0		0	0		29017	60-70	0	curative	0	C13.9	hypopharynx	4	2b	0			IVA		0	1	1		0	844	3	E02|F02	TUM_WinterLab_HPV-HNSCC_ddPCR_Plate_045
43	43TR	FFPE	RNA	HPV16 E6*I		0.0157			1	74757	60-70	0	curative	0	C13.9	hypopharynx	4	2b	0			IVA		0	1	1		0	844	3	E02|F02	TUM_WinterLab_HPV-HNSCC_ddPCR_Plate_043
43	43TR	FFPE	RNA	HPV16 E6*I		0.0157			1	74757	60-70	0	curative	0	C13.9	hypopharynx	4	2b	0			IVA		0	1	1		0	844	3	E02|F02	TUM_WinterLab_HPV-HNSCC_ddPCR_Plate_043
43	43TR	FFPE	RNA	HPV16 E6*I		0.0157			1	74757	60-70	0	curative	0	C13.9	hypopharynx	4	2b	0			IVA		0	1	1		0	844	3	E02|F02	TUM_WinterLab_HPV-HNSCC_ddPCR_Plate_043
43	43TR	FFPE	RNA	HPV16 E6*I		0.0157			1	74757	60-70	0	curative	0	C13.9	hypopharynx	4	2b	0			IVA		0	1	1		0	844	3	E02|F02	TUM_WinterLab_HPV-HNSCC_ddPCR_Plate_043
43	43TR	FFPE	RNA	HPV16 E6*I	0		0	0		45740	60-70	0	curative	0	C13.9	hypopharynx	4	2b	0			IVA		0	1	1		0	844	3	E02|F02	TUM_WinterLab_HPV-HNSCC_ddPCR_Plate_042
43	43TR	FFPE	RNA	HPV16 E6*I	0		0	0		45740	60-70	0	curative	0	C13.9	hypopharynx	4	2b	0			IVA		0	1	1		0	844	3	E02|F02	TUM_WinterLab_HPV-HNSCC_ddPCR_Plate_042
43	43TR	FFPE	RNA	HPV16 E6*I	0		0	0		45740	60-70	0	curative	0	C13.9	hypopharynx	4	2b	0			IVA		0	1	1		0	844	3	E02|F02	TUM_WinterLab_HPV-HNSCC_ddPCR_Plate_042
43	43TR	FFPE	RNA	HPV16 E6*I	0		0	0		45740	60-70	0	curative	0	C13.9	hypopharynx	4	2b	0			IVA		0	1	1		0	844	3	E02|F02	TUM_WinterLab_HPV-HNSCC_ddPCR_Plate_042
44	44BC01	Buffy Coat	gDNA	HPV16 E7	0	0	0	0	0	42985	50-60	0	curative	1	C10.9	oropharynx	4	2c	0			IVB	251	1	0			0	812		C03|D03	TUM_WinterLab_HPV-HNSCC_ddPCR_Plate_027
44	44P01	Blood	cfDNA	HPV16 E7	0.0293	13.7	0	1	465	40127	50-60	0	curative	1	C10.9	oropharynx	4	2c	0			IVB	251	1	0			0	812		C03|D03	TUM_WinterLab_HPV-HNSCC_ddPCR_Plate_027
44	44P01	Blood	cfDNA	HPV16 E2	0	10.9	0	0	375	40577	50-60	0	curative	1	C10.9	oropharynx	4	2c	0			IVB	251	1	0			0	812		C03|D03	TUM_WinterLab_HPV-HNSCC_ddPCR_Plate_027
[truncated: 702 more rows]
