# Supplementary material for: Blood plasma and oral rinse liquid profiling for human papillomavirus in head and neck cancer – Unmasking false-positive p16 tissue cases and tracking disease dynamics
Source: J Transl Med. 2026 May 19;24:694. doi: 10.1186/s12967-026-08248-1 (PMC13192202; doi:10.1186/s12967-026-08248-1)
Supplement: Supplementary file 7 — Supplementary Material 7 [file 12967_2026_8248_MOESM7_ESM.xlsx]

## Sheet: Sheet1
Patient ID	Baseline Cohort	Baseline & follow-up cohort	Non Tumor cohort	Sex	Age	TNM	Stage	Localisation	Therapy	p16 IHC (FFPE)
1	1			m	<40	T2 N3b M0 R0	Stage IVB	Lip and oral cavity	adj. RCTx / CTX / RTX / Immuntherapie	0
2	1	1		m	60–69	T3 N0 M0 R0	Stage III	Hypopharynx	adj. RTX	0
3	1	1		m	70–79	T2 N0 M0 R0	Stage II	Lip and oral cavity	RTX	1
4	1	1		m	60–69	T3 N2 M0 R1	Stage II	Oropharynx	adj. RTX / NA	0
5	1			m	70–79	T3 N2b M0 Rx	Stage IVA	Lip and oral cavity	adj. RTX	0
6	1			m	60–69	T2 N2c M0 R0	Stage IVA	Lip and oral cavity	adj. RTX	0
7	1	1		f	70–79	T2 N0 M0 R0	Stage II	Lip and oral cavity		0
8	1			m	70–79	T4a N0 M0 Rx	Stage IVA	Lip and oral cavity	adj. RTX	1
9	1	1		m	60–69	T2 N0 M0 R0	Stage IVA	Lip and oral cavity	RTX	0
10	1			m	70–79	T4a N0 M0 R0	Stage IVA	Lip and oral cavity		1
11	1	1		m	50–59	T2 N2b M0 R0	Stage IVA	Lip and oral cavity	RTX / CTX	0
12	1			m	70–79	T2 N0 M0 R0	Stage II	Lip and oral cavity	adj. RTX	1
13	1	1		f	50–59	T2 N0 M0 R0	Stage II	Oropharynx	adj. RTX	0
14	1			m	70–79	T2 N3b M0 R0	Stage IVB	Oropharynx	RTX / CTX	1
15	1	1		m	60–69	T1 N0 M0 R0	Stage I	Oropharynx		1
16	1			f	60–69	T2 N2b M0 R0	Stage IVA	Lip and oral cavity	adj. RTX	1
17	1	1		m	50–59	T2 N0 M0 R0	Stage II	Lip and oral cavity	adj. RTX	0
18	1	1		m	60–69	T3 N1 M0 R0	Stage II	Oropharynx	adj. RTX	0
19	1	1		m	50–59	T4 N0 M0 R0	Stage II	Oropharynx	adj. RTX	0
20	1	1		f	50–59	T2 N1 M0 R0	Stage I	Oropharynx		0
21	1	1		m	50–59	T3 N0 M0 R0	Stage II	Oropharynx	adj. RTX / NA	1
22	1	1		f	60–69	T4a N2c M0 R1	Stage IVA	Lip and oral cavity	adj. RTX	1
23	1			m	60–69	T2 N1 M0 R0	Stage I	Oropharynx		1
24	1	1		f	50–59	T3 N0 M0 R0	Stage III	Lip and oral cavity	adj. RTX / CTX / Immuntherapie	1
25	1	1		m	60–69	T2 N2b M0 R0	Stage IVA	Lip and oral cavity	adj. RTX	1
26	1			f	60–69	T4a N3b M0 R0	Stage IVB	Lip and oral cavity	RTX / CTX	0
27	1	1		m	50–59	T2 N0 M0 R0	Stage II	Oropharynx		1
28	1	1		m	50–59	T2 N2b M0 R0	Stage NA	Lip and oral cavity	adj. RTX	1
29	1			m	60–69	T4a N3b M0 R1	Stage IVB	Oropharynx	adj. RTX / NA	1
30	1	1		m	50–59	T4a N0 M0 R0	Stage IVA	Oropharynx	adj. RTx / adj. RTX / CTX / Immuntherapie / RTX	1
31	1			m	50–59	T2 N1 M0 R0	Stage I	Oropharynx	adj. RTX	1
32	1	1		m	50–59	T2 N2b M0 R1	Stage II	Hypopharynx	adj. RTX / CTX	1
33	1	1		f	50–59	T4 N1 M0 R1	Stage IVB	Oropharynx	adj. RCTX	1
34	1	1		m	50–59	T2 N2b M1 R0	Stage IVC	Oropharynx	adj. RTX / CTX / RTX	1
35	1	1		m	60–69	T1 N1 M0 R0	Stage I	Oropharynx	adj. RCTX	0
36	1	1		m	60–69	T4a N2b M0 RNA	Stage III	Oropharynx	RCTX	1
37	1	1		m	60–69	T2 N1 M0 R0	Stage I	Oropharynx	adj. RCTX	0
38	1	1		m	70–79	T3 N0 M0 R0	Stage III	Oropharynx	def. RCTX	0
39	1	1		f	70–79	T1 N1 M0 R0	Stage I	Oropharynx	adj. RTX abgelehnt	1
40	1	1		m	50–59	T4 N1 M0 RNA	Stage III	Oropharynx	def. RCTx / def. RCTX
41	1			m	70–79	T1 N0 M0 R0	Stage I	Lip and oral cavity
42	1	1		f	70–79	T3 N2 M0 RNA	Stage II	Oropharynx	def. RCTX
43	1			m	60–69	T4 N2b M0 RNA	Stage IV	Hypopharynx	adj. RTx / NA
44	1			m	50–59	T4 N2c M0 RNA	Stage IVB	Oropharynx
45	1			m	60–69	T4 N2 M0 RNA	Stage III	Oropharynx	def. RCTX
46	1			m	70–79	T0 N1 M0 RNA	Stage I	CUP
47	1	1		m	70–79	T1 N2 M0 R0	Stage II	Oropharynx	adj. RCTx
48	1	1		f	50–59	T2 N2 M0 Rx	Stage II	Oropharynx	adj. RCTx
49	1	1		m	50–59	T3 N1 M0 R0	Stage II	Oropharynx	adj. RTx
50	1			m	50–59	T2 N3 M0 R1	Stage IVB	Oropharynx	def. RCTx
51	1			f	70–79	T3 N0 M0 R0	Stage III	Lip and oral cavity	adj. RTx / NA
52	1			m	50–59	T2 N2b M0 R1	Stage II	Oropharynx
53	1			m	70–79	T2 N2 M0 RNA	Stage NA	Oropharynx
54	1			m	60–69	T4a N2c M0 R0	Stage IVA	Larynx
55	1			m	40–49	T3 N1 M0 R0	Stage III	Lip and oral cavity	adj. RTx
56	1			m	70–79	T1 N1 M0 R0	Stage I	Oropharynx
57	1			f	70–79	T1 N1 M0 R0	Stage I	Oropharynx
58	1	1		m	50–59	T3 N0 M0 R0	Stage II	Oropharynx	adj. RTx
59			1	f	50–59	TNA NNA MNA RNA	Stage NA
60			1	m	60–69	TNA NNA MNA RNA	Stage NA
61			1	m	60–69	TNA NNA MNA RNA	Stage NA
62			1	m	60–69	TNA NNA MNA RNA	Stage NA
63			1	m	≥80	TNA NNA MNA RNA	Stage NA
64			1	f	<40	TNA NNA MNA RNA	Stage NA
65			1	m	70–79	TNA NNA MNA RNA	Stage NA	Larynx
66			1	m	60–69	TNA NNA MNA RNA	Stage NA		def. RTx / NA
67			1	f	60–69	TNA NNA MNA RNA	Stage NA		adj. RTx
68			1	f	70–79	TNA NNA MNA RNA	Stage NA		adj. RTx / NA
69			1	f	50–59	TNA NNA MNA RNA	Stage NA
70			1	f	60–69	TNA NNA MNA RNA	Stage NA
71			1	m	60–69	TNA NNA MNA RNA	Stage NA
72			1	m	40–49	TNA NNA MNA RNA	Stage NA
73			1	f	70–79	TNA NNA MNA RNA	Stage NA
74			1	m	40–49	TNA NNA MNA RNA	Stage NA
75			1	m	50–59	TNA NNA MNA RNA	Stage NA
76			1	m	50–59	TNA NNA MNA RNA	Stage NA
77			1	m	40–49	T3 NNA MNA RNA	Stage NA	Lip and oral cavity
78			1	f	60–69	TNA NNA MNA RNA	Stage NA
79			1	f	50–59	TNA NNA MNA RNA	Stage NA
80			1	m	60–69	TNA NNA MNA RNA	Stage NA
81			1	m	40–49	TNA NNA MNA RNA	Stage NA
82			1	m	<40	TNA NNA MNA RNA	Stage NA
83			1	m	40–49	TNA NNA MNA RNA	Stage NA
84			1	m	40–49	TNA NNA MNA RNA	Stage NA
85			1	m	50–59	TNA NNA MNA RNA	Stage NA
86			1	m	60–69	TNA NNA MNA RNA	Stage NA
87			1	m	<40	TNA NNA MNA RNA	Stage NA
88			1	f	70–79	TNA NNA MNA RNA	Stage NA
89			1	m	≥80	TNA NNA MNA RNA	Stage NA
90			1	m	<40	TNA NNA MNA RNA	Stage NA
91			1	m	70–79	TNA NNA MNA RNA	Stage NA
92			1	m	60–69	TNA NNA MNA RNA	Stage NA
93			1	m	60–69	TNA NNA MNA RNA	Stage NA
94			1	m	50–59	TNA NNA MNA RNA	Stage NA
95			1	f	50–59	TNA NNA MNA RNA	Stage NA
96			1	m	70–79	TNA NNA MNA RNA	Stage NA
100			1	m	50–59	TNA NNA MNA RNA	Stage NA
101			1	f	60–69	TNA NNA MNA RNA	Stage NA
102			1	m	70–79	TNA NNA MNA RNA	Stage NA
103			1	f	50–59	TNA NNA MNA RNA	Stage NA
104			1	f	60–69	TNA NNA MNA RNA	Stage NA
105			1	m	50–59	TNA NNA MNA RNA	Stage NA
