# Supplementary material for: Blood plasma and oral rinse liquid profiling for human papillomavirus in head and neck cancer – Unmasking false-positive p16 tissue cases and tracking disease dynamics
Source: J Transl Med. 2026 May 19;24:694. doi: 10.1186/s12967-026-08248-1 (PMC13192202; doi:10.1186/s12967-026-08248-1)
Supplement: Supplementary file 8 — Supplementary Material 8 [file 12967_2026_8248_MOESM8_ESM.xlsx]

## Sheet: Sheet1
Supplementary Table S5. Variant allele frequencies in baseline samples.
Patient ID	Localisation	OPSCC	p16 IHC	HPV16 E6 FFPE gDNA	HPV16 E7 FFPE gDNA	HPV16 E2 FFPE gDNA	HPV16 E6 FFPE RNA	HPV16 E7 FFPE RNA	HPV16 E2 FFPE RNA	HPV16 E1E4 FFPE RNA	HPV16 E7 Plasma cfDNA	HPV16 E2 Plasma cfDNA	HPV16 E2 Oral rinse cfDNA	HPV16 E6 Oral rinse cfDNA	HPV16 E7 Oral rinse cfDNA
1	Lip and oral cavity	No	1	0.903226	0.960015	0.736842	0.950337	0.90454	0.883921	0.00052373	0.151481	0.100367	0.0206478	0.0536	0.0536
2	hypopharynx	No	1	0.955088	0.963063	0.957352	0.98011	0.970818	0.929181	0.89838	0.233333	0.136483	0.07852	0.676562	0.06879
3	Lip and oral cavity	No	1	0.913242	0.855996	0.839254	0.711304	0.831566	0.666159	0.00018323	0.890751	0.807522	0.00117509	0.00174669	0.00135851
4	oropharynx	Yes	1	0.264168	0.576978	0.268293	0.926865	0.576978	0.0003475	0.0521	0.910837	0.843373	0.0294	0.809297	0.0384615
5	Lip and oral cavity	No	1	0.764501	0.92428	0.841121	0.971411	0.92428	0.923205	0.950852	0.0847	0.157734	0.000243464	0.000241321	0.203436
6	Lip and oral cavity	No	1	0.908098	0.486567	0.908265	0.878972	0.486567	0.770975	0.69186	0.0154961	0.408537	0.004579	0.664386	0.04812
7	Lip and oral cavity	No	1	0.929163	0.838105	0.967182	0.913632	0.838105	0.777942	0.787008	0.0294	0.0235317	0.000257225	0.270142	0.274544
8	Lip and oral cavity	No	1	0.748503	0.416413	0.761427	0.575505	0.416413	0.587879	0.006856	0.0326633	0.0561	0.000546362	0.000653423	0.0264
9	Lip and oral cavity	No	1	0.0793	0.971824	0.745514	0.990908	0.971824	0.983146	0.084	0.0901503	0.0782678	0.0150162	0.00341883	0.0148674
10	Lip and oral cavity	No	1	0.940313	0.58072	0.945641	0.866632	0.58072	0.556	0.0801	0.866567	0.847386	0.345176	0.366013	0.382514
11	Lip and oral cavity	No	1	0.747061	0.86983	0.782288	0.959563	0.86983	0.782288	0.254	0	0.0091924	0.0203296	0.506219	0.0691988
12	Lip and oral cavity	No	1	0.940255	0.887949	0.943806	0.932352	0.887949	0.877115	0.926	0.483384	0.39761	0.00174782	0.00152229	0.0392869
13	oropharynx	Yes	1	0.946813	0.822387	0.945843	0.936094	0.822387	0.842652	0.678667	0.752941	0.650465	0.0274	0.684299	0.0271
14	oropharynx	Yes	1	0.454315	0.790909	0.314632	0.967967	0.790909	0.920863	0.454545	0.0450961	0.036879	0.000363149	0.000510085	0.00650647
15	oropharynx	Yes	1	0.4819	0.888803	0.381215	0.960118	0.888803	0.00052937	0.41345	0.0201842	0.0145509	0.00584	0.0001844	0.0268
16	Lip and oral cavity	No	1	0.958254	0.956552	0.952865	0.946251	0.956552	0.929134	0.358382	0.685355	0.507843	0.659998	0.0092732	0.144935
17	Lip and oral cavity	No	1	0.937829	0.934034	0.915428	0.98242	0.934034	0.849776	0.807571	0.00938837	0.573077	0.210454	0.28497	0.08796
18	oropharynx	Yes	1	0.0234937		0.0270019	0.848176	0.00508513	0.619507	0.367536			0.000847256	0.0842	0
19	oropharynx	Yes	1	0.284382		0.173164	0.97369	0.00279389	0.804357	0.329023	0.00578908		0.000854588	0.000670837	0.00147585
20	oropharynx	Yes	1	0	0.958671	0.95682	0.973046	0.728274	0.868246		0.0107652	0.00558957	0.04851	0	0.0235688
21	oropharynx	Yes	1	0.940302	0.963927	0.939316					0.00337177	0.00661547	0.007846	0.716093	0.0318
22	Lip and oral cavity	No	1	0.916702		0.904809						0	0.00056	0.027027	0.322422
23	oropharynx	Yes	1	0.514406	0.549878	0	0	0	0	0	0	0	0	0.688069	0
24	Lip and oral cavity	No	1		0		0	0	0	0	0	0			0
25	Lip and oral cavity	No	1	0	0	0	0	0	0	0	0	0		0	0
26	Lip and oral cavity	No	1	0	0	0	0	0	0	0	0	0	0	0	0
27	oropharynx	Yes	1	0	0	0					0	0	0	0	0
28	Lip and oral cavity	No	1	0	0	0					0	0	0	0	0
29	oropharynx	Yes	1	0	0	0					0	0	0	0	0
30	oropharynx	Yes	1	0	0	0					0	0	0	0	0
31	oropharynx	Yes	1	0	0	0					0	0	0	0	0
32	hypopharynx	No	1	0	0	0					0	0	0	0	0
33	oropharynx	Yes	0	0	0	0					0	0	0	0	0
34	oropharynx	Yes	0	0.00342135	0		0	0	0	0	0	0	0	0.576785	0
35	oropharynx	Yes	0	0	0	0	0	0	0	0	0	0	0	0	0
36	oropharynx	Yes	0	0	0	0	0	0	0	0	0	0	0	0	0
37	oropharynx	Yes	0	0	0	0	0	0	0	0	0	0	0	0	0
38	oropharynx	Yes	0	0	0	0	0	0	0	0	0		0	0	0
39	oropharynx	Yes	0	0	0	0	0	0	0	0	0	0	0	0	0
40	oropharynx	Yes	0	0	0	0	0	0	0	0	0	0	0	0	0
41	Lip and oral cavity	No	0	0	0	0	0	0	0	0	0	0	0	0	0
42	oropharynx	Yes	0	0	0	0	0	0	0	0	0	0	0	0	0
43	hypopharynx	No	0	0	0	0	0	0	0	0	0	0	0	0	0
44	oropharynx	Yes	0	0	0	0	0	0	0	0		0	0	0	0
45	oropharynx	Yes	0	0		0	0	0	0	0			0	0
46	CUP	No	0		0	0	0	0	0	0	0	0	0		0
47	oropharynx	Yes	0	0	0			0			0			0	0
48	oropharynx	Yes	0	0		0.00202781	0.976574	0.352342	0.846133	0		0	0.00784	0
49	oropharynx	Yes	0	0		0.66706	0	0.0547	0.0682853	0		0	0.00541	0
50	oropharynx	Yes	0	0	0	0	0				0	0	0	0	0
51	Lip and oral cavity	No	0	0	0	0	0				0		0	0	0
52	oropharynx	Yes	0	0	0	0	0				0	0	0	0	0
53	oropharynx	Yes	0	0	0	0	0				0	0		0	0
54	larynx	No	0	0	0						0	0		0	0
55	Lip and oral cavity	No	0	0	0	0	0				0	0	0	0	0
56	oropharynx	Yes	0	0	0	0	0					0	0	0	0
57	oropharynx	Yes	0		0										0
58	oropharynx	Yes	0		0	0	0				0	0	0		0
